# Supplementary material for: Drone honey bees are disproportionately sensitive to abiotic stressors despite expressing high levels of stress response proteins
Source: Commun Biol. 2022 Feb 17;5:141. doi: 10.1038/s42003-022-03092-7 (PMC8854713; doi:10.1038/s42003-022-03092-7)
Supplement: Supplementary file 3 — Supplementary Data 1-6 [file 42003_2022_3092_MOESM3_ESM.xlsx]

## Sheet: Supplementary Data 1
Stressor	Sex	Surv	Dose	Colony
cocktail	drone	0	0	FARM 002
cocktail	drone	1	0	FARM 002
cocktail	drone	1	0	FARM 002
cocktail	drone	1	0	FARM 002
cocktail	drone	1	0	FARM 002
cocktail	drone	1	0	FARM 002
cocktail	drone	1	0	FARM 002
cocktail	drone	1	0.33	FARM 002
cocktail	drone	1	0.33	FARM 002
cocktail	drone	1	0.33	FARM 002
cocktail	drone	1	0.33	FARM 002
cocktail	drone	1	0.33	FARM 002
cocktail	drone	1	0.33	FARM 002
cocktail	drone	1	0.33	FARM 002
cocktail	drone	1	0.33	FARM 002
cocktail	drone	0	2	FARM 002
cocktail	drone	0	2	FARM 002
cocktail	drone	1	2	FARM 002
cocktail	drone	1	2	FARM 002
cocktail	drone	1	2	FARM 002
cocktail	drone	1	2	FARM 002
cocktail	drone	1	2	FARM 002
cocktail	drone	1	2	FARM 002
cocktail	drone	0	10	FARM 002
cocktail	drone	1	10	FARM 002
cocktail	drone	1	10	FARM 002
cocktail	drone	1	10	FARM 002
cocktail	drone	1	10	FARM 002
cocktail	drone	1	10	FARM 002
cocktail	drone	1	10	FARM 002
cocktail	drone	1	10	FARM 002
cocktail	drone	0	0	SL NE
cocktail	drone	1	0	SL NE
cocktail	drone	1	0	SL NE
cocktail	drone	1	0	SL NE
cocktail	drone	1	0	SL NE
cocktail	drone	1	0	SL NE
cocktail	drone	1	0	SL NE
cocktail	drone	0	0.33	SL NE
cocktail	drone	0	0.33	SL NE
cocktail	drone	1	0.33	SL NE
cocktail	drone	1	0.33	SL NE
cocktail	drone	1	0.33	SL NE
cocktail	drone	1	0.33	SL NE
cocktail	drone	1	0.33	SL NE
cocktail	drone	1	2	SL NE
cocktail	drone	1	2	SL NE
cocktail	drone	1	2	SL NE
cocktail	drone	1	2	SL NE
cocktail	drone	1	2	SL NE
cocktail	drone	1	2	SL NE
cocktail	drone	0	10	SL NE
cocktail	drone	1	10	SL NE
cocktail	drone	1	10	SL NE
cocktail	drone	1	10	SL NE
cocktail	drone	1	10	SL NE
cocktail	drone	1	10	SL NE
cocktail	drone	1	0	SL SE
cocktail	drone	1	0	SL SE
cocktail	drone	1	0	SL SE
cocktail	drone	1	0	SL SE
cocktail	drone	1	0	SL SE
cocktail	drone	1	0	SL SE
cocktail	drone	1	0	SL SE
cocktail	drone	1	0	SL SE
cocktail	drone	1	0.33	SL SE
cocktail	drone	1	0.33	SL SE
cocktail	drone	1	0.33	SL SE
cocktail	drone	1	0.33	SL SE
cocktail	drone	1	0.33	SL SE
cocktail	drone	1	0.33	SL SE
cocktail	drone	1	2	SL SE
cocktail	drone	1	2	SL SE
cocktail	drone	1	2	SL SE
cocktail	drone	1	2	SL SE
cocktail	drone	1	2	SL SE
cocktail	drone	1	2	SL SE
cocktail	drone	1	10	SL SE
cocktail	drone	1	10	SL SE
cocktail	drone	1	10	SL SE
cocktail	drone	1	10	SL SE
cocktail	drone	1	10	SL SE
cocktail	drone	1	10	SL SE
cocktail	worker	1	0	FARM 002
cocktail	worker	1	0	FARM 002
cocktail	worker	1	0	FARM 002
cocktail	worker	1	0	FARM 002
cocktail	worker	1	0	FARM 002
cocktail	worker	1	0	FARM 002
cocktail	worker	1	0.33	FARM 002
cocktail	worker	1	0.33	FARM 002
cocktail	worker	1	0.33	FARM 002
cocktail	worker	1	0.33	FARM 002
cocktail	worker	1	0.33	FARM 002
cocktail	worker	1	0.33	FARM 002
cocktail	worker	1	0.33	FARM 002
cocktail	worker	1	2	FARM 002
cocktail	worker	1	2	FARM 002
cocktail	worker	1	2	FARM 002
cocktail	worker	1	2	FARM 002
cocktail	worker	1	2	FARM 002
cocktail	worker	1	2	FARM 002
cocktail	worker	1	2	FARM 002
cocktail	worker	1	10	FARM 002
cocktail	worker	1	10	FARM 002
cocktail	worker	1	10	FARM 002
cocktail	worker	1	10	FARM 002
cocktail	worker	1	10	FARM 002
cocktail	worker	1	10	FARM 002
cocktail	worker	1	0	SL NE
cocktail	worker	1	0	SL NE
cocktail	worker	1	0	SL NE
cocktail	worker	1	0	SL NE
cocktail	worker	1	0	SL NE
cocktail	worker	1	0	SL NE
cocktail	worker	1	0	SL NE
cocktail	worker	1	0.33	SL NE
cocktail	worker	1	0.33	SL NE
cocktail	worker	1	0.33	SL NE
cocktail	worker	1	0.33	SL NE
cocktail	worker	1	0.33	SL NE
cocktail	worker	1	2	SL NE
cocktail	worker	1	2	SL NE
cocktail	worker	1	2	SL NE
cocktail	worker	1	2	SL NE
cocktail	worker	1	2	SL NE
cocktail	worker	1	10	SL NE
cocktail	worker	1	10	SL NE
cocktail	worker	1	10	SL NE
cocktail	worker	1	10	SL NE
cocktail	worker	1	10	SL NE
cocktail	worker	1	0	SL SE
cocktail	worker	1	0	SL SE
cocktail	worker	1	0	SL SE
cocktail	worker	1	0	SL SE
cocktail	worker	1	0	SL SE
cocktail	worker	1	0	SL SE
cocktail	worker	1	0	SL SE
cocktail	worker	1	0.33	SL SE
cocktail	worker	1	0.33	SL SE
cocktail	worker	1	0.33	SL SE
cocktail	worker	1	0.33	SL SE
cocktail	worker	1	0.33	SL SE
cocktail	worker	1	0.33	SL SE
cocktail	worker	1	0.33	SL SE
cocktail	worker	1	0.33	SL SE
cocktail	worker	1	2	SL SE
cocktail	worker	1	2	SL SE
cocktail	worker	1	2	SL SE
cocktail	worker	1	2	SL SE
cocktail	worker	1	2	SL SE
cocktail	worker	1	2	SL SE
cocktail	worker	1	2	SL SE
cocktail	worker	1	2	SL SE
cocktail	worker	0	10	SL SE
cocktail	worker	1	10	SL SE
cocktail	worker	1	10	SL SE
cocktail	worker	1	10	SL SE
cocktail	worker	1	10	SL SE
cocktail	worker	1	10	SL SE
cocktail	worker	1	10	SL SE
cold	drone	1	0	FARM 002
cold	drone	1	0	FARM 002
cold	drone	1	0	FARM 002
cold	drone	1	0	FARM 002
cold	drone	0	2	FARM 002
cold	drone	0	2	FARM 002
cold	drone	1	2	FARM 002
cold	drone	1	2	FARM 002
cold	drone	1	2	FARM 002
cold	drone	1	2	FARM 002
cold	drone	1	2	FARM 002
cold	drone	1	2	FARM 002
cold	drone	0	4	FARM 002
cold	drone	0	4	FARM 002
cold	drone	0	4	FARM 002
cold	drone	0	4	FARM 002
cold	drone	0	4	FARM 002
cold	drone	1	4	FARM 002
cold	drone	0	0	SL NE
cold	drone	1	0	SL NE
cold	drone	1	0	SL NE
cold	drone	1	0	SL NE
cold	drone	1	0	SL NE
cold	drone	1	0	SL NE
cold	drone	1	0	SL NE
cold	drone	0	2	SL NE
cold	drone	1	2	SL NE
cold	drone	1	2	SL NE
cold	drone	1	2	SL NE
cold	drone	1	2	SL NE
cold	drone	0	4	SL NE
cold	drone	0	4	SL NE
cold	drone	0	4	SL NE
cold	drone	0	4	SL NE
cold	drone	1	0	SL SE
cold	drone	1	0	SL SE
cold	drone	1	0	SL SE
cold	drone	1	0	SL SE
cold	drone	0	2	SL SE
cold	drone	1	2	SL SE
cold	drone	1	2	SL SE
cold	drone	1	2	SL SE
cold	drone	1	2	SL SE
cold	drone	0	4	SL SE
cold	drone	0	4	SL SE
cold	drone	0	4	SL SE
cold	drone	0	4	SL SE
cold	worker	1	0	FARM 002
cold	worker	1	0	FARM 002
cold	worker	1	0	FARM 002
cold	worker	1	0	FARM 002
cold	worker	1	0	FARM 002
cold	worker	1	0	FARM 002
cold	worker	1	2	FARM 002
cold	worker	1	2	FARM 002
cold	worker	1	2	FARM 002
cold	worker	1	2	FARM 002
cold	worker	1	2	FARM 002
cold	worker	1	4	FARM 002
cold	worker	1	4	FARM 002
cold	worker	1	4	FARM 002
cold	worker	1	4	FARM 002
cold	worker	1	4	FARM 002
cold	worker	1	4	FARM 002
cold	worker	1	0	SL NE
cold	worker	1	0	SL NE
cold	worker	1	0	SL NE
cold	worker	1	0	SL NE
cold	worker	1	2	SL NE
cold	worker	1	2	SL NE
cold	worker	1	2	SL NE
cold	worker	1	2	SL NE
cold	worker	1	4	SL NE
cold	worker	1	4	SL NE
cold	worker	1	4	SL NE
cold	worker	1	4	SL NE
cold	worker	1	4	SL NE
cold	worker	1	4	SL NE
cold	worker	1	4	SL NE
cold	worker	1	0	SL SE
cold	worker	1	0	SL SE
cold	worker	1	0	SL SE
cold	worker	1	0	SL SE
cold	worker	1	0	SL SE
cold	worker	1	2	SL SE
cold	worker	1	2	SL SE
cold	worker	1	2	SL SE
cold	worker	1	2	SL SE
cold	worker	1	2	SL SE
cold	worker	1	4	SL SE
cold	worker	1	4	SL SE
cold	worker	1	4	SL SE
cold	worker	1	4	SL SE
cold	worker	1	4	SL SE
cold	worker	1	4	SL SE
cold	worker	1	4	SL SE
cold	worker	1	4	SL SE
imidacloprid	drone	0	0	FARM 002
imidacloprid	drone	0	0	FARM 002
imidacloprid	drone	0	0	FARM 002
imidacloprid	drone	0	0	FARM 002
imidacloprid	drone	0	0	FARM 002
imidacloprid	drone	0	0	FARM 002
imidacloprid	drone	0	0	FARM 002
imidacloprid	drone	0	0	FARM 002
imidacloprid	drone	0	0	FARM 002
imidacloprid	drone	0	0	FARM 002
imidacloprid	drone	0	0	FARM 002
imidacloprid	drone	0	0	FARM 002
imidacloprid	drone	1	0	FARM 002
imidacloprid	drone	0	1	FARM 002
imidacloprid	drone	0	1	FARM 002
imidacloprid	drone	0	1	FARM 002
imidacloprid	drone	0	1	FARM 002
imidacloprid	drone	1	1	FARM 002
imidacloprid	drone	0	10	FARM 002
imidacloprid	drone	0	10	FARM 002
imidacloprid	drone	0	10	FARM 002
imidacloprid	drone	0	10	FARM 002
imidacloprid	drone	0	10	FARM 002
imidacloprid	drone	1	10	FARM 002
imidacloprid	drone	0	100	FARM 002
imidacloprid	drone	0	100	FARM 002
imidacloprid	drone	1	100	FARM 002
imidacloprid	drone	1	100	FARM 002
imidacloprid	drone	1	100	FARM 002
imidacloprid	drone	1	100	FARM 002
imidacloprid	drone	0	0	ROOF 002
imidacloprid	drone	0	0	ROOF 002
imidacloprid	drone	0	0	ROOF 002
imidacloprid	drone	0	0	ROOF 002
imidacloprid	drone	0	0	ROOF 002
imidacloprid	drone	0	0	ROOF 002
imidacloprid	drone	0	0	ROOF 002
imidacloprid	drone	1	0	ROOF 002
imidacloprid	drone	1	0	ROOF 002
imidacloprid	drone	0	100	ROOF 002
imidacloprid	drone	0	100	ROOF 002
imidacloprid	drone	1	100	ROOF 002
imidacloprid	drone	1	100	ROOF 002
imidacloprid	drone	0	0	ROOF 004
imidacloprid	drone	0	0	ROOF 004
imidacloprid	drone	0	0	ROOF 004
imidacloprid	drone	0	0	ROOF 004
imidacloprid	drone	0	0	ROOF 004
imidacloprid	drone	0	100	ROOF 004
imidacloprid	drone	0	100	ROOF 004
imidacloprid	drone	0	100	ROOF 004
imidacloprid	drone	0	100	ROOF 004
imidacloprid	drone	0	100	ROOF 004
imidacloprid	drone	0	100	ROOF 004
imidacloprid	drone	0	100	ROOF 004
imidacloprid	drone	0	100	ROOF 004
imidacloprid	drone	0	0	SL NE
imidacloprid	drone	0	0	SL NE
imidacloprid	drone	0	0	SL NE
imidacloprid	drone	0	0	SL NE
imidacloprid	drone	0	0	SL NE
imidacloprid	drone	0	0	SL NE
imidacloprid	drone	0	0	SL NE
imidacloprid	drone	0	0	SL NE
imidacloprid	drone	0	0	SL NE
imidacloprid	drone	0	0	SL NE
imidacloprid	drone	0	0	SL NE
imidacloprid	drone	0	1	SL NE
imidacloprid	drone	0	1	SL NE
imidacloprid	drone	0	1	SL NE
imidacloprid	drone	0	1	SL NE
imidacloprid	drone	0	1	SL NE
imidacloprid	drone	0	10	SL NE
imidacloprid	drone	0	10	SL NE
imidacloprid	drone	0	10	SL NE
imidacloprid	drone	0	10	SL NE
imidacloprid	drone	0	10	SL NE
imidacloprid	drone	0	10	SL NE
imidacloprid	drone	1	10	SL NE
imidacloprid	drone	0	100	SL NE
imidacloprid	drone	0	100	SL NE
imidacloprid	drone	0	100	SL NE
imidacloprid	drone	0	100	SL NE
imidacloprid	drone	0	100	SL NE
imidacloprid	drone	0	100	SL NE
imidacloprid	drone	0	100	SL NE
imidacloprid	drone	1	100	SL NE
imidacloprid	drone	1	100	SL NE
imidacloprid	drone	0	0	SL SE
imidacloprid	drone	0	0	SL SE
imidacloprid	drone	0	0	SL SE
imidacloprid	drone	0	0	SL SE
imidacloprid	drone	0	0	SL SE
imidacloprid	drone	0	0	SL SE
imidacloprid	drone	0	0	SL SE
imidacloprid	drone	0	0	SL SE
imidacloprid	drone	0	0	SL SE
imidacloprid	drone	0	0	SL SE
imidacloprid	drone	0	1	SL SE
imidacloprid	drone	0	1	SL SE
imidacloprid	drone	0	1	SL SE
imidacloprid	drone	0	1	SL SE
imidacloprid	drone	1	1	SL SE
imidacloprid	drone	0	10	SL SE
imidacloprid	drone	0	10	SL SE
imidacloprid	drone	0	10	SL SE
imidacloprid	drone	0	10	SL SE
imidacloprid	drone	0	10	SL SE
imidacloprid	drone	0	100	SL SE
imidacloprid	drone	0	100	SL SE
imidacloprid	drone	0	100	SL SE
imidacloprid	drone	0	100	SL SE
imidacloprid	drone	0	100	SL SE
imidacloprid	drone	0	100	SL SE
imidacloprid	drone	0	100	SL SE
imidacloprid	drone	0	100	SL SE
imidacloprid	drone	0	100	SL SE
imidacloprid	worker	1	0	FARM 002
imidacloprid	worker	1	0	FARM 002
imidacloprid	worker	1	0	FARM 002
imidacloprid	worker	1	0	FARM 002
imidacloprid	worker	1	0	FARM 002
imidacloprid	worker	1	0	FARM 002
imidacloprid	worker	1	0	FARM 002
imidacloprid	worker	1	0	FARM 002
imidacloprid	worker	1	0	FARM 002
imidacloprid	worker	1	1	FARM 002
imidacloprid	worker	1	1	FARM 002
imidacloprid	worker	1	1	FARM 002
imidacloprid	worker	1	1	FARM 002
imidacloprid	worker	1	1	FARM 002
imidacloprid	worker	1	1	FARM 002
imidacloprid	worker	1	10	FARM 002
imidacloprid	worker	1	10	FARM 002
imidacloprid	worker	1	10	FARM 002
imidacloprid	worker	1	10	FARM 002
imidacloprid	worker	0	100	FARM 002
imidacloprid	worker	1	100	FARM 002
imidacloprid	worker	1	100	FARM 002
imidacloprid	worker	1	100	FARM 002
imidacloprid	worker	1	100	FARM 002
imidacloprid	worker	1	100	FARM 002
imidacloprid	worker	1	100	FARM 002
imidacloprid	worker	1	0	ROOF 002
imidacloprid	worker	1	0	ROOF 002
imidacloprid	worker	1	0	ROOF 002
imidacloprid	worker	1	0	ROOF 002
imidacloprid	worker	1	0	ROOF 002
imidacloprid	worker	1	0	ROOF 002
imidacloprid	worker	1	0	ROOF 002
imidacloprid	worker	1	0	ROOF 002
imidacloprid	worker	1	0	ROOF 002
imidacloprid	worker	1	0	ROOF 002
imidacloprid	worker	0	100	ROOF 002
imidacloprid	worker	0	100	ROOF 002
imidacloprid	worker	0	100	ROOF 002
imidacloprid	worker	0	100	ROOF 002
imidacloprid	worker	0	100	ROOF 002
imidacloprid	worker	1	100	ROOF 002
imidacloprid	worker	1	100	ROOF 002
imidacloprid	worker	1	100	ROOF 002
imidacloprid	worker	1	100	ROOF 002
imidacloprid	worker	1	100	ROOF 002
imidacloprid	worker	1	0	ROOF 004
imidacloprid	worker	1	0	ROOF 004
imidacloprid	worker	1	0	ROOF 004
imidacloprid	worker	1	0	ROOF 004
imidacloprid	worker	1	0	ROOF 004
imidacloprid	worker	1	0	ROOF 004
imidacloprid	worker	1	0	ROOF 004
imidacloprid	worker	1	0	ROOF 004
imidacloprid	worker	1	0	ROOF 004
imidacloprid	worker	1	10	ROOF 004
imidacloprid	worker	0	100	ROOF 004
imidacloprid	worker	0	100	ROOF 004
imidacloprid	worker	0	100	ROOF 004
imidacloprid	worker	0	100	ROOF 004
imidacloprid	worker	1	100	ROOF 004
imidacloprid	worker	1	100	ROOF 004
imidacloprid	worker	1	100	ROOF 004
imidacloprid	worker	1	100	ROOF 004
imidacloprid	worker	1	100	ROOF 004
imidacloprid	worker	1	0	SL NE
imidacloprid	worker	1	0	SL NE
imidacloprid	worker	1	0	SL NE
imidacloprid	worker	1	0	SL NE
imidacloprid	worker	1	0	SL NE
imidacloprid	worker	1	0	SL NE
imidacloprid	worker	1	0	SL NE
imidacloprid	worker	1	0	SL NE
imidacloprid	worker	1	1	SL NE
imidacloprid	worker	1	1	SL NE
imidacloprid	worker	1	1	SL NE
imidacloprid	worker	1	1	SL NE
imidacloprid	worker	1	10	SL NE
imidacloprid	worker	1	10	SL NE
imidacloprid	worker	1	10	SL NE
imidacloprid	worker	1	10	SL NE
imidacloprid	worker	1	10	SL NE
imidacloprid	worker	0	100	SL NE
imidacloprid	worker	0	100	SL NE
imidacloprid	worker	0	100	SL NE
imidacloprid	worker	0	100	SL NE
imidacloprid	worker	0	100	SL NE
imidacloprid	worker	1	100	SL NE
imidacloprid	worker	1	100	SL NE
imidacloprid	worker	1	100	SL NE
imidacloprid	worker	1	0	SL SE
imidacloprid	worker	1	0	SL SE
imidacloprid	worker	1	0	SL SE
imidacloprid	worker	1	0	SL SE
imidacloprid	worker	1	0	SL SE
imidacloprid	worker	1	0	SL SE
imidacloprid	worker	1	0	SL SE
imidacloprid	worker	1	0	SL SE
imidacloprid	worker	1	0	SL SE
imidacloprid	worker	1	1	SL SE
imidacloprid	worker	1	1	SL SE
imidacloprid	worker	1	1	SL SE
imidacloprid	worker	1	1	SL SE
imidacloprid	worker	1	1	SL SE
imidacloprid	worker	1	10	SL SE
imidacloprid	worker	1	10	SL SE
imidacloprid	worker	1	10	SL SE
imidacloprid	worker	1	10	SL SE
imidacloprid	worker	1	10	SL SE
imidacloprid	worker	0	100	SL SE
imidacloprid	worker	0	100	SL SE
imidacloprid	worker	0	100	SL SE
imidacloprid	worker	1	100	SL SE
imidacloprid	worker	1	100	SL SE
imidacloprid	worker	1	100	SL SE
imidacloprid	worker	1	100	SL SE
imidacloprid	worker	1	100	SL SE

## Sheet: Supplementary Data 2
sample	exp	cage	source	in.date	out.date	age	bank	adult.treat	larval.treat	la.treat	la.split	v.Sperm	v.Sperm2	t.Sperm	l.Sperm	l.Mucus	l.Vesicle	m.Body	m.Thorax	l.Head	l.Thorax	Size	Fecundity
DP 1	Bank	1	A	2018-04-21T00:00:00Z	2018-05-03T00:00:00Z	12	2	Treatment	Control	CP	CP	92.23	1.2884	9.79	8.99	5.09	3.79	206.5	96.2	4.35	5.71	0.399458	1.09079
DP 2	Bank	1	A	2018-04-21T00:00:00Z	2018-05-03T00:00:00Z	12	2	Treatment	Control	CP	CP	89.97	1.2485	13.32	12	4.33	3.35	200.6	89.3	4.31	5.47	-1.05822	0.707657
DP 3	Bank	1	A	2018-04-21T00:00:00Z	2018-05-03T00:00:00Z	12	2	Treatment	Control	CP	CP	76.1	1.06	7.99	6.07	4.33	3.87	193.2	99.6	4.46	5.72	0.514105	0.0207371
DP 4	Bank	1	A	2018-04-21T00:00:00Z	2018-05-03T00:00:00Z	12	2	Treatment	Control	CP	CP	91.57	1.2761	15.78	14.43	4.6	4.1	198.6	97.7	4.31	5.67	0.106535	2.01222
DP 5	Bank	1	A	2018-04-21T00:00:00Z	2018-05-03T00:00:00Z	12	2	Treatment	Control	CP	CP	89.7	1.2441	12.83	11.5	4.77	3.77	203.9	100.1	4.47	5.63	0.601259	1.22592
DP 6	Bank	1	A	2018-04-21T00:00:00Z	2018-05-03T00:00:00Z	12	2	Treatment	Control	CP	CP	89.27	1.237	17.07	15.23	4.38	3.73	202.4	97.9	4.39	5.65	0.310116	1.58511
DP 7	Bank	1	A	2018-04-21T00:00:00Z	2018-05-03T00:00:00Z	12	2	Treatment	Control	CP	CP	88.13	1.2191	14.03	12.37	4.99	3.27	185.1	88.9	4.31	5.54	-1.31104	0.820834
DP 8	Bank	1	A	2018-04-21T00:00:00Z	2018-05-03T00:00:00Z	12	2	Treatment	Control	CP	CP	91.47	1.2744	11.47	10.5	4.93	3.87	223.3	104.1	4.31	5.79	1.62258	1.30255
DP 9	Bank	1	A	2018-04-21T00:00:00Z	2018-05-03T00:00:00Z	12	2	Treatment	Control	CP	CP	88.73	1.2285	11.22	9.97	4.64	3.57	190.2	92.9	4.31	5.71	-0.370488	0.71317
DP 10	Bank	1	A	2018-04-21T00:00:00Z	2018-05-03T00:00:00Z	12	2	Treatment	Control	CP	CP	83.3	1.1498	12.27	10.23	4.54	3.21	201	100.1	4.31	5.55	0.00254903	0.18176
DP 11	Bank	1	A	2018-04-21T00:00:00Z	2018-05-03T00:00:00Z	12	2	Treatment	Control	CP	CP	81.6	1.1275	14.18	11.57	3.93	3.86	174.8	88.7	4.22	5.63	-1.50672	0.88726
DP 12	Bank	1	A	2018-04-21T00:00:00Z	2018-05-03T00:00:00Z	12	2	Treatment	Control	CP	CP	92.6	1.2953	6.64	6.16	NA	NA	217.2	99.3	4.4	5.59	0.666184	0.181005
DP 13	Bank	1	A	2018-04-21T00:00:00Z	2018-05-03T00:00:00Z	12	2	Treatment	Control	CP	CP	86.87	1.2	6.82	5.94	4.38	4.08	192.7	96.8	4.43	5.64	0.00129058	0.54407
DP 14	Bank	1	A	2018-04-21T00:00:00Z	2018-05-03T00:00:00Z	12	2	Treatment	Control	CP	CP	90.87	1.2638	9.22	8.37	4.46	3.8	205.8	99.7	NA	NA	1.25103	0.762904
DP 15	Bank	1	A	2018-04-21T00:00:00Z	2018-05-03T00:00:00Z	12	2	Treatment	Control	CP	CP	82.17	1.1348	10.77	8.93	4.7	4.63	217.5	102.4	4.3	5.65	0.906461	1.55163
DP 16	Bank	1	A	2018-04-21T00:00:00Z	2018-05-03T00:00:00Z	12	2	Treatment	Control	CP	CP	92.7	1.2972	8.23	7.67	4.86	3.72	198.1	94.1	4.36	5.65	-0.148763	0.771397
DP 17	Bank	1	A	2018-04-21T00:00:00Z	2018-05-03T00:00:00Z	12	2	Treatment	Control	CP	CP	90.73	1.2615	9.86	8.98	4.87	3.52	194.8	93.4	4.37	5.52	-0.655569	0.654528
DP 18	Bank	1	A	2018-04-21T00:00:00Z	2018-05-03T00:00:00Z	12	2	Treatment	Control	CP	CP	85.07	1.174	11.43	9.74	4.23	3.7	206.1	99.1	4.29	5.66	0.354307	0.592266
DP 19	Bank	1	A	2018-04-21T00:00:00Z	2018-05-03T00:00:00Z	12	2	Treatment	Control	CP	CP	92.4	1.2915	11.29	10.43	4.46	3.87	211	98.4	4.42	5.77	0.989857	1.18938
DP 20	Bank	1	A	2018-04-21T00:00:00Z	2018-05-03T00:00:00Z	12	2	Treatment	Control	CP	CP	90.23	1.253	7.96	7.31	4.73	3.93	205.8	100.6	4.32	5.98	1.44971	0.793118
DP 21	Bank	1	A	2018-04-21T00:00:00Z	2018-05-03T00:00:00Z	12	2	Treatment	Control	CP	CP	76.23	1.0616	10.47	7.99	4.66	3.69	204.8	94.5	4.42	5.65	0.172936	0.245442
DP 22	Bank	2	A	2018-04-21T00:00:00Z	2018-05-03T00:00:00Z	12	6	Control	Control	CC	CCA	86.27	1.1912	13.22	11.4	5.15	3.51	201.4	93.8	4.38	5.66	-0.015539	0.943939
DP 23	Bank	2	A	2018-04-21T00:00:00Z	2018-05-03T00:00:00Z	12	6	Control	Control	CC	CCA	77.13	1.0722	15.07	11.53	4.53	3.43	199.1	93.5	4.27	5.56	-0.590031	0.541919
DP 24	Bank	2	A	2018-04-21T00:00:00Z	2018-05-03T00:00:00Z	12	6	Control	Control	CC	CCA	87.43	1.2084	14.27	12.43	4.49	4.25	182.7	92.6	4.31	5.77	-0.424338	1.7436
DP 25	Bank	2	A	2018-04-21T00:00:00Z	2018-05-03T00:00:00Z	12	6	Control	Control	CC	CCA	77.7	1.079	15.95	12.4	4.53	3.51	197.1	97.5	4.42	5.65	0.187034	0.7632
DP 26	Bank	2	A	2018-04-21T00:00:00Z	2018-05-03T00:00:00Z	12	6	Control	Control	CC	CCA	82.93	1.1449	12.86	10.6	4.44	3.83	195.4	93.5	4.23	5.63	-0.558223	0.89287
DP 27	Bank	2	A	2018-04-21T00:00:00Z	2018-05-03T00:00:00Z	12	6	Control	Control	CC	CCA	84.8	1.1703	12.49	10.62	4.77	3.71	209.3	99.2	4.33	5.85	1.07764	0.891203
DP 28	Bank	2	A	2018-04-21T00:00:00Z	2018-05-03T00:00:00Z	12	6	Control	Control	CC	CCA	91.5	1.275	13.51	12.37	4.97	3.73	191.8	93.1	4.24	5.69	-0.494257	1.42397
DP 29	Bank	2	A	2018-04-21T00:00:00Z	2018-05-03T00:00:00Z	12	6	Control	Control	CC	CCA	84.6	1.1675	11.72	9.88	4.29	3.73	187.1	90.9	NA	NA	-0.448386	0.660666
DP 30	Bank	2	A	2018-04-21T00:00:00Z	2018-05-03T00:00:00Z	12	6	Control	Control	CC	CCA	91.87	1.2816	13.48	12.4	4.71	4.07	195.2	96.2	4.33	5.66	-0.0942496	1.73489
DP 31	Bank	2	A	2018-04-21T00:00:00Z	2018-05-03T00:00:00Z	12	6	Control	Control	CC	CCA	73.73	1.0327	6.79	5.11	4.52	3.83	180.6	87.1	4.39	5.7	-0.960324	-0.202639
DP 32	Bank	2	A	2018-04-21T00:00:00Z	2018-05-03T00:00:00Z	12	6	Control	Control	CC	CCA	88.8	1.2295	13.28	11.8	3.93	3.85	216	103.8	4.31	5.87	1.63282	1.07244
DP 33	Bank	2	A	2018-04-21T00:00:00Z	2018-05-03T00:00:00Z	12	6	Control	Control	CC	CCA	53.23	0.8178	1.61	0.88	3.94	3.37	188.2	92	4.5	5.96	0.576251	-2.20271
DP 34	Bank	2	A	2018-04-21T00:00:00Z	2018-05-03T00:00:00Z	12	6	Control	Control	CC	CCA	84.47	1.1657	6.79	5.67	4.72	2.81	183.2	94.8	4.48	5.63	-0.352196	-0.85608
DP 35	Bank	2	A	2018-04-21T00:00:00Z	2018-05-03T00:00:00Z	12	6	Control	Control	CC	CCA	81.83	1.1305	13.57	11.08	4.2	3.54	206.2	98.8	4.47	5.8	1.06438	0.548695
DP 36	Bank	2	A	2018-04-21T00:00:00Z	2018-05-03T00:00:00Z	12	6	Control	Control	CC	CCA	88.97	1.2322	13.36	11.87	4.53	3.98	199.6	99.4	4.27	5.64	0.103521	1.41537
DP 37	Bank	2	A	2018-04-21T00:00:00Z	2018-05-03T00:00:00Z	12	6	Control	Control	CC	CCA	83.5	1.1525	11.89	9.92	4.21	3.03	200.2	95.8	NA	NA	0.576986	-0.156241
DP 38	Bank	2	A	2018-04-21T00:00:00Z	2018-05-03T00:00:00Z	12	6	Control	Control	CC	CCA	90.97	1.2655	14.92	13.57	4.21	3.6	193	94.6	4.44	5.81	0.35906	1.2026
DP 39	Bank	2	A	2018-04-21T00:00:00Z	2018-05-03T00:00:00Z	12	6	Control	Control	CC	CCA	88.13	1.2191	14.57	12.8	3.83	3.35	195.1	96.6	4.43	5.73	0.315955	0.626536
DP 40	Bank	2	A	2018-04-21T00:00:00Z	2018-05-03T00:00:00Z	12	6	Control	Control	CC	CCA	85.27	1.1768	12.71	10.83	4.55	3.85	198	98.1	4.39	5.81	0.67238	1.02632
DP 41	Bank	2	A	2018-04-21T00:00:00Z	2018-05-03T00:00:00Z	12	6	Control	Control	CC	CCA	82.43	1.1383	16.69	13.8	4.46	4.07	194.7	98	4.39	5.79	0.515224	1.63271
DP 42	Bank	4	A	2018-04-22T00:00:00Z	2018-05-04T00:00:00Z	12	5	Control	Control	CC	CCA	87.9	1.2155	11.54	10.1	4.83	3.99	218.3	102.6	4.48	5.92	2.05429	1.23319
DP 43	Bank	4	A	2018-04-22T00:00:00Z	2018-05-04T00:00:00Z	12	5	Control	Control	CC	CCA	86.4	1.1931	7.63	6.57	4.08	3.38	203.1	94.7	4.49	5.94	1.11482	-0.232786
DP 44	Bank	4	A	2018-04-22T00:00:00Z	2018-05-04T00:00:00Z	12	5	Control	Control	CC	CCA	83.37	1.1507	12.44	10.33	4.42	3.35	206.9	99	4.44	5.94	1.45544	0.323666
DP 45	Bank	4	A	2018-04-22T00:00:00Z	2018-05-04T00:00:00Z	12	5	Control	Control	CC	CCA	71	1.0021	6.9	5.07	3.81	3.72	184.6	86.9	4.3	5.64	-1.20078	-0.617773
DP 46	Bank	4	A	2018-04-22T00:00:00Z	2018-05-04T00:00:00Z	12	5	Control	Control	CC	CCA	59.5	0.881	0.75	0.47	3.55	2.95	158.8	87.3	4.36	5.87	-1.10212	-2.69918
DP 47	Bank	4	A	2018-04-22T00:00:00Z	2018-05-04T00:00:00Z	12	5	Control	Control	CC	CCA	77.27	1.0738	3.58	2.79	5.26	4.06	207.3	94.2	4.33	5.78	0.439949	-0.0115208
DP 48	Bank	4	A	2018-04-22T00:00:00Z	2018-05-04T00:00:00Z	12	5	Control	Control	CC	CCA	74.4	1.0403	6.64	5.01	5.22	3.48	199.8	94.4	4.53	5.83	0.750113	-0.370988
DP 49	Bank	4	A	2018-04-22T00:00:00Z	2018-05-04T00:00:00Z	12	5	Control	Control	CC	CCA	81.63	1.1279	1.78	1.45	4.67	3.21	181.9	88.9	4.41	5.77	-0.548008	-1.18887
DP 50	Bank	4	A	2018-04-22T00:00:00Z	2018-05-04T00:00:00Z	12	5	Control	Control	CC	CCA	81.2	1.1223	9.1	7.31	4.53	3.94	199.4	91.2	4.44	5.81	0.278896	0.490488
DP 51	Bank	4	A	2018-04-22T00:00:00Z	2018-05-04T00:00:00Z	12	5	Control	Control	CC	CCA	89.4	1.2392	7.1	6.35	4.57	3.88	200	91.3	4.22	5.77	-0.205236	0.537517
DP 52	Bank	4	A	2018-04-22T00:00:00Z	2018-05-04T00:00:00Z	12	5	Control	Control	CC	CCA	91.6	1.2767	9.28	8.45	4.58	4.08	202.6	89	4.28	5.61	-0.669056	1.15377
DP 53	Bank	4	A	2018-04-22T00:00:00Z	2018-05-04T00:00:00Z	12	5	Control	Control	CC	CCA	66.7	0.9557	1.33	0.89	5.01	3.67	221.4	106.5	4.52	6.01	2.76895	-1.16411
DP 54	Bank	4	A	2018-04-22T00:00:00Z	2018-05-04T00:00:00Z	12	5	Control	Control	CC	CCA	77.73	1.0794	5.7	4.44	5.1	3.94	208.5	94.4	4.33	5.78	0.488155	0.0967977
DP 55	Bank	4	A	2018-04-22T00:00:00Z	2018-05-04T00:00:00Z	12	5	Control	Control	CC	CCA	81.13	1.1215	6.6	5.37	4.43	3.54	187.4	90	4.49	5.65	-0.522414	-0.301569
DP 56	Bank	4	A	2018-04-22T00:00:00Z	2018-05-04T00:00:00Z	12	5	Control	Control	CC	CCA	88	1.2171	8.07	7.03	4.34	3.73	160.7	74.4	4.36	5.36	-3.51722	0.359884
DP 57	Bank	4	A	2018-04-22T00:00:00Z	2018-05-04T00:00:00Z	12	5	Control	Control	CC	CCA	82.9	1.1445	10.04	8.32	5.18	4.29	210.8	95.9	4.3	5.74	0.494396	1.25979
DP 58	Bank	4	A	2018-04-22T00:00:00Z	2018-05-04T00:00:00Z	12	5	Control	Control	CC	CCA	84.4	1.1648	4.71	4.03	4.47	3.84	201.5	90.9	4.37	5.55	-0.57165	-0.0698393
DP 59	Bank	4	A	2018-04-22T00:00:00Z	2018-05-04T00:00:00Z	12	5	Control	Control	CC	CCA	91.33	1.272	9.75	8.91	4.72	4.4	205.8	96.4	4.44	6.05	1.5509	1.59338
DP 60	Bank	4	A	2018-04-22T00:00:00Z	2018-05-04T00:00:00Z	12	5	Control	Control	CC	CCA	68.4	0.9738	2.45	1.67	5.19	3.38	199.1	89.4	4.33	5.58	-0.734374	-1.22938
DP 61	Bank	4	A	2018-04-22T00:00:00Z	2018-05-04T00:00:00Z	12	5	Control	Control	CC	CCA	84.9	1.1717	4.3	3.61	4.53	3.94	175.6	81.5	4.27	5.51	-2.29082	0.0267068
DP 62	Bank	3	A	2018-04-22T00:00:00Z	2018-05-04T00:00:00Z	12	3	Treatment	Control	CP	CP	87.93	1.216	10.52	9.2	4.41	3.79	223.8	93.6	4.41	5.66	0.640639	0.757307
DP 63	Bank	3	A	2018-04-22T00:00:00Z	2018-05-04T00:00:00Z	12	3	Treatment	Control	CP	CP	91.43	1.2738	8.99	8.18	4.86	3.26	219.9	97.1	4.42	5.93	1.60577	0.292155
DP 64	Bank	3	A	2018-04-22T00:00:00Z	2018-05-04T00:00:00Z	12	3	Treatment	Control	CP	CP	78.87	1.0931	4.19	3.3	4.52	2.76	194.2	87	4.26	5.64	-0.999501	-1.52609
DP 65	Bank	3	A	2018-04-22T00:00:00Z	2018-05-04T00:00:00Z	12	3	Treatment	Control	CP	CP	89.43	1.2397	7.85	7.02	4.91	3.68	212	88.3	4.31	5.69	-0.174989	0.518421
DP 66	Bank	3	A	2018-04-22T00:00:00Z	2018-05-04T00:00:00Z	12	3	Treatment	Control	CP	CP	93.77	1.3185	7.59	7.06	5.02	4.34	172.5	80.9	4.14	5.6	-2.38919	1.48374
DP 67	Bank	3	A	2018-04-22T00:00:00Z	2018-05-04T00:00:00Z	12	3	Treatment	Control	CP	CP	93.27	1.3083	7.56	7.03	4.64	3.91	191	89	4.39	5.64	-0.705663	0.861509
DP 68	Bank	3	A	2018-04-22T00:00:00Z	2018-05-04T00:00:00Z	12	3	Treatment	Control	CP	CP	91.83	1.281	9.37	8.55	4.09	3.73	193.5	86.8	4.43	5.7	-0.555996	0.645706
DP 69	Bank	3	A	2018-04-22T00:00:00Z	2018-05-04T00:00:00Z	12	3	Treatment	Control	CP	CP	90.63	1.2598	4.55	4.12	4.18	3.73	209.9	98.2	4.38	5.97	1.45898	-0.00891312
DP 70	Bank	3	A	2018-04-22T00:00:00Z	2018-05-04T00:00:00Z	12	3	Treatment	Control	CP	CP	90	1.249	9.5	8.56	4.54	3.73	198.1	93.6	4.36	5.67	-0.127947	0.700934
DP 71	Bank	3	A	2018-04-22T00:00:00Z	2018-05-04T00:00:00Z	12	3	Treatment	Control	CP	CP	87.47	1.2089	7.81	6.82	4.5	3.91	193.2	91.3	4.43	5.7	-0.224495	0.547667
DP 72	Bank	3	A	2018-04-22T00:00:00Z	2018-05-04T00:00:00Z	12	3	Treatment	Control	CP	CP	83.53	1.153	9.42	7.76	4.8	3.89	204.9	100.3	4.45	5.68	0.754813	0.652045
DP 73	Bank	3	A	2018-04-22T00:00:00Z	2018-05-04T00:00:00Z	12	3	Treatment	Control	CP	CP	61.03	0.8966	1.96	1.26	3.67	2.73	215.4	105.2	4.5	6.56	4.08034	-2.70186
DP 74	Bank	3	A	2018-04-22T00:00:00Z	2018-05-04T00:00:00Z	12	3	Treatment	Control	CP	CP	93.3	1.309	8.65	8.07	4.76	4.28	185.1	87.1	4.45	5.59	-1.05164	1.44584
DP 75	Bank	3	A	2018-04-22T00:00:00Z	2018-05-04T00:00:00Z	12	3	Treatment	Control	CP	CP	78.7	1.0911	3.97	2.99	4.64	3.53	209.5	100.4	4.36	5.91	1.4028	-0.678508
DP 76	Bank	3	A	2018-04-22T00:00:00Z	2018-05-04T00:00:00Z	12	3	Treatment	Control	CP	CP	72.17	1.0151	4.7	3.4	4.64	3.89	201.5	91.1	4.42	5.36	-1.02406	-0.421749
DP 77	Bank	3	A	2018-04-22T00:00:00Z	2018-05-04T00:00:00Z	12	3	Treatment	Control	CP	CP	77.9	1.0814	6.83	5.34	4.62	4.33	222.7	102.6	4.53	5.94	2.32313	0.530479
DP 78	Bank	3	A	2018-04-22T00:00:00Z	2018-05-04T00:00:00Z	12	3	Treatment	Control	CP	CP	91	1.2661	6.68	6.08	4.49	3.47	200.8	91.9	4.32	5.65	-0.3115	0.0914235
DP 79	Bank	3	A	2018-04-22T00:00:00Z	2018-05-04T00:00:00Z	12	3	Treatment	Control	CP	CP	88.43	1.2238	4.16	3.6	4.57	3.53	198.4	92.5	4.18	5.66	-0.552002	-0.270263
DP 80	Bank	3	A	2018-04-22T00:00:00Z	2018-05-04T00:00:00Z	12	3	Treatment	Control	CP	CP	88.83	1.2301	8.43	7.38	4.56	3.99	192	89.5	4.47	5.65	-0.468821	0.797789
DP 81	Bank	3	A	2018-04-22T00:00:00Z	2018-05-04T00:00:00Z	12	3	Treatment	Control	CP	CP	78.97	1.0944	2.03	1.6	4.32	3.88	202.3	95.6	4.41	5.86	0.784213	-0.629411
DP 82	Bank	5	B	2018-04-23T00:00:00Z	2018-05-05T00:00:00Z	12	2	Treatment	Control	CP	CP	89.47	1.2403	17.17	15.27	5.13	4.2	197	90.3	4.59	5.82	0.440674	2.35121
DP 83	Bank	5	B	2018-04-23T00:00:00Z	2018-05-05T00:00:00Z	12	2	Treatment	Control	CP	CP	90.97	1.2655	11.4	10.41	4.62	3.82	183.7	84	4.54	5.72	-0.783647	1.11764
DP 84	Bank	5	B	2018-04-23T00:00:00Z	2018-05-05T00:00:00Z	12	2	Treatment	Control	CP	CP	91.97	1.2834	11.12	10.13	4.79	3.88	183.8	86.7	4.53	5.77	-0.448379	1.2538
DP 85	Bank	5	B	2018-04-23T00:00:00Z	2018-05-05T00:00:00Z	12	2	Treatment	Control	CP	CP	83.57	1.1534	9.46	7.84	4.95	3.53	197.3	89.1	4.56	5.68	-0.104966	0.308504
DP 86	Bank	5	B	2018-04-23T00:00:00Z	2018-05-05T00:00:00Z	12	2	Treatment	Control	CP	CP	84.13	1.1611	15.52	13.03	4.85	3.91	197.5	84.8	4.66	5.7	-0.187784	1.49492
DP 87	Bank	5	B	2018-04-23T00:00:00Z	2018-05-05T00:00:00Z	12	2	Treatment	Control	CP	CP	89.77	1.2452	10.94	9.8	5.32	4.45	213.5	93	4.48	5.86	1.02131	1.90054
DP 88	Bank	5	B	2018-04-23T00:00:00Z	2018-05-05T00:00:00Z	12	2	Treatment	Control	CP	CP	89.73	1.2446	14.03	12.45	4.88	3.96	193.5	87.4	4.45	5.82	-0.123729	1.62304
DP 89	Bank	5	B	2018-04-23T00:00:00Z	2018-05-05T00:00:00Z	12	2	Treatment	Control	CP	CP	63	0.9169	4.69	3.18	4.44	3.57	179.2	84.7	4.5	5.94	-0.281794	-1.13477
DP 90	Bank	5	B	2018-04-23T00:00:00Z	2018-05-05T00:00:00Z	12	2	Treatment	Control	CP	CP	86.53	1.195	15.08	13.03	4.73	3.63	212.2	89.5	4.61	5.94	1.18655	1.19827
DP 91	Bank	5	B	2018-04-23T00:00:00Z	2018-05-05T00:00:00Z	12	2	Treatment	Control	CP	CP	85.67	1.1825	7.78	6.66	4.52	3.81	192.2	81.7	4.51	5.71	-0.805438	0.359479
DP 92	Bank	5	B	2018-04-23T00:00:00Z	2018-05-05T00:00:00Z	12	2	Treatment	Control	CP	CP	91.33	1.272	10.18	9.28	4.54	3.66	202.3	93.8	4.69	5.88	1.20463	0.781352
DP 93	Bank	5	B	2018-04-23T00:00:00Z	2018-05-05T00:00:00Z	12	2	Treatment	Control	CP	CP	85.87	1.1854	14.32	12.5	NA	4.05	239.3	101.5	4.71	6.18	3.72082	1.50442
DP 94	Bank	5	B	2018-04-23T00:00:00Z	2018-05-05T00:00:00Z	12	2	Treatment	Control	CP	CP	90.53	1.258	13.13	11.87	4.96	3.79	205.3	90.9	4.51	5.59	-0.100802	1.38627
DP 95	Bank	5	B	2018-04-23T00:00:00Z	2018-05-05T00:00:00Z	12	2	Treatment	Control	CP	CP	89.67	1.2435	13.37	12	4.65	3.95	190.9	88.5	4.41	5.97	0.255754	1.45455
DP 96	Bank	5	B	2018-04-23T00:00:00Z	2018-05-05T00:00:00Z	12	2	Treatment	Control	CP	CP	87.2	1.2049	7.86	6.9	4.33	3.64	198.1	90.6	4.37	5.63	-0.453825	0.193895
DP 97	Bank	5	B	2018-04-23T00:00:00Z	2018-05-05T00:00:00Z	12	2	Treatment	Control	CP	CP	88.5	1.2248	11.6	10.28	4.65	3.61	200.8	87.8	4.51	5.74	-0.0197511	0.797481
DP 98	Bank	5	B	2018-04-23T00:00:00Z	2018-05-05T00:00:00Z	12	2	Treatment	Control	CP	CP	90.03	1.2496	12.15	10.93	4.57	4.14	176.3	83.2	4.41	5.55	-1.77713	1.50137
DP 99	Bank	5	B	2018-04-23T00:00:00Z	2018-05-05T00:00:00Z	12	2	Treatment	Control	CP	CP	78.2	1.085	2.72	2.12	4.85	3.63	197.6	89.7	4.38	5.75	-0.166388	-0.683778
DP 100	Bank	5	B	2018-04-23T00:00:00Z	2018-05-05T00:00:00Z	12	2	Treatment	Control	CP	CP	88.8	1.2295	11.95	10.6	4.19	3.42	176.9	81.6	4.59	5.68	-1.1807	0.508706
DP 101	Bank	5	B	2018-04-23T00:00:00Z	2018-05-05T00:00:00Z	12	2	Treatment	Control	CP	CP	90.57	1.2586	8.44	7.62	4.7	3.52	144.7	65.8	4.33	5.24	-5.0127	0.412376
DP 102	Bank	5	B	2018-04-23T00:00:00Z	2018-05-05T00:00:00Z	12	2	Treatment	Control	CP	CP	89.27	1.237	15.71	14.03	5.14	4.31	192.9	92	4.55	5.77	0.238398	2.27801
DP 103	Bank	5	B	2018-04-23T00:00:00Z	2018-05-05T00:00:00Z	12	2	Treatment	Control	CP	CP	84.8	1.1703	18.24	15.43	4.23	3.54	200.9	86.6	4.42	5.64	-0.560435	1.27723
DP 104	Bank	6	B	2018-04-23T00:00:00Z	2018-05-05T00:00:00Z	12	6	Control	Control	CC	CCA	87.67	1.212	9.92	8.69	5.14	4.03	194.2	91.5	4.42	5.76	-0.0238794	1.15288
DP 105	Bank	6	B	2018-04-23T00:00:00Z	2018-05-05T00:00:00Z	12	6	Control	Control	CC	CCA	86.83	1.1995	12.08	10.45	4.46	3.87	178	82	4.39	5.78	-1.18286	1.00966
DP 106	Bank	6	B	2018-04-23T00:00:00Z	2018-05-05T00:00:00Z	12	6	Control	Control	CC	CCA	77.1	1.0718	8.55	6.63	4	3.24	180.2	83	4.46	5.69	-1.18578	-0.66326
DP 107	Bank	6	B	2018-04-23T00:00:00Z	2018-05-05T00:00:00Z	12	6	Control	Control	CC	CCA	73.5	1.03	8.8	6.5	3.88	4.65	173.5	84.7	4.5	5.82	-0.790448	0.753089
DP 108	Bank	6	B	2018-04-23T00:00:00Z	2018-05-05T00:00:00Z	12	6	Control	Control	CC	CCA	88.93	1.2317	13.07	11.57	NA	4.23	194	89.9	4.5	5.92	0.460556	1.68679
DP 109	Bank	6	B	2018-04-23T00:00:00Z	2018-05-05T00:00:00Z	12	6	Control	Control	CC	CCA	83.37	1.1507	4.33	3.6	4.67	4.12	174	87.3	4.49	5.86	-0.48098	0.206488
DP 110	Bank	6	B	2018-04-23T00:00:00Z	2018-05-05T00:00:00Z	12	6	Control	Control	CC	CCA	87.87	1.215	6.15	5.39	4.95	4.02	182.4	88.6	4.43	5.66	-0.843436	0.610806
DP 111	Bank	6	B	2018-04-23T00:00:00Z	2018-05-05T00:00:00Z	12	6	Control	Control	CC	CCA	91.07	1.2673	9.73	8.8	5.21	3.75	168.1	76.3	4.28	5.41	-3.16541	1.01111
DP 112	Bank	6	B	2018-04-23T00:00:00Z	2018-05-05T00:00:00Z	12	6	Control	Control	CC	CCA	87.27	1.2059	9.29	8.18	NA	3.87	182	85.7	4.36	5.76	-0.905038	0.729859
DP 113	Bank	6	B	2018-04-23T00:00:00Z	2018-05-05T00:00:00Z	12	6	Control	Control	CC	CCA	85.6	1.1816	7.11	6.09	4.44	3.99	178.8	85.2	4.45	5.56	-1.45676	0.444372
DP 114	Bank	6	B	2018-04-23T00:00:00Z	2018-05-05T00:00:00Z	12	6	Control	Control	CC	CCA	87.43	1.2084	7.26	6.34	4.94	4.2	179.6	84.2	4.5	5.6	-1.30417	0.927408
DP 115	Bank	6	B	2018-04-23T00:00:00Z	2018-05-05T00:00:00Z	12	6	Control	Control	CC	CCA	85.43	1.1792	8.11	6.89	4.43	4.03	172.6	86	4.42	5.71	-1.18146	0.60598
DP 116	Bank	6	B	2018-04-23T00:00:00Z	2018-05-05T00:00:00Z	12	6	Control	Control	CC	CCA	81.5	1.1262	6.44	5.28	4.57	3.8	187.8	83.3	4.46	5.56	-1.33416	0.0201895
DP 117	Bank	6	B	2018-04-23T00:00:00Z	2018-05-05T00:00:00Z	12	6	Control	Control	CC	CCA	92.2	1.2877	11.46	10.52	4.66	3.98	207.7	88.9	4.48	5.73	0.17104	1.3809
DP 118	Bank	6	B	2018-04-23T00:00:00Z	2018-05-05T00:00:00Z	12	6	Control	Control	CC	CCA	78.33	1.0866	7.16	5.68	4.41	4.1	196.6	93	4.43	5.88	0.524774	0.272455
DP 119	Bank	6	B	2018-04-23T00:00:00Z	2018-05-05T00:00:00Z	12	6	Control	Control	CC	CCA	89.3	1.2376	10.74	9.58	4.66	4.18	218.7	105.3	4.62	6.17	3.25018	1.35538
DP 120	Bank	6	B	2018-04-23T00:00:00Z	2018-05-05T00:00:00Z	12	6	Control	Control	CC	CCA	86.37	1.1926	10.51	9.09	4.85	4.18	187.9	86.7	4.25	5.78	-0.80375	1.24609
DP 121	Bank	6	B	2018-04-23T00:00:00Z	2018-05-05T00:00:00Z	12	6	Control	Control	CC	CCA	74.4	1.0403	12.69	9.47	5.22	3.65	214.4	93	4.33	5.55	-0.128324	0.590328
DP 122	Bank	6	B	2018-04-23T00:00:00Z	2018-05-05T00:00:00Z	12	6	Control	Control	CC	CCA	87.4	1.2079	9.26	8.01	4.36	3.34	182.8	88.2	4.39	5.72	-0.758008	0.0619715
DP 123	Bank	6	B	2018-04-23T00:00:00Z	2018-05-05T00:00:00Z	12	6	Control	Control	CC	CCA	74.33	1.0395	11.39	8.47	4.78	4.57	205.2	95.9	4.61	5.79	1.03742	1.29842
DP 124	Bank	6	B	2018-04-23T00:00:00Z	2018-05-05T00:00:00Z	12	6	Control	Control	CC	CCA	85.93	1.1863	7.72	6.6	3.97	3.33	180.5	85.4	4.5	5.64	-1.0716	-0.330238
DP 125	Bank	8	A	2018-04-23T00:00:00Z	2018-05-05T00:00:00Z	12	1	Treatment	Control	CP	CP	89.83	1.2463	5.61	5.04	4.15	3.43	188.5	84.1	4.16	5.45	-2.10988	-0.252913
DP 126	Bank	8	A	2018-04-23T00:00:00Z	2018-05-05T00:00:00Z	12	1	Treatment	Control	CP	CP	89	1.2327	7.61	6.74	4.07	3.71	188.6	80.1	4.2	5.35	-2.63088	0.244884
DP 127	Bank	8	A	2018-04-23T00:00:00Z	2018-05-05T00:00:00Z	12	1	Treatment	Control	CP	CP	84.53	1.1666	9.05	7.64	4.56	3.51	200.6	95.6	4.33	5.83	0.507245	0.156239
DP 128	Bank	8	A	2018-04-23T00:00:00Z	2018-05-05T00:00:00Z	12	1	Treatment	Control	CP	CP	89.33	1.2381	3.31	2.95	4.69	3.55	231.8	101.3	4.24	5.76	1.43336	-0.277139
DP 129	Bank	8	A	2018-04-23T00:00:00Z	2018-05-05T00:00:00Z	12	1	Treatment	Control	CP	CP	90.8	1.2626	6.41	5.84	4.08	3.57	177.6	80.1	4.13	5.5	-2.61952	0.0318138
DP 130	Bank	8	A	2018-04-23T00:00:00Z	2018-05-05T00:00:00Z	12	1	Treatment	Control	CP	CP	88.17	1.2196	7.3	6.39	4.37	3.88	162.8	74.5	4.08	5.41	-3.80308	0.442722
DP 131	Bank	8	A	2018-04-23T00:00:00Z	2018-05-05T00:00:00Z	12	1	Treatment	Control	CP	CP	81.13	1.1215	5.04	4.08	4.36	4.38	192.2	89.6	4.34	5.72	-0.481869	0.399875
DP 132	Bank	8	A	2018-04-23T00:00:00Z	2018-05-05T00:00:00Z	12	1	Treatment	Control	CP	CP	77.03	1.071	4.77	3.63	4.39	3.91	213.5	95	4.37	5.75	0.65465	-0.295877
DP 133	Bank	8	A	2018-04-23T00:00:00Z	2018-05-05T00:00:00Z	12	1	Treatment	Control	CP	CP	80.97	1.1193	13.33	10.77	4.16	3.81	195	87.2	4.28	5.78	-0.516799	0.76814
DP 134	Bank	8	A	2018-04-23T00:00:00Z	2018-05-05T00:00:00Z	12	1	Treatment	Control	CP	CP	55.87	0.8442	1.57	0.87	3.81	3.54	193.2	94.1	4.29	5.85	0.177302	-1.97993
DP 135	Bank	8	A	2018-04-23T00:00:00Z	2018-05-05T00:00:00Z	12	1	Treatment	Control	CP	CP	82.98	1.1455	15.62	12.9	4.1	4.04	222.3	104.6	4.52	6.15	3.06029	1.37573
DP 136	Bank	8	A	2018-04-23T00:00:00Z	2018-05-05T00:00:00Z	12	1	Treatment	Control	CP	CP	88.63	1.2269	12.56	11.14	4.45	4.4	195.9	91.2	4.25	5.88	0.0495629	1.73373
DP 137	Bank	8	A	2018-04-23T00:00:00Z	2018-05-05T00:00:00Z	12	1	Treatment	Control	CP	CP	84.2	1.162	14.37	12.03	4.75	3.76	218.3	83.5	4.29	5.64	-0.545595	1.15543
DP 138	Bank	8	A	2018-04-23T00:00:00Z	2018-05-05T00:00:00Z	12	1	Treatment	Control	CP	CP	92.5	1.2934	15.85	14.63	4.79	4.21	213.3	101.2	4.4	6	1.9027	2.25232
DP 139	Bank	8	A	2018-04-23T00:00:00Z	2018-05-05T00:00:00Z	12	1	Treatment	Control	CP	CP	64.9	0.9367	9.57	6.2	5.32	3.33	240.6	102	4.54	6.09	3.22867	-0.446536
DP 140	Bank	8	A	2018-04-23T00:00:00Z	2018-05-05T00:00:00Z	12	1	Treatment	Control	CP	CP	84.97	1.1726	14.19	12.07	4.72	4.08	194.8	90.2	4.43	5.83	0.117281	1.50704
DP 141	Bank	8	A	2018-04-23T00:00:00Z	2018-05-05T00:00:00Z	12	1	Treatment	Control	CP	CP	85.5	1.1801	14.39	12.3	4.26	4.08	183.7	88	4.22	5.68	-1.16763	1.41624
DP 142	Bank	8	A	2018-04-23T00:00:00Z	2018-05-05T00:00:00Z	12	1	Treatment	Control	CP	CP	93.37	1.3103	10.45	9.76	4.49	3.73	194.9	89.4	4.23	5.49	-1.29157	0.994572
DP 143	Bank	8	A	2018-04-23T00:00:00Z	2018-05-05T00:00:00Z	12	1	Treatment	Control	CP	CP	57.95	0.8652	6.6	3.77	4.7	3.55	219.8	100	4.51	5.81	1.63056	-0.991274
DP 144	Bank	8	A	2018-04-23T00:00:00Z	2018-05-05T00:00:00Z	12	1	Treatment	Control	CP	CP	63.2	0.919	4.6	2.93	5.16	2.53	197.2	92.6	4.23	5.65	-0.517954	-2.06385
DP 145	Bank	7	A	2018-04-23T00:00:00Z	2018-05-05T00:00:00Z	12	4	Control	Control	CC	CCA	90.25	1.2532	15.66	14.13	5.13	3.45	173.7	82.3	4.18	5.34	-2.94065	1.37369
DP 146	Bank	7	A	2018-04-23T00:00:00Z	2018-05-05T00:00:00Z	12	4	Control	Control	CC	CCA	86.73	1.198	18.16	15.73	4.23	3.72	181.3	85.3	4.32	5.5	-1.78705	1.54921
DP 147	Bank	7	A	2018-04-23T00:00:00Z	2018-05-05T00:00:00Z	12	4	Control	Control	CC	CCA	90.23	1.253	20.18	18.43	4.75	3.68	165.2	75.4	4.03	5.36	-3.90422	2.08931
DP 148	Bank	7	A	2018-04-23T00:00:00Z	2018-05-05T00:00:00Z	12	4	Control	Control	CC	CCA	95.3	1.3523	8.66	8.27	4.27	3.29	160.6	75.7	4.22	5.49	-3.29001	0.343823
DP 149	Bank	7	A	2018-04-23T00:00:00Z	2018-05-05T00:00:00Z	12	4	Control	Control	CC	CCA	93.17	1.3063	16.24	15.13	4.74	3.83	184.8	91.5	4.26	5.54	-1.21188	1.90923
DP 150	Bank	7	A	2018-04-23T00:00:00Z	2018-05-05T00:00:00Z	12	4	Control	Control	CC	CCA	92.7	1.2972	16.8	15.57	4.05	3.83	164.6	76.8	4.14	5.62	-2.85813	1.7442
DP 151	Bank	7	A	2018-04-23T00:00:00Z	2018-05-05T00:00:00Z	12	4	Control	Control	CC	CCA	89.6	1.2424	10	8.99	5.12	3.19	175.7	80	4.25	5.34	-2.9347	0.327487
DP 152	Bank	7	A	2018-04-23T00:00:00Z	2018-05-05T00:00:00Z	12	4	Control	Control	CC	CCA	95.5	1.357	12.19	11.63	4.67	3.61	181.9	87	4.31	5.51	-1.63063	1.28267
DP 153	Bank	7	A	2018-04-23T00:00:00Z	2018-05-05T00:00:00Z	12	4	Control	Control	CC	CCA	89.23	1.2365	12.37	11.03	4.83	3.48	209.5	97.4	4.47	5.81	1.07899	0.843551
DP 154	Bank	7	A	2018-04-23T00:00:00Z	2018-05-05T00:00:00Z	12	4	Control	Control	CC	CCA	94.37	1.3312	14.67	13.83	4.77	4.12	213	94.7	4.48	5.83	1.04803	2.11175
DP 155	Bank	7	A	2018-04-23T00:00:00Z	2018-05-05T00:00:00Z	12	4	Control	Control	CC	CCA	83.4	1.1512	24.97	21.2	3.79	3.12	147.5	70.5	4.19	5.44	-4.24378	1.48619
DP 156	Bank	7	A	2018-04-23T00:00:00Z	2018-05-05T00:00:00Z	12	4	Control	Control	CC	CCA	4.13	0.2047	16.21	0.61	4.09	3.95	187.4	94	4.2	5.75	-0.443088	-1.52273
DP 157	Bank	7	A	2018-04-23T00:00:00Z	2018-05-05T00:00:00Z	12	4	Control	Control	CC	CCA	79.17	1.0968	2.13	1.65	NA	3.42	163.7	81.1	4.37	5.59	-2.23726	-1.01927
DP 158	Bank	7	A	2018-04-23T00:00:00Z	2018-05-05T00:00:00Z	12	4	Control	Control	CC	CCA	86.73	1.198	11.11	9.63	4.46	3.69	208.8	92.9	4.14	5.73	-0.101016	0.683233
DP 159	Bank	7	A	2018-04-23T00:00:00Z	2018-05-05T00:00:00Z	12	4	Control	Control	CC	CCA	83.9	1.1579	17.19	14.37	4.57	3.64	161.9	76.8	4.17	5.42	-3.46497	1.3177
DP 160	Bank	7	A	2018-04-23T00:00:00Z	2018-05-05T00:00:00Z	12	4	Control	Control	CC	CCA	85.57	1.1811	13.58	11.67	4.33	3.01	203.9	97.6	4.27	5.54	-0.206607	0.161837
DP 161	Bank	7	A	2018-04-23T00:00:00Z	2018-05-05T00:00:00Z	12	4	Control	Control	CC	CCA	84.58	1.1672	15.69	13.2	4.73	3.14	194.4	92.3	4.37	5.69	-0.251832	0.65345
DP 162	Bank	7	A	2018-04-23T00:00:00Z	2018-05-05T00:00:00Z	12	4	Control	Control	CC	CCA	81.07	1.1206	9.92	8.05	4.59	3.26	175.3	78.9	4.37	5.35	-2.78618	-0.138232
DP 163	Bank	7	A	2018-04-23T00:00:00Z	2018-05-05T00:00:00Z	12	4	Control	Control	CC	CCA	88.83	1.2301	8.37	7.36	4.22	3.7	169.5	84.6	4.19	5.52	-2.33796	0.368701
DP 164	Bank	7	A	2018-04-23T00:00:00Z	2018-05-05T00:00:00Z	12	4	Control	Control	CC	CCA	92.6	1.2953	12.49	11.56	4.86	3.68	172.2	80.9	4.16	5.4	-2.94759	1.26712
DP 165	Bank	9	B	2018-04-24T00:00:00Z	2018-05-06T00:00:00Z	12	3	Treatment	Control	CP	CP	83.47	1.1521	14.97	12.5	4.92	3.93	207.4	96.3	4.57	5.77	0.99864	1.44018
DP 166	Bank	9	B	2018-04-24T00:00:00Z	2018-05-06T00:00:00Z	12	3	Treatment	Control	CP	CP	81.33	1.124	16.6	13.5	4.94	4.55	200.5	89.6	4.33	5.99	0.519996	2.24997
DP 167	Bank	9	B	2018-04-24T00:00:00Z	2018-05-06T00:00:00Z	12	3	Treatment	Control	CP	CP	85.05	1.1738	16.31	13.88	5.25	4.59	223.7	91.2	4.43	5.74	0.726493	2.50267
DP 168	Bank	9	B	2018-04-24T00:00:00Z	2018-05-06T00:00:00Z	12	3	Treatment	Control	CP	CP	85.4	1.1787	16.58	14.17	4.77	4.11	214.4	97.4	4.39	6.04	1.74548	1.87976
DP 169	Bank	9	B	2018-04-24T00:00:00Z	2018-05-06T00:00:00Z	12	3	Treatment	Control	CP	CP	88	1.2171	16.28	14.35	4.82	4.19	225.7	96.3	4.65	5.95	2.17281	2.06157
DP 170	Bank	9	B	2018-04-24T00:00:00Z	2018-05-06T00:00:00Z	12	3	Treatment	Control	CP	CP	72.33	1.0168	13.97	10.06	4.61	3.53	208.6	87.1	4.39	5.59	-0.510015	0.36598
DP 171	Bank	9	B	2018-04-24T00:00:00Z	2018-05-06T00:00:00Z	12	3	Treatment	Control	CP	CP	15.9	0.4102	5.33	0.85	4.36	3.72	193.2	91.8	4.55	5.79	0.290141	-2.45923
DP 172	Bank	9	B	2018-04-24T00:00:00Z	2018-05-06T00:00:00Z	12	3	Treatment	Control	CP	CP	78.7	1.0911	14.85	11.73	NA	4.04	239.3	100.1	4.29	5.8	1.75568	1.26447
DP 173	Bank	9	B	2018-04-24T00:00:00Z	2018-05-06T00:00:00Z	12	3	Treatment	Control	CP	CP	75.28	1.0504	16.77	12.6	4.49	3.49	212.1	92.9	4.23	5.82	0.413573	0.746806
DP 174	Bank	9	B	2018-04-24T00:00:00Z	2018-05-06T00:00:00Z	12	3	Treatment	Control	CP	CP	75.08	1.0481	6.48	4.88	4.93	3.63	224	101.2	4.54	5.92	2.21249	-0.290771
DP 175	Bank	9	B	2018-04-24T00:00:00Z	2018-05-06T00:00:00Z	12	3	Treatment	Control	CP	CP	87.23	1.2054	13.45	11.67	4.64	4.1	231	100.2	4.66	5.89	2.45557	1.51016
DP 176	Bank	9	B	2018-04-24T00:00:00Z	2018-05-06T00:00:00Z	12	3	Treatment	Control	CP	CP	88.8	1.2295	16.05	14.23	5.08	3.94	218.9	86.7	4.71	5.73	0.722776	1.87419
DP 177	Bank	9	B	2018-04-24T00:00:00Z	2018-05-06T00:00:00Z	12	3	Treatment	Control	CP	CP	72.98	1.0241	17.82	13.03	NA	4.31	209.6	88.1	4.51	5.8	0.42137	1.72768
DP 178	Bank	9	B	2018-04-24T00:00:00Z	2018-05-06T00:00:00Z	12	3	Treatment	Control	CP	CP	74.67	1.0434	17.13	12.8	4.73	3.8	215	98.9	4.66	6.08	2.47242	1.18461
DP 179	Bank	9	B	2018-04-24T00:00:00Z	2018-05-06T00:00:00Z	12	3	Treatment	Control	CP	CP	78.2	1.085	13.12	10.25	NA	3.58	234.9	101	4.65	6.05	3.07433	0.522374
DP 180	Bank	9	B	2018-04-24T00:00:00Z	2018-05-06T00:00:00Z	12	3	Treatment	Control	CP	CP	82.47	1.1388	12.08	9.96	3.88	4.04	222.3	92.4	4.38	5.71	0.60174	0.835386
DP 181	Bank	9	B	2018-04-24T00:00:00Z	2018-05-06T00:00:00Z	12	3	Treatment	Control	CP	CP	80.53	1.1138	18.35	14.6	NA	3.85	223.3	90.1	4.39	5.45	-0.287945	1.57582
DP 182	Bank	9	B	2018-04-24T00:00:00Z	2018-05-06T00:00:00Z	12	3	Treatment	Control	CP	CP	81.8	1.1301	12.59	10.3	4.32	3.18	200	78.2	4.41	5.51	-1.61798	0.0630261
DP 183	Bank	9	B	2018-04-24T00:00:00Z	2018-05-06T00:00:00Z	12	3	Treatment	Control	CP	CP	54.85	0.834	11.48	6.08	NA	3.95	206	81.5	4.12	5.45	-1.89454	-0.0733806
DP 184	Bank	9	B	2018-04-24T00:00:00Z	2018-05-06T00:00:00Z	12	3	Treatment	Control	CP	CP	86.63	1.1965	18.97	16.4	4.89	3.95	236.7	102	4.42	5.84	2.17565	2.10077
DP 185	Bank	10	B	2018-04-24T00:00:00Z	2018-05-06T00:00:00Z	12	5	Control	Control	CC	CCA	32.05	0.6018	1.42	0.43	4.04	2.6	229.1	105.1	4.57	6.17	3.43309	-3.70169
DP 186	Bank	10	B	2018-04-24T00:00:00Z	2018-05-06T00:00:00Z	12	5	Control	Control	CC	CCA	48.1	0.7664	5.22	2.44	3.96	3.12	204.7	95.4	NA	NA	0.657222	-2.16586
DP 187	Bank	10	B	2018-04-24T00:00:00Z	2018-05-06T00:00:00Z	12	5	Control	Control	CC	CCA	76.9	1.0694	12.96	9.98	4.51	3.88	203.4	91.4	4.51	5.79	0.470217	0.751284
DP 188	Bank	10	B	2018-04-24T00:00:00Z	2018-05-06T00:00:00Z	12	5	Control	Control	CC	CCA	58.6	0.8718	14.05	8.2	NA	3.47	170.7	78.7	4.34	5.55	-2.39583	-0.149732
DP 189	Bank	10	B	2018-04-24T00:00:00Z	2018-05-06T00:00:00Z	12	5	Control	Control	CC	CCA	77.25	1.0736	11.63	8.9	NA	3.12	245.3	100.1	4.53	5.95	2.78711	-0.20574
DP 190	Bank	10	B	2018-04-24T00:00:00Z	2018-05-06T00:00:00Z	12	5	Control	Control	CC	CCA	83.8	1.1566	8.21	6.88	4.49	3.94	203.5	89.8	4.43	5.75	0.0928121	0.469132
DP 191	Bank	10	B	2018-04-24T00:00:00Z	2018-05-06T00:00:00Z	12	5	Control	Control	CC	CCA	59.66	0.8826	16.77	10.01	NA	3.99	225.1	96	4.51	5.95	1.88473	0.799113
DP 192	Bank	10	B	2018-04-24T00:00:00Z	2018-05-06T00:00:00Z	12	5	Control	Control	CC	CCA	77.2	1.073	8.41	6.46	4.7	3.02	241	108.1	4.67	5.99	3.63855	-0.707116
DP 193	Bank	10	B	2018-04-24T00:00:00Z	2018-05-06T00:00:00Z	12	5	Control	Control	CC	CCA	80.1	1.1084	12.82	10.26	4.99	3.13	219.7	96.1	4.65	5.84	1.67006	0.174222
DP 194	Bank	10	B	2018-04-24T00:00:00Z	2018-05-06T00:00:00Z	12	5	Control	Control	CC	CCA	70.45	0.9961	6.4	4.43	4.13	3.34	201	88.3	4.66	5.86	0.641586	-1.02047
DP 195	Bank	10	B	2018-04-24T00:00:00Z	2018-05-06T00:00:00Z	12	5	Control	Control	CC	CCA	72.6	1.0199	12.37	8.9	4.46	3.53	216.6	103	4.34	6.16	2.49153	0.125155
DP 196	Bank	10	B	2018-04-24T00:00:00Z	2018-05-06T00:00:00Z	12	5	Control	Control	CC	CCA	81.6	1.1275	13.34	10.89	5.17	3.96	231.2	91.2	4.74	5.46	0.664534	1.26503
DP 197	Bank	10	B	2018-04-24T00:00:00Z	2018-05-06T00:00:00Z	12	5	Control	Control	CC	CCA	75.47	1.0526	10.96	8.25	4.28	3.38	201	94.6	4.48	6.01	1.23655	-0.174775
DP 198	Bank	10	B	2018-04-24T00:00:00Z	2018-05-06T00:00:00Z	12	5	Control	Control	CC	CCA	77.03	1.071	10.81	8.31	4.27	3.39	203.1	88.1	4.54	5.72	0.0611142	-0.129855
DP 199	Bank	10	B	2018-04-24T00:00:00Z	2018-05-06T00:00:00Z	12	5	Control	Control	CC	CCA	58.1	0.8668	12.84	7.43	NA	4.12	209.4	91	4.44	5.78	0.451812	0.389078
DP 200	Bank	10	B	2018-04-24T00:00:00Z	2018-05-06T00:00:00Z	12	5	Control	Control	CC	CCA	81.97	1.1322	11.19	9.23	4.53	3.63	225	99.8	4.47	5.93	2.03921	0.447911
DP 201	Bank	10	B	2018-04-24T00:00:00Z	2018-05-06T00:00:00Z	12	5	Control	Control	CC	CCA	55.2	0.8375	7.4	4.05	4.53	3.15	195.8	87.2	4.45	5.63	-0.631777	-1.46412
DP 202	Bank	10	B	2018-04-24T00:00:00Z	2018-05-06T00:00:00Z	12	5	Control	Control	CC	CCA	63.13	0.9182	17.51	11.06	NA	3.97	195	83.6	4.34	5.58	-1.26764	0.983875
DP 203	Bank	10	B	2018-04-24T00:00:00Z	2018-05-06T00:00:00Z	12	5	Control	Control	CC	CCA	75.35	1.0512	11.6	8.74	4.49	3.51	218.7	101.3	4.43	5.92	1.87828	0.109242
DP 204	Bank	10	B	2018-04-24T00:00:00Z	2018-05-06T00:00:00Z	12	5	Control	Control	CC	CCA	50.48	0.7901	8.46	4.03	4.56	3.23	186.7	85.9	4.19	5.54	-1.70674	-1.37617
DP 205	Bank	11	B	2018-04-25T00:00:00Z	2018-05-07T00:00:00Z	12	4	Control	Control	CC	CCA	55.07	0.8362	20.84	11.12	4.21	4.25	177.7	78.7	4.3	5.84	-1.4246	1.36375
DP 206	Bank	11	B	2018-04-25T00:00:00Z	2018-05-07T00:00:00Z	12	4	Control	Control	CC	CCA	75.13	1.0487	17.51	13.2	4.24	4.29	217	94.7	4.45	5.86	1.19289	1.63912
DP 207	Bank	11	B	2018-04-25T00:00:00Z	2018-05-07T00:00:00Z	12	4	Control	Control	CC	CCA	55.5	0.8405	5.32	3.13	4.3	3.51	227.5	92.5	4.35	5.82	1.02154	-1.39563
DP 208	Bank	11	B	2018-04-25T00:00:00Z	2018-05-07T00:00:00Z	12	4	Control	Control	CC	CCA	65.53	0.9433	19.66	12.83	4.22	4.09	224.5	92.5	4.45	5.87	1.26297	1.36696
DP 209	Bank	11	B	2018-04-25T00:00:00Z	2018-05-07T00:00:00Z	12	4	Control	Control	CC	CCA	60.6	0.8922	20.25	11.89	4.87	3.32	195.6	91.6	4.54	5.8	0.352756	0.637824
DP 210	Bank	11	B	2018-04-25T00:00:00Z	2018-05-07T00:00:00Z	12	4	Control	Control	CC	CCA	87.47	1.2089	13.83	12.03	4.35	3.54	191.5	88.7	4.54	5.71	-0.242875	0.866755
DP 211	Bank	11	B	2018-04-25T00:00:00Z	2018-05-07T00:00:00Z	12	4	Control	Control	CC	CCA	71.17	1.004	7.58	5.32	2.96	3.03	190.9	97.8	4.59	5.74	0.604416	-1.53999
DP 212	Bank	11	B	2018-04-25T00:00:00Z	2018-05-07T00:00:00Z	12	4	Control	Control	CC	CCA	83.67	1.1548	8.55	7.15	4.4	4.05	223.2	97.2	4.57	5.95	2.02958	0.600704
DP 213	Bank	11	B	2018-04-25T00:00:00Z	2018-05-07T00:00:00Z	12	4	Control	Control	CC	CCA	79.1	1.096	12.68	10.04	4.12	4.12	218	99.3	4.63	5.77	1.62424	0.942073
DP 214	Bank	11	B	2018-04-25T00:00:00Z	2018-05-07T00:00:00Z	12	4	Control	Control	CC	CCA	85.33	1.1778	10.03	8.36	NA	3.78	244.3	97.7	4.44	5.69	1.65693	0.637792
DP 215	Bank	11	B	2018-04-25T00:00:00Z	2018-05-07T00:00:00Z	12	4	Control	Control	CC	CCA	75.6	1.0542	14.5	10.87	4.45	4.07	177.9	84.6	4.18	5.73	-1.50904	1.09253
DP 216	Bank	11	B	2018-04-25T00:00:00Z	2018-05-07T00:00:00Z	12	4	Control	Control	CC	CCA	80.17	1.1092	10.61	8.5	4.52	3.46	207.9	101.9	4.58	6.01	2.15586	0.11373
DP 217	Bank	11	B	2018-04-25T00:00:00Z	2018-05-07T00:00:00Z	12	4	Control	Control	CC	CCA	83.1	1.1471	8.45	7.02	NA	3.24	193.2	92.7	4.63	5.76	0.412462	-0.249836
DP 218	Bank	11	B	2018-04-25T00:00:00Z	2018-05-07T00:00:00Z	12	4	Control	Control	CC	CCA	83.6	1.1539	10.53	8.78	4.47	3.81	226.6	97.9	4.64	6.05	2.59351	0.609136
DP 219	Bank	11	B	2018-04-25T00:00:00Z	2018-05-07T00:00:00Z	12	4	Control	Control	CC	CCA	86.17	1.1897	10.93	9.37	5.15	3.98	218.9	91.9	4.59	5.95	1.54633	1.16224
DP 220	Bank	11	B	2018-04-25T00:00:00Z	2018-05-07T00:00:00Z	12	4	Control	Control	CC	CCA	87.17	1.2044	8.65	7.54	NA	3.42	206.3	99.4	4.72	5.94	1.96685	0.152416
DP 221	Bank	11	B	2018-04-25T00:00:00Z	2018-05-07T00:00:00Z	12	4	Control	Control	CC	CCA	63.7	0.9242	12.41	7.66	NA	3.71	228.9	94.4	4.49	5.72	1.15966	0.0674603
DP 222	Bank	11	B	2018-04-25T00:00:00Z	2018-05-07T00:00:00Z	12	4	Control	Control	CC	CCA	58.67	0.8725	2.86	1.98	4.26	3.65	187.4	89.8	4.52	5.88	0.18935	-1.4713
DP 223	Bank	11	B	2018-04-25T00:00:00Z	2018-05-07T00:00:00Z	12	4	Control	Control	CC	CCA	74.23	1.0384	12.58	9.17	3.97	3.65	255.4	102	4.69	5.79	3.02509	0.191902
DP 224	Bank	12	B	2018-04-25T00:00:00Z	2018-05-07T00:00:00Z	12	1	Treatment	Control	CP	CP	73.87	1.0342	9.25	6.67	4.65	3.24	205.5	88.8	4.36	5.67	-0.286233	-0.491579
DP 225	Bank	12	B	2018-04-25T00:00:00Z	2018-05-07T00:00:00Z	12	1	Treatment	Control	CP	CP	88.8	1.2295	13.64	12.1	4.49	4.59	241.7	100.1	4.49	6.02	2.82168	2.10069
DP 226	Bank	12	B	2018-04-25T00:00:00Z	2018-05-07T00:00:00Z	12	1	Treatment	Control	CP	CP	79.67	1.103	13.74	10.89	4.37	3.89	204.1	89.1	4.48	5.9	0.584657	0.922316
DP 227	Bank	12	B	2018-04-25T00:00:00Z	2018-05-07T00:00:00Z	12	1	Treatment	Control	CP	CP	82.5	1.1392	13.96	11.5	4.58	3.82	198.4	78.6	4.4	5.44	-1.85469	1.04773
DP 228	Bank	12	B	2018-04-25T00:00:00Z	2018-05-07T00:00:00Z	12	1	Treatment	Control	CP	CP	71.87	1.0117	13	9.26	3.7	4.12	234.4	100.4	4.6	5.89	2.4578	0.598499
DP 229	Bank	12	B	2018-04-25T00:00:00Z	2018-05-07T00:00:00Z	12	1	Treatment	Control	CP	CP	79.67	1.103	4.6	3.63	3.72	NA	200	86.6	4.41	5.63	-0.632325	-1.09374
DP 230	Bank	12	B	2018-04-25T00:00:00Z	2018-05-07T00:00:00Z	12	1	Treatment	Control	CP	CP	90.03	1.2496	13.68	12.3	4.6	4.29	214.3	98.6	4.45	6.06	1.99856	1.87107
DP 231	Bank	12	B	2018-04-25T00:00:00Z	2018-05-07T00:00:00Z	12	1	Treatment	Control	CP	CP	84	1.1593	12.68	10.63	4.54	3.74	209.6	88.6	4.36	5.84	0.309601	0.84524
DP 232	Bank	12	B	2018-04-25T00:00:00Z	2018-05-07T00:00:00Z	12	1	Treatment	Control	CP	CP	83.1	1.1471	12.27	10.17	5.55	3.73	248.7	107.7	4.6	5.74	2.96423	1.05038
DP 233	Bank	12	B	2018-04-25T00:00:00Z	2018-05-07T00:00:00Z	12	1	Treatment	Control	CP	CP	81.47	1.1257	11.63	9.4	4.24	3.65	213.5	97.7	4.43	5.99	1.668	0.418545
DP 234	Bank	12	B	2018-04-25T00:00:00Z	2018-05-07T00:00:00Z	12	1	Treatment	Control	CP	CP	84.53	1.1666	12.14	10.09	4.59	4.09	226.4	96	4.69	6.03	2.47485	1.19785
DP 235	Bank	12	B	2018-04-25T00:00:00Z	2018-05-07T00:00:00Z	12	1	Treatment	Control	CP	CP	77	1.0706	9.69	7.53	4.59	3.87	222.2	105.4	4.6	5.95	2.67448	0.349502
DP 236	Bank	12	B	2018-04-25T00:00:00Z	2018-05-07T00:00:00Z	12	1	Treatment	Control	CP	CP	85.53	1.1806	15.14	12.87	4.62	4.4	221.7	100.2	4.57	6.01	2.39042	1.9742
DP 237	Bank	12	B	2018-04-25T00:00:00Z	2018-05-07T00:00:00Z	12	1	Treatment	Control	CP	CP	84.03	1.1597	14.96	12.53	4.72	3.56	209.5	89.1	4.47	5.73	0.21802	0.995249
DP 238	Bank	12	B	2018-04-25T00:00:00Z	2018-05-07T00:00:00Z	12	1	Treatment	Control	CP	CP	83.33	1.1503	12.61	10.42	4.33	4.13	198.7	93	4.54	5.79	0.5147	1.17346
DP 239	Bank	12	B	2018-04-25T00:00:00Z	2018-05-07T00:00:00Z	12	1	Treatment	Control	CP	CP	87.27	1.2059	12.21	10.58	4.2	3.76	199.1	87.3	4.31	5.86	-0.108537	0.846323
DP 240	Bank	12	B	2018-04-25T00:00:00Z	2018-05-07T00:00:00Z	12	1	Treatment	Control	CP	CP	84.4	1.1648	11.17	9.43	4.38	4.24	184	86.2	4.4	5.74	-0.799571	1.16928
DP 241	Bank	12	B	2018-04-25T00:00:00Z	2018-05-07T00:00:00Z	12	1	Treatment	Control	CP	CP	85.7	1.183	14.89	12.77	4.27	4.46	178.4	88	4.33	5.72	-1.00116	1.90941
DP 242	Bank	12	B	2018-04-25T00:00:00Z	2018-05-07T00:00:00Z	12	1	Treatment	Control	CP	CP	76.9	1.0694	15.01	11.49	4.76	4.14	195.8	89.4	4.4	5.77	-0.144573	1.37497
DP 243	Bank	12	B	2018-04-25T00:00:00Z	2018-05-07T00:00:00Z	12	1	Treatment	Control	CP	CP	42.07	0.7057	2.47	1.17	4	3.55	186.3	94.8	4.53	5.99	0.876437	-2.219
DP 243.1	Rear	13	3	2018-05-20T00:00:00Z	2018-06-02T00:00:00Z	13	Z	Control	Treatment	PC	PC	87.47	1.209	9.98	8.72	5.81	3.89	236.9	104.1	4.52	5.88	2.63464	1.20057
DP 244	Rear	13	3	2018-05-20T00:00:00Z	2018-06-02T00:00:00Z	13	Z	Control	Treatment	PC	PC	82.33	1.137	7.15	5.89	4.68	3.53	226.8	104.1	4.48	5.86	2.22634	-0.1191
DP 245	Rear	13	3	2018-05-20T00:00:00Z	2018-06-02T00:00:00Z	13	Z	Control	Treatment	PC	PC	88.7	1.228	15.12	13.4	4.87	3.52	212.8	99.1	4.39	5.68	0.77548	1.22575
DP 246	Rear	15	4	2018-05-21T00:00:00Z	2018-06-03T00:00:00Z	13	Z	Control	Control	CC	CCB	51.08	0.7962	3.99	2.06	5.07	3.44	226.1	99.2	4.52	5.97	2.23028	-1.54485
DP 247	Rear	15	4	2018-05-21T00:00:00Z	2018-06-03T00:00:00Z	13	Z	Control	Control	CC	CCB	72	1.0132	10.19	7.36	4.65	3.6	230.1	103.4	4.35	5.95	2.29697	-0.0400233
DP 248	Rear	15	4	2018-05-21T00:00:00Z	2018-06-03T00:00:00Z	13	Z	Control	Control	CC	CCB	48.9	0.7744	4.62	2.2	4.83	3.68	208.4	97.6	4.44	5.94	1.39111	-1.33988
DP 249	Rear	15	4	2018-05-21T00:00:00Z	2018-06-03T00:00:00Z	13	Z	Control	Control	CC	CCB	41.33	0.6983	3.04	1.24	5.11	3.63	212.6	99.9	4.37	6.03	1.81975	-1.74461
DP 250	Rear	15	4	2018-05-21T00:00:00Z	2018-06-03T00:00:00Z	13	Z	Control	Control	CC	CCB	74.07	1.0365	3.23	2.42	5.07	3.64	221.5	96.7	4.37	5.85	1.29655	-0.688938
DP 251	Rear	15	4	2018-05-21T00:00:00Z	2018-06-03T00:00:00Z	13	Z	Control	Control	CC	CCB	58.8	0.8739	5.15	3.13	5.33	3.95	212.7	90.3	4.41	5.56	-0.207587	-0.520357
DP 252	Rear	15	4	2018-05-21T00:00:00Z	2018-06-03T00:00:00Z	13	Z	Control	Control	CC	CCB	80.37	1.1118	8.23	6.6	4.98	3.52	205.1	92.7	4.44	5.88	0.754389	0.0221197
DP 253	Rear	15	4	2018-05-21T00:00:00Z	2018-06-03T00:00:00Z	13	Z	Control	Control	CC	CCB	68.73	0.9774	12.62	8.56	5.1	3.84	219.9	97.2	4.49	5.67	0.976373	0.561635
DP 254	Rear	15	4	2018-05-21T00:00:00Z	2018-06-03T00:00:00Z	13	Z	Control	Control	CC	CCB	69.37	0.9843	13.58	9.39	4.77	4.04	259.1	103.3	4.36	5.89	2.93151	0.825299
DP 255	Rear	15	4	2018-05-21T00:00:00Z	2018-06-03T00:00:00Z	13	Z	Control	Control	CC	CCB	80.2	1.1097	11.26	9.03	4.62	3.59	223.7	95.3	4.36	5.84	1.20447	0.371516
DP 256	Rear	15	4	2018-05-21T00:00:00Z	2018-06-03T00:00:00Z	13	Z	Control	Control	CC	CCB	56.15	0.8471	5.43	3.28	4.73	3.46	214.5	99	4.47	5.81	1.33774	-1.28608
DP 257	Rear	15	4	2018-05-21T00:00:00Z	2018-06-03T00:00:00Z	13	Z	Control	Control	CC	CCB	83.73	1.1556	11.67	9.59	5.1	3.61	216.7	104	4.57	6.14	2.92011	0.73146
DP 258	Rear	15	4	2018-05-21T00:00:00Z	2018-06-03T00:00:00Z	13	Z	Control	Control	CC	CCB	82.23	1.1356	12	9.89	4.91	3.93	208.7	91.7	4.34	5.8	0.366151	1.0065
DP 259	Rear	15	4	2018-05-21T00:00:00Z	2018-06-03T00:00:00Z	13	Z	Control	Control	CC	CCB	84	1.1593	10.93	9.09	4.91	3.93	236.9	98.6	4.53	5.8	2.00286	0.941853
DP 260	Rear	15	4	2018-05-21T00:00:00Z	2018-06-03T00:00:00Z	13	Z	Control	Control	CC	CCB	61.48	0.9012	3.62	2.15	4.6	3.85	206.1	96.4	4.25	5.88	0.723581	-0.963791
DP 261	Rear	14	1	2018-05-21T00:00:00Z	2018-06-03T00:00:00Z	13	Z	Control	Treatment	PC	PC	57.08	0.8564	2.05	1.22	4.85	3.22	185.1	86.4	4.46	5.68	-0.823165	-1.91766
DP 262	Rear	14	1	2018-05-21T00:00:00Z	2018-06-03T00:00:00Z	13	Z	Control	Treatment	PC	PC	59.98	0.8859	2.14	1.27	4.62	3.08	201.2	90.4	4.42	5.68	-0.1481	-2.03946
DP 263	Rear	14	1	2018-05-21T00:00:00Z	2018-06-03T00:00:00Z	13	Z	Control	Treatment	PC	PC	83.68	1.1549	6.56	5.57	4.89	3.67	167.7	78.3	4.23	5.53	-2.76291	0.0773281
DP 264	Rear	14	1	2018-05-21T00:00:00Z	2018-06-03T00:00:00Z	13	Z	Control	Treatment	PC	PC	56.35	0.8491	7.52	4.14	4.09	3.73	171.7	82	4.32	5.75	-1.56895	-0.909703
DP 265	Rear	14	1	2018-05-21T00:00:00Z	2018-06-03T00:00:00Z	13	Z	Control	Treatment	PC	PC	67.05	0.9594	1.56	1.05	4.59	2.87	169.4	85.1	4.29	5.66	-1.71522	-2.12902
DP 266	Rear	14	1	2018-05-21T00:00:00Z	2018-06-03T00:00:00Z	13	Z	Control	Treatment	PC	PC	75.03	1.0475	7.53	5.52	4.86	3.08	181.9	81.5	4.36	5.72	-1.34206	-0.783302
DP 267	Rear	14	1	2018-05-21T00:00:00Z	2018-06-03T00:00:00Z	13	Z	Control	Treatment	PC	PC	75.58	1.0539	6.26	4.65	4.78	3.27	169	76.7	4.04	5.58	-3.03921	-0.741966
DP 268	Rear	14	1	2018-05-21T00:00:00Z	2018-06-03T00:00:00Z	13	Z	Control	Treatment	PC	PC	29.63	0.5756	1.52	0.54	4.55	2.58	180.4	83.1	4.55	5.64	-1.15914	-3.63639
DP 269	Rear	14	1	2018-05-21T00:00:00Z	2018-06-03T00:00:00Z	13	Z	Control	Treatment	PC	PC	90.9	1.2644	4.58	4.15	4.61	3.35	175.6	82.1	4.26	5.7	-1.70689	-0.27808
DP 270	Rear	14	1	2018-05-21T00:00:00Z	2018-06-03T00:00:00Z	13	Z	Control	Treatment	PC	PC	53.26	0.818	12.3	6.44	5.12	2.94	183.9	83	4.47	5.65	-1.18306	-0.948179
DP 271	Rear	14	1	2018-05-21T00:00:00Z	2018-06-03T00:00:00Z	13	Z	Control	Treatment	PC	PC	56.83	0.8539	8.26	6.07	4.92	3.1	188.9	82.4	4.31	5.57	-1.60914	-1.24074
DP 272	Rear	14	1	2018-05-21T00:00:00Z	2018-06-03T00:00:00Z	13	Z	Control	Treatment	PC	PC	57.65	0.8622	2.78	1.69	4.59	2.93	185.3	79.4	4.32	5.6	-1.82934	-2.20367
DP 273	Rear	14	1	2018-05-21T00:00:00Z	2018-06-03T00:00:00Z	13	Z	Control	Treatment	PC	PC	59.78	0.8838	1.19	0.71	4.54	2.85	158.8	74	4.28	5.55	-3.18566	-2.4443
DP 274	Rear	14	1	2018-05-21T00:00:00Z	2018-06-03T00:00:00Z	13	Z	Control	Treatment	PC	PC	84.03	1.1597	9.04	7.63	4.26	2.56	171.4	79.4	4.72	5.5	-1.79455	-1.00013
DP 275	Rear	14	1	2018-05-21T00:00:00Z	2018-06-03T00:00:00Z	13	Z	Control	Treatment	PC	PC	83.33	1.1502	5.65	4.7	4.54	3.08	171.3	78	4.33	5.59	-2.33278	-0.807394
DP 276	Rear	14	1	2018-05-21T00:00:00Z	2018-06-03T00:00:00Z	13	Z	Control	Treatment	PC	PC	69.33	0.9839	2.48	1.74	4.4	2.28	158	78.1	4.18	5.51	-3.19306	-2.64183
DP 277	Rear	14	1	2018-05-21T00:00:00Z	2018-06-03T00:00:00Z	13	Z	Control	Treatment	PC	PC	76.73	1.0674	9.51	7.28	4.47	2.55	186.2	83.5	4.68	5.75	-0.4157	-1.16912
DP 278	Rear	14	1	2018-05-21T00:00:00Z	2018-06-03T00:00:00Z	13	Z	Control	Treatment	PC	PC	57.98	0.8655	3.84	2.22	4.81	3.31	182.1	85	4.08	5.61	-1.89216	-1.57398
DP 279	Rear	14	1	2018-05-21T00:00:00Z	2018-06-03T00:00:00Z	13	Z	Control	Treatment	PC	PC	66.23	0.9507	4.96	3.29	4.68	2.77	177.5	83.3	4.52	5.75	-0.955243	-1.8028
DP 280	Rear	14	1	2018-05-21T00:00:00Z	2018-06-03T00:00:00Z	13	Z	Control	Treatment	PC	PC	57.7	0.8627	5.28	2.98	4.71	3.18	197	90.5	4.41	5.72	-0.157055	-1.57118
DP 281	Rear	13	3	2018-05-22T00:00:00Z	2018-06-04T00:00:00Z	13	Z	Control	Treatment	PC	PC	67.03	0.9592	13.22	8.88	NA	NA	221	104.7	4.63	6.19	3.34467	0.146504
DP 282	Rear	13	3	2018-05-22T00:00:00Z	2018-06-04T00:00:00Z	13	Z	Control	Treatment	PC	PC	85	1.1731	17.02	14.43	5.32	3.46	210	98.1	4.1	6.01	1.07357	1.37181
DP 283	Rear	14	1	2018-05-22T00:00:00Z	2018-06-04T00:00:00Z	13	Z	Control	Treatment	PC	PC	64.67	0.9343	3.52	2.28	4.41	2.99	167.8	96.1	4.47	5.82	-0.140257	-1.87743
DP 284	Rear	14	1	2018-05-22T00:00:00Z	2018-06-04T00:00:00Z	13	Z	Control	Treatment	PC	PC	84.04	1.1598	15.72	13.18	4.7	3.33	190.3	91.7	4.22	5.87	-0.149787	0.83425
DP 285	Rear	14	1	2018-05-22T00:00:00Z	2018-06-04T00:00:00Z	13	Z	Control	Treatment	PC	PC	69.43	0.985	16.44	11.4	4.78	3.35	176.2	82.8	4.41	5.62	-1.6051	0.438985
DP 286	Rear	16	4	2018-05-22T00:00:00Z	2018-06-04T00:00:00Z	13	Z	Control	Control	CC	CCB	81.63	1.1279	13.56	11.07	4.86	2.87	199.1	92.8	4.55	5.81	0.586979	0.00363442
DP 287	Rear	16	4	2018-05-22T00:00:00Z	2018-06-04T00:00:00Z	13	Z	Control	Control	CC	CCB	85.73	1.1834	9.28	7.96	4.26	3.44	197.2	88.2	4.63	5.79	0.270885	0.0692615
DP 288	Rear	16	4	2018-05-22T00:00:00Z	2018-06-04T00:00:00Z	13	Z	Control	Control	CC	CCB	31.9	0.6002	3.17	0.98	4.18	2.56	203.3	96.8	4.4	5.92	1.06033	-3.48403
DP 289	Rear	16	4	2018-05-22T00:00:00Z	2018-06-04T00:00:00Z	13	Z	Control	Control	CC	CCB	82.63	1.1409	20.85	17.23	3.74	3.17	204.7	100.1	4.44	6.04	1.77064	0.966985
DP 290	Rear	16	4	2018-05-22T00:00:00Z	2018-06-04T00:00:00Z	13	Z	Control	Control	CC	CCB	86.07	1.1883	8.35	7.19	3.26	3.23	229.1	100.9	4.54	6.01	2.59409	-0.568286
DP 291	Rear	16	4	2018-05-22T00:00:00Z	2018-06-04T00:00:00Z	13	Z	Control	Control	CC	CCB	88.9	1.2311	13.16	11.7	5.13	3.35	232	99.5	4.57	5.92	2.35816	0.876317
DP 292	Rear	16	4	2018-05-22T00:00:00Z	2018-06-04T00:00:00Z	13	Z	Control	Control	CC	CCB	68.73	0.9774	5.7	3.97	3.32	2.62	181	91.7	4.12	5.93	-0.408413	-2.2031
DP 293	Rear	16	4	2018-05-22T00:00:00Z	2018-06-04T00:00:00Z	13	Z	Control	Control	CC	CCB	87.27	1.206	14.33	12.54	4.74	3.38	220.7	101.5	4.6	5.96	2.36791	0.864334
DP 294	Rear	16	4	2018-05-22T00:00:00Z	2018-06-04T00:00:00Z	13	Z	Control	Control	CC	CCB	86.87	1.2	11.25	9.76	4.84	3.34	210.8	97.1	4.67	5.99	1.97486	0.438014
DP 295	Rear	16	4	2018-05-22T00:00:00Z	2018-06-04T00:00:00Z	13	Z	Control	Control	CC	CCB	89.6	1.2424	16.14	14.47	4.83	2.88	182.6	86.7	4.49	5.65	-0.904001	0.685427
DP 296	Rear	16	4	2018-05-22T00:00:00Z	2018-06-04T00:00:00Z	13	Z	Control	Control	CC	CCB	80.73	1.1163	16.64	13.65	4.17	3.16	233.4	98.4	4.37	6.05	2.33887	0.472072
DP 297	Rear	16	4	2018-05-22T00:00:00Z	2018-06-04T00:00:00Z	13	Z	Control	Control	CC	CCB	87.77	1.2135	11.61	10.18	4.56	3.3	215.8	97.5	4.62	5.79	1.46843	0.396605
DP 298	Rear	14	1	2018-05-23T00:00:00Z	2018-06-05T00:00:00Z	13	Z	Control	Treatment	PC	PC	80.83	1.1176	9.62	7.84	4.51	3.15	179	84.9	4.36	5.7	-1.22391	-0.330818
DP 299	Rear	17	3	2018-05-23T00:00:00Z	2018-06-05T00:00:00Z	13	Z	Control	Treatment	PC	PC	77.53	1.0769	16.24	12.57	4.97	3.17	221.9	95.4	4.12	5.88	0.852845	0.55382
DP 300	Rear	17	3	2018-05-23T00:00:00Z	2018-06-05T00:00:00Z	13	Z	Control	Treatment	PC	PC	71.5	1.0076	6.83	5.01	4.28	3.4	211.5	100	4.44	5.74	1.07216	-0.818998
DP 301	Rear	17	3	2018-05-23T00:00:00Z	2018-06-05T00:00:00Z	13	Z	Control	Treatment	PC	PC	69	0.9803	12.25	8.42	4.44	3.31	212	100.7	4.36	5.96	1.64084	-0.258738
DP 302	Rear	17	3	2018-05-23T00:00:00Z	2018-06-05T00:00:00Z	13	Z	Control	Treatment	PC	PC	81.8	1.1301	10.48	8.64	4.75	3.91	221.6	99	4.51	5.94	1.98541	0.724676
DP 303	Rear	17	3	2018-05-23T00:00:00Z	2018-06-05T00:00:00Z	13	Z	Control	Treatment	PC	PC	74.1	1.0369	12	8.78	4.92	3.45	228.8	101.1	4.51	6.1	2.81114	0.181136
DP 304	Rear	17	3	2018-05-23T00:00:00Z	2018-06-05T00:00:00Z	13	Z	Control	Treatment	PC	PC	60.73	0.8935	7.18	4.4	4.98	2.72	246.9	106.9	4.58	5.95	3.43358	-1.65723
DP 305	Rear	17	3	2018-05-23T00:00:00Z	2018-06-05T00:00:00Z	13	Z	Control	Treatment	PC	PC	66.77	0.9564	1.88	1.25	4.32	2.62	225.7	91.4	4.64	5.68	0.994385	-2.45349
DP 306	Rear	14	1	2018-05-24T00:00:00Z	2018-06-06T00:00:00Z	13	Z	Control	Treatment	PC	PC	45.93	0.7447	1.16	0.53	4.5	2.64	165.8	77.1	4.39	5.67	-2.21152	-3.1155
DP 307	Rear	14	1	2018-05-24T00:00:00Z	2018-06-06T00:00:00Z	13	Z	Control	Treatment	PC	PC	79.23	1.0976	12.86	10.18	4.76	2.59	187.9	87.1	4.26	5.93	-0.31651	-0.516241
DP 308	Rear	18	6	2018-05-24T00:00:00Z	2018-06-06T00:00:00Z	13	Z	Control	Control	CC	CCB	17.2	0.4276	2.03	0.35	4.52	2.75	200.1	85.5	4.27	5.58	-1.10792	-3.84533
DP 309	Rear	18	6	2018-05-24T00:00:00Z	2018-06-06T00:00:00Z	13	Z	Control	Control	CC	CCB	2.77	0.1672	0.97	0.03	4.45	2.79	191.8	84.6	4.21	5.68	-1.21867	-4.75329
DP 310	Rear	18	6	2018-05-24T00:00:00Z	2018-06-06T00:00:00Z	13	Z	Control	Control	CC	CCB	74.13	1.0372	21.46	15.9	4.83	3.38	206.6	97.4	4.34	5.8	0.738603	1.28919
DP 311	Rear	18	6	2018-05-24T00:00:00Z	2018-06-06T00:00:00Z	13	Z	Control	Control	CC	CCB	24.95	0.523	0.79	0.19	5.35	3.09	199.1	88.8	4.33	5.41	-1.27751	-3.08815
DP 312	Rear	18	6	2018-05-24T00:00:00Z	2018-06-06T00:00:00Z	13	Z	Control	Control	CC	CCB	55.23	0.8378	2.9	1.58	5.41	2.87	206.7	88.5	4.26	5.66	-0.482837	-2.08035
DP 313	Rear	18	6	2018-05-24T00:00:00Z	2018-06-06T00:00:00Z	13	Z	Control	Control	CC	CCB	80.2	1.1097	16.67	13.37	5.32	3.64	213.7	97.6	4.15	5.9	0.904645	1.3311
DP 314	Rear	18	6	2018-05-24T00:00:00Z	2018-06-06T00:00:00Z	13	Z	Control	Control	CC	CCB	43.67	0.7219	2.31	1.01	4.04	2.91	198.4	96.1	4.54	5.72	0.535504	-2.88068
DP 315	Rear	18	6	2018-05-24T00:00:00Z	2018-06-06T00:00:00Z	13	Z	Control	Control	CC	CCB	51.03	0.7957	2.47	1.27	5.04	3.11	221	99.8	4.53	5.66	1.24486	-2.11245
DP 316	Rear	A	6	2018-05-25T00:00:00Z	2018-06-07T00:00:00Z	13	Z	Control	Control	CC	CCB	81.97	1.1323	15.64	12.83	5.04	3.2	216.5	91.1	4.31	5.53	-0.307976	0.700266
DP 317	Rear	A	6	2018-05-25T00:00:00Z	2018-06-07T00:00:00Z	13	Z	Control	Control	CC	CCB	17.3	0.429	0.59	0.11	3.55	3.04	200.9	87.7	4.01	5.62	-1.26481	-4.00074
DP 318	Rear	A	6	2018-05-25T00:00:00Z	2018-06-07T00:00:00Z	13	Z	Control	Control	CC	CCB	72.07	1.014	6.87	4.93	4.31	2.85	209.7	92.9	4.39	5.61	0.0168341	-1.3892
DP 319	Rear	A	6	2018-05-25T00:00:00Z	2018-06-07T00:00:00Z	13	Z	Control	Control	CC	CCB	37.17	0.6556	0.96	0.36	4.8	2.95	206.8	90.4	4.23	5.83	0.107881	-2.98187
DP 320	Rear	A	6	2018-05-25T00:00:00Z	2018-06-07T00:00:00Z	13	Z	Control	Control	CC	CCB	8.6	0.2976	0.44	0.05	4.84	2.82	217	91.2	4.28	5.74	0.275002	-4.27201
DP 321	Rear	14	1	2018-05-25T00:00:00Z	2018-06-07T00:00:00Z	13	Z	Control	Treatment	PC	PC	81.43	1.1253	11.46	9.35	5.12	3.05	204.7	95.2	3.75	5.91	-0.206656	0.00320322
DP 322	Rear	14	1	2018-05-25T00:00:00Z	2018-06-07T00:00:00Z	13	Z	Control	Treatment	PC	PC	67.68	0.9661	5.14	3.5	4.62	2.84	202.4	81.5	4.48	5.66	-0.738904	-1.67404
DP 323	Rear	18	6	2018-05-26T00:00:00Z	2018-06-08T00:00:00Z	13	Z	Control	Control	CC	CCB	77.1	1.0718	1.18	0.91	5.14	2.45	195.5	92.3	4.34	5.65	-0.391954	-2.12917
DP 324	Rear	18	6	2018-05-26T00:00:00Z	2018-06-08T00:00:00Z	13	Z	Control	Control	CC	CCB	90.53	1.258	14.26	12.9	4.29	3.25	191.6	87.8	3.81	5.61	-1.89865	0.735096
DP 325	Rear	18	6	2018-05-26T00:00:00Z	2018-06-08T00:00:00Z	13	Z	Control	Control	CC	CCB	70.77	0.9996	0.65	0.47	5.02	2.76	193.8	85.9	4.51	5.7	-0.473457	-2.11338
DP 326	Rear	18	6	2018-05-26T00:00:00Z	2018-06-08T00:00:00Z	13	Z	Control	Control	CC	CCB	75.2	1.0495	0.98	0.74	5.38	2.98	220.2	99.2	4.09	5.78	0.746698	-1.56819
DP 327	Rear	18	6	2018-05-26T00:00:00Z	2018-06-08T00:00:00Z	13	Z	Control	Control	CC	CCB	82.6	1.1405	13.25	10.91	4.88	3.52	202.7	86.4	4.29	5.77	-0.376291	0.722215
DP 328	Rear	B	1	2018-05-26T00:00:00Z	2018-06-08T00:00:00Z	13	Z	Control	Treatment	PC	PC	90.63	1.2597	9.91	8.96	5.13	2.8	189.4	85.4	4.28	5.72	-0.982901	-0.0564442
DP 329	Rear	B	1	2018-05-26T00:00:00Z	2018-06-08T00:00:00Z	13	Z	Control	Treatment	PC	PC	60.27	0.8888	0.76	0.57	4.84	2.44	172.5	83.7	4.41	5.8	-1.1121	-2.84345
DP 330	Rear	B	1	2018-05-26T00:00:00Z	2018-06-08T00:00:00Z	13	Z	Control	Treatment	PC	PC	88.37	1.2228	9.9	8.74	NA	2.96	199.2	88.3	4.4	5.79	-0.0752661	-0.131824
DP 331	Rear	B	1	2018-05-26T00:00:00Z	2018-06-08T00:00:00Z	13	Z	Control	Treatment	PC	PC	86.7	1.1975	11.69	10.13	4.47	3.08	181.6	81.4	4.33	5.67	-1.55764	0.0891706
DP 332	Rear	B	1	2018-05-26T00:00:00Z	2018-06-08T00:00:00Z	13	Z	Control	Treatment	PC	PC	88.9	1.2311	13.72	12.13	4.93	3.4	196.7	86.4	4.36	5.8	-0.32952	0.942356
DP 333	Rear	B	1	2018-05-26T00:00:00Z	2018-06-08T00:00:00Z	13	Z	Control	Treatment	PC	PC	90.63	1.2597	4.35	3.95	4.4	2.41	178.3	84.6	4.41	5.7	-1.17699	-1.41767
DP 334	Rear	B	1	2018-05-26T00:00:00Z	2018-06-08T00:00:00Z	13	Z	Control	Treatment	PC	PC	83.13	1.1475	1.37	1.15	4.09	2.5	155.2	72.3	4.24	5.34	-4.09941	-2.13681
DP 335	Rear	B	1	2018-05-26T00:00:00Z	2018-06-08T00:00:00Z	13	Z	Control	Treatment	PC	PC	90.87	1.2638	13.53	12.23	4.65	2.99	198.6	86.5	4.32	5.77	-0.428515	0.482853
DP 336	Rear	B	1	2018-05-26T00:00:00Z	2018-06-08T00:00:00Z	13	Z	Control	Treatment	PC	PC	93.6	1.315	7.93	7.46	4.24	2.84	202.9	87.8	4.34	5.75	-0.234747	-0.366738
DP 337	Rear	B	1	2018-05-26T00:00:00Z	2018-06-08T00:00:00Z	13	Z	Control	Treatment	PC	PC	81.8	1.1301	15.38	12.57	4.91	2.87	219.9	93	3.82	5.68	-0.502541	0.258525
DP 338	Rear	B	1	2018-05-26T00:00:00Z	2018-06-08T00:00:00Z	13	Z	Control	Treatment	PC	PC	87.73	1.2129	13.78	12.1	4.52	2.94	206.3	91	3.52	5.78	-1.26921	0.265199
DP 339	Rear	B	1	2018-05-26T00:00:00Z	2018-06-08T00:00:00Z	13	Z	Control	Treatment	PC	PC	90.6	1.2592	15.65	14.2	5.19	3.39	193.2	88.5	3.9	5.98	-0.55815	1.34302
DP 340	Rear	B	1	2018-05-26T00:00:00Z	2018-06-08T00:00:00Z	13	Z	Control	Treatment	PC	PC	83.12	1.1474	10.15	8.52	4.6	3.19	170.9	83.1	4.39	5.7	-1.52994	-0.100803
DP 341	Rear	B	1	2018-05-26T00:00:00Z	2018-06-08T00:00:00Z	13	Z	Control	Treatment	PC	PC	78.05	1.0832	8.81	6.88	4.23	2.91	194.9	92.7	4.33	5.86	0.218885	-0.887881
DP 342	Rear	B	1	2018-05-26T00:00:00Z	2018-06-08T00:00:00Z	13	Z	Control	Treatment	PC	PC	74.3	1.0392	12.21	9.03	4.83	2.73	189.8	89.8	4.41	5.8	-0.174263	-0.602825
DP 343	Rear	B	1	2018-05-26T00:00:00Z	2018-06-08T00:00:00Z	13	Z	Control	Treatment	PC	PC	83.4	1.1512	10.69	8.91	4.25	2.54	179.5	81.7	4.4	5.73	-1.29277	-0.839803
DP 344	Rear	B	1	2018-05-26T00:00:00Z	2018-06-08T00:00:00Z	13	Z	Control	Treatment	PC	PC	88.1	1.2186	11.94	10.52	4.87	3.17	182.6	86	4	5.63	-1.88651	0.405556
DP 345	Rear	B	1	2018-05-26T00:00:00Z	2018-06-08T00:00:00Z	13	Z	Control	Treatment	PC	PC	80.78	1.117	1.41	1.14	4.58	2.67	164.3	80	4.33	5.56	-2.46272	-1.88974
DP 346	Rear	D	6	2018-05-27T00:00:00Z	2018-06-09T00:00:00Z	13	Z	Control	Control	CC	CCB	81.15	1.1217	2.55	2.07	4.63	2.6	202.2	92.9	4.26	5.67	-0.245467	-1.79115
DP 347	Rear	D	6	2018-05-27T00:00:00Z	2018-06-09T00:00:00Z	13	Z	Control	Control	CC	CCB	85.7	1.183	14.05	12.03	4.83	3.77	221	99.5	4.31	5.73	1.0361	1.21377
DP 348	Rear	D	6	2018-05-27T00:00:00Z	2018-06-09T00:00:00Z	13	Z	Control	Control	CC	CCB	44.63	0.7316	0.33	0.12	4.82	2.68	188.9	76.4	4.24	5.4	-2.68445	-3.12094
DP 349	Rear	D	6	2018-05-27T00:00:00Z	2018-06-09T00:00:00Z	13	Z	Control	Control	CC	CCB	85.28	1.177	6.54	5.56	5.1	2.61	214.2	95.7	4.63	5.81	1.36473	-0.958132
DP 350	Rear	D	6	2018-05-27T00:00:00Z	2018-06-09T00:00:00Z	13	Z	Control	Control	CC	CCB	52.35	0.8089	4.42	2.32	5.07	3.36	214.6	95.2	4.58	5.8	1.21984	-1.53887
DP 351	Rear	D	6	2018-05-27T00:00:00Z	2018-06-09T00:00:00Z	13	Z	Control	Control	CC	CCB	87.93	1.216	4.95	4.39	5.06	3.44	198.7	88.5	4.14	5.52	-1.32684	-0.143362
DP 352	Rear	D	6	2018-05-27T00:00:00Z	2018-06-09T00:00:00Z	13	Z	Control	Control	CC	CCB	63.6	0.9231	0.82	0.52	4.87	3.03	206.9	95.6	4.02	5.79	0.0128135	-2.0741
DP 353	Rear	C	1	2018-05-27T00:00:00Z	2018-06-09T00:00:00Z	13	Z	Control	Treatment	PC	PC	82.15	1.1346	6.69	5.48	4.87	2.62	183.5	82.6	4.36	5.67	-1.36128	-1.12704
DP 354	Rear	C	1	2018-05-27T00:00:00Z	2018-06-09T00:00:00Z	13	Z	Control	Treatment	PC	PC	81.23	1.1227	5.16	4.12	4.93	2.63	170.2	72.9	4.32	5.39	-3.35166	-1.33012
DP 355	Rear	C	1	2018-05-27T00:00:00Z	2018-06-09T00:00:00Z	13	Z	Control	Treatment	PC	PC	92.83	1.2997	7.51	6.96	4.46	3.07	193.1	88.4	4.39	5.8	-0.224489	-0.148043
DP 356	Rear	C	1	2018-05-27T00:00:00Z	2018-06-09T00:00:00Z	13	Z	Control	Treatment	PC	PC	78.53	1.089	4.76	3.7	4.19	2.66	184.5	78.9	4.15	5.59	-2.22066	-1.67537
DP 357	Rear	C	1	2018-05-27T00:00:00Z	2018-06-09T00:00:00Z	13	Z	Control	Treatment	PC	PC	66.53	0.9539	5.48	3.56	3.99	3.14	195.7	85.3	4.46	5.61	-0.818789	-1.52911
DP 358	Rear	C	1	2018-05-27T00:00:00Z	2018-06-09T00:00:00Z	13	Z	Control	Treatment	PC	PC	81.23	1.1227	8.41	6.87	4.54	3.33	214.3	87	4.51	5.62	-0.059141	-0.263438
DP 359	Rear	13	3	2018-05-28T00:00:00Z	2018-06-10T00:00:00Z	13	Z	Control	Treatment	PC	PC	50.85	0.7939	4.61	2.37	4.74	2.91	239.9	111.5	4.42	5.98	3.39121	-2.1544
DP 360	Rear	D	6	2018-05-28T00:00:00Z	2018-06-10T00:00:00Z	13	Z	Control	Control	CC	CCB	77.43	1.0757	2.22	1.72	4.44	2.83	226.3	90	4.33	5.6	0.119863	-1.77881
DP 361	Rear	D	6	2018-05-28T00:00:00Z	2018-06-10T00:00:00Z	13	Z	Control	Control	CC	CCB	83.7	1.1552	8.46	7.07	4.94	3.29	220.8	97.4	4.47	5.76	1.24431	-0.0806076
DP 362	Rear	D	6	2018-05-28T00:00:00Z	2018-06-10T00:00:00Z	13	Z	Control	Control	CC	CCB	75.98	1.0586	13.17	9.86	4.83	3.24	202.4	90.6	4.19	5.67	-0.538054	0.139339
DP 363	Rear	D	6	2018-05-28T00:00:00Z	2018-06-10T00:00:00Z	13	Z	Control	Control	CC	CCB	68.15	0.9711	3.48	2.28	4.81	2.65	247.8	100.4	4.41	5.84	2.34328	-2.02242
DP 364	Rear	D	6	2018-05-28T00:00:00Z	2018-06-10T00:00:00Z	13	Z	Control	Control	CC	CCB	94.15	1.3265	5.95	5.6	4.87	2.96	220.3	89.6	4.19	5.67	-0.119754	-0.262595
DP 365	Rear	D	6	2018-05-28T00:00:00Z	2018-06-10T00:00:00Z	13	Z	Control	Control	CC	CCB	39.33	0.6779	0.18	0.1	4.84	2.97	209	93.8	4.4	5.73	0.434665	-2.97958
DP 366	Rear	D	6	2018-05-28T00:00:00Z	2018-06-10T00:00:00Z	13	Z	Control	Control	CC	CCB	64.93	0.937	0.61	0.41	4.86	2.66	201.5	90.4	4.29	5.71	-0.283075	-2.46787
DP 367	Rear	F	1	2018-05-28T00:00:00Z	2018-06-10T00:00:00Z	13	Z	Control	Treatment	PC	PC	84.96	1.1725	4.74	4	5.01	2.88	195	89.8	4.16	5.79	-0.504525	-0.933116
DP 368	Rear	F	1	2018-05-28T00:00:00Z	2018-06-10T00:00:00Z	13	Z	Control	Treatment	PC	PC	85.33	1.1777	5.45	4.58	4.64	2.47	179.8	84.3	4.24	5.55	-1.89973	-1.38859
DP 369	Rear	F	1	2018-05-28T00:00:00Z	2018-06-10T00:00:00Z	13	Z	Control	Treatment	PC	PC	86.68	1.1972	6.83	5.94	4.62	2.63	166.5	79.1	4.56	5.79	-1.38758	-0.98273
DP 370	Rear	F	1	2018-05-28T00:00:00Z	2018-06-10T00:00:00Z	13	Z	Control	Treatment	PC	PC	82.75	1.1425	14.86	12.28	4.77	3.13	225.6	96.7	4.5	5.74	1.31863	0.472904
DP 371	Rear	F	1	2018-05-28T00:00:00Z	2018-06-10T00:00:00Z	13	Z	Control	Treatment	PC	PC	NA	NA	NA	NA	4.48	2.75	188.8	87.2	3.84	5.57	-2.085	-1.48643
DP 372	Rear	F	1	2018-05-28T00:00:00Z	2018-06-10T00:00:00Z	13	Z	Control	Treatment	PC	PC	76.28	1.0621	4.93	3.72	4.57	2.55	189.6	83.9	4.29	5.8	-0.838593	-1.74144
DP 373	Rear	F	1	2018-05-28T00:00:00Z	2018-06-10T00:00:00Z	13	Z	Control	Treatment	PC	PC	36.93	0.6532	0.44	0.15	4.05	2.52	161.1	76.9	4.35	5.69	-2.36882	-3.75507
DP 374	Rear	F	1	2018-05-28T00:00:00Z	2018-06-10T00:00:00Z	13	Z	Control	Treatment	PC	PC	91.55	1.2758	11.8	10.78	4.78	2.69	189.4	87.5	4.4	5.67	-0.757432	0.00792278
DP 375	Rear	F	1	2018-05-28T00:00:00Z	2018-06-10T00:00:00Z	13	Z	Control	Treatment	PC	PC	90.15	1.2516	5.5	4.9	5.17	3.09	187.4	83	4.22	5.63	-1.58951	-0.315274
DP 376	Rear	F	1	2018-05-28T00:00:00Z	2018-06-10T00:00:00Z	13	Z	Control	Treatment	PC	PC	92.08	1.2855	7.57	6.95	4.95	3.19	195.7	92.8	4.49	5.7	0.064395	0.0964463
DP 377	Rear	F	1	2018-05-28T00:00:00Z	2018-06-10T00:00:00Z	13	Z	Control	Treatment	PC	PC	80.5	1.1134	4.73	3.83	5.16	2.82	184.8	86.9	4.45	5.59	-1.07502	-1.13528
DP 378	Rear	F	1	2018-05-28T00:00:00Z	2018-06-10T00:00:00Z	13	Z	Control	Treatment	PC	PC	73	1.0244	3.33	2.44	4.66	2.87	185.1	81.8	4.29	5.51	-1.97053	-1.68275
DP 379	Rear	F	1	2018-05-28T00:00:00Z	2018-06-10T00:00:00Z	13	Z	Control	Treatment	PC	PC	83.3	1.1498	5.4	4.47	4.93	3.02	189.1	85.3	4.4	5.68	-0.902537	-0.788405
DP 380	Rear	F	1	2018-05-28T00:00:00Z	2018-06-10T00:00:00Z	13	Z	Control	Treatment	PC	PC	89.1	1.2343	2.34	2.16	4.79	2.62	187.7	91.2	4.38	5.83	-0.0919667	-1.40387
DP 381	Rear	E	5	2018-05-28T00:00:00Z	2018-06-10T00:00:00Z	13	Z	Control	Control	CC	CCB	93.5	1.313	8.3	7.79	5.11	3.26	181.3	78.6	4.45	5.62	-1.71042	0.399188
DP 382	Rear	E	5	2018-05-28T00:00:00Z	2018-06-10T00:00:00Z	13	Z	Control	Control	CC	CCB	90.83	1.2631	9.21	8.38	5.25	2.91	195.6	88.4	4.44	5.82	-0.00806751	0.0214359
DP 383	Rear	E	5	2018-05-28T00:00:00Z	2018-06-10T00:00:00Z	13	Z	Control	Control	CC	CCB	96.15	1.3733	4.72	4.54	4.58	2.84	205.5	91.7	4.57	5.82	0.745317	-0.496801
DP 384	Rear	E	5	2018-05-28T00:00:00Z	2018-06-10T00:00:00Z	13	Z	Control	Control	CC	CCB	88.6	1.2264	10.03	8.82	5.23	3.19	227.6	107.8	4.57	5.99	3.06846	0.315794
DP 385	Rear	E	5	2018-05-28T00:00:00Z	2018-06-10T00:00:00Z	13	Z	Control	Control	CC	CCB	72.97	1.0241	14.71	10.67	4.96	3.5	201.5	92.4	4.24	5.66	-0.36737	0.556065
DP 386	Rear	E	5	2018-05-28T00:00:00Z	2018-06-10T00:00:00Z	13	Z	Control	Control	CC	CCB	79.17	1.0969	14.74	11.57	5.27	3.1	207.7	97.1	3.99	5.86	0.299799	0.436802
DP 387	Rear	E	5	2018-05-28T00:00:00Z	2018-06-10T00:00:00Z	13	Z	Control	Control	CC	CCB	81.53	1.1266	7.01	5.74	4.73	2.62	226.9	103.3	4.39	5.87	2.03798	-1.15288
DP 388	Rear	E	5	2018-05-28T00:00:00Z	2018-06-10T00:00:00Z	13	Z	Control	Control	CC	CCB	89.7	1.2441	9.41	8.36	4.96	2.65	203.9	94.8	4.39	5.79	0.527405	-0.384282
DP 389	Rear	E	5	2018-05-28T00:00:00Z	2018-06-10T00:00:00Z	13	Z	Control	Control	CC	CCB	60.7	0.8932	2.59	1.58	3.62	NA	212.6	96.8	4.47	5.76	0.972788	-2.18874
DP 390	Rear	E	5	2018-05-28T00:00:00Z	2018-06-10T00:00:00Z	13	Z	Control	Control	CC	CCB	89.03	1.2332	12.6	11.19	5.38	3.29	194.8	90	3.18	5.53	-2.99849	0.820849
DP 391	Rear	E	5	2018-05-28T00:00:00Z	2018-06-10T00:00:00Z	13	Z	Control	Control	CC	CCB	85.87	1.1854	11.4	9.59	5.1	3.02	191	88.2	4.09	5.59	-1.4458	0.139999
DP 392	Rear	E	5	2018-05-28T00:00:00Z	2018-06-10T00:00:00Z	13	Z	Control	Control	CC	CCB	85.83	1.1849	14.82	12.63	5	3.29	256.8	102	4.44	5.74	2.47286	0.842568
DP 393	Rear	E	5	2018-05-28T00:00:00Z	2018-06-10T00:00:00Z	13	Z	Control	Control	CC	CCB	72.03	1.0135	4.84	3.54	5.35	3.49	214.5	99.8	4	5.87	0.738318	-0.632928
DP 394	Rear	E	5	2018-05-28T00:00:00Z	2018-06-10T00:00:00Z	13	Z	Control	Control	CC	CCB	92.2	1.2877	5.44	5.02	4.37	2.68	218.2	93	4.71	5.56	0.681324	-0.905226
DP 395	Rear	E	5	2018-05-28T00:00:00Z	2018-06-10T00:00:00Z	13	Z	Control	Control	CC	CCB	89.7	1.2441	8.03	7.19	5.02	NA	204.1	92.2	3.95	5.66	-0.826284	0.336197
DP 396	Rear	E	5	2018-05-28T00:00:00Z	2018-06-10T00:00:00Z	13	Z	Control	Control	CC	CCB	54.5	0.8305	5.53	3.07	5.2	2.86	150	70.1	3.94	5.13	-5.55725	-1.84047
DP 397	Rear	E	5	2018-05-28T00:00:00Z	2018-06-10T00:00:00Z	13	Z	Control	Control	CC	CCB	NA	NA	NA	NA	4.81	3.04	223.2	98.8	4.04	5.97	1.26677	-0.752092
DP 398	Rear	B	1	2018-05-29T00:00:00Z	2018-06-11T00:00:00Z	13	Z	Control	Treatment	PC	PC	93.1	1.305	9.57	8.92	4.76	2.78	190	85.8	3.59	5.53	-2.71917	-0.0956925
DP 399	Rear	B	1	2018-05-29T00:00:00Z	2018-06-11T00:00:00Z	13	Z	Control	Treatment	PC	PC	71.77	1.0106	5.27	3.79	4.88	2.8	186.4	80.9	4.31	5.54	-1.87922	-1.48673
DP 400	Rear	B	1	2018-05-29T00:00:00Z	2018-06-11T00:00:00Z	13	Z	Control	Treatment	PC	PC	73.3	1.0278	9.85	7.21	4.97	2.89	194.4	88.6	3.78	5.48	-2.19502	-0.721714
DP 401	Rear	E	5	2018-05-29T00:00:00Z	2018-06-11T00:00:00Z	13	Z	Control	Control	CC	CCB	83.93	1.1583	10.44	8.76	5	2.74	231.4	94.2	4.26	5.67	0.658229	-0.403397
DP 402	Rear	E	5	2018-05-29T00:00:00Z	2018-06-11T00:00:00Z	13	Z	Control	Control	CC	CCB	68.3	0.9728	8.27	5.61	4.61	3.23	220.1	99.6	3.82	5.65	-0.0865358	-0.827598
DP 403	Rear	D	6	2018-05-29T00:00:00Z	2018-06-11T00:00:00Z	13	Z	Control	Control	CC	CCB	81.43	1.1253	4.44	3.61	4.88	2.81	189.4	83.9	4.07	5.61	-1.79161	-1.23186
DP 404	Rear	D	6	2018-05-29T00:00:00Z	2018-06-11T00:00:00Z	13	Z	Control	Control	CC	CCB	89.93	1.2479	13.74	12.3	4.35	2.94	197.4	89.7	4.23	5.66	-0.70212	0.315447
DP 405	Rear	D	6	2018-05-29T00:00:00Z	2018-06-11T00:00:00Z	13	Z	Control	Control	CC	CCB	94.33	1.3304	6.77	6.38	5.26	3.32	212.7	94.3	4.23	5.88	0.711538	0.367716
DP 406	Rear	D	6	2018-05-29T00:00:00Z	2018-06-11T00:00:00Z	13	Z	Control	Control	CC	CCB	78.8	1.0923	3.36	2.64	4.95	2.64	181.7	85.2	3.94	5.78	-1.63914	-1.63636
DP 407	Rear	D	6	2018-05-29T00:00:00Z	2018-06-11T00:00:00Z	13	Z	Control	Control	CC	CCB	90.47	1.257	10.94	9.91	5.37	3.5	197.7	90.2	4.38	5.41	-1.12153	0.908529

## Sheet: Supplementary Data 3
Larval treatment							Adult Treatment
	cage	source	treatment	count.type	Cage		treatment	source	count.type	count.drones
1	7	1	Control	Alive	1a		Control	4	Alive	27
2	7	1	Control	Dead	1a		Control	4	Dead	102
3	11	2	Control	Alive	2a		Control	5	Alive	20
4	11	2	Control	Dead	2a		Control	5	Dead	2
5	4	1	Control	Alive	1b		Control	6	Alive	38
6	4	1	Control	Dead	1b		Control	6	Dead	4
7	10	2	Control	Alive	2b		Treatment	1	Alive	70
8	10	2	Control	Dead	2b		Treatment	1	Dead	11
9	2	1	Control	Alive	1c		Treatment	3	Alive	15
10	2	1	Control	Dead	1c		Treatment	3	Dead	2
11	6	2	Control	Alive	2c
12	6	2	Control	Dead	2c
13	8	1	Treatment	Alive	1a
14	8	1	Treatment	Dead	1a
15	12	2	Treatment	Alive	2a
16	12	2	Treatment	Dead	2a
17	1	1	Treatment	Alive	1b
18	1	1	Treatment	Dead	1b
19	5	2	Treatment	Alive	2b
20	5	2	Treatment	Dead	2b
21	3	1	Treatment	Alive	1c
22	3	1	Treatment	Dead	1c
23	9	2	Treatment	Alive	2c
24	9	2	Treatment	Dead	2c

## Sheet: Supplementary Data 4
Majority protein IDs	Acetone Drone	Imid Drone	Mix Worker	Imid Drone	Imid Drone	Acetone Worker	Imid Worker	Imid Drone	Acetone Drone	Mix Drone	Mix Drone	Mix Worker	Imid Drone	Acetone Drone	Imid Worker	Acetone Worker	Acetone Drone	Mix Worker	Acetone Worker	Acetone Worker	Imid Drone	Mix Drone	Acetone Drone	Mix Drone	Mix Drone	Acetone Drone	Mix Worker	Mix Drone	Imid Drone	Mix Worker	Mix Worker	Acetone Drone	Imid Worker	Imid Worker	Imid Worker	Mix Drone	Acetone Drone	Acetone Worker	Acetone Worker	Mix Worker	Imid Worker	Mix Worker	Mix Drone	Student's T-test Significant Acetone Drone_Acetone Worker	Student's T-test Significant Acetone Drone_Imid Drone	-Log Student's T-test p-value Acetone Drone_Acetone Worker	Student's T-test q-value Acetone Drone_Acetone Worker	Student's T-test Difference Acetone Drone_Acetone Worker	Student's T-test Test statistic Acetone Drone_Acetone Worker
NP_001011563.1	15.8602	NaN	16.5185	18.2544	16.658	17.9486	17.2916	16.1662	NaN	NaN	16.9056	17.9446	NaN	13.9337	17.0504	18.7038	16.8352	17.2004	NaN	17.5968	16.1729	15.8756	17.7494	NaN	NaN	NaN	21.0791	NaN	NaN	14.4253	20.7088	14.1101	15.8951	16.1399	18.1212	14.2339	15.3228	19.4626	18.1145	16.4504	18.0496	16.7346	NaN	+		2.30226	0.0236289	-2.73004	-3.69148
NP_001011572.1	23.6262	23.5082	20.8531	24.6993	23.1785	23.3077	20.3155	23.3793	22.7507	20.2836	24.6069	23.0052	24.0668	22.279	20.371	19.3612	21.5177	22.9804	18.6197	16.2577	23.6108	23.9267	24.0785	23.6427	21.8016	23.8367	25.0339	24.434	23.6522	15.9692	24.8057	24.031	21.8925	23.2261	22.3813	24.4078	23.7006	23.5902	23.8219	19.9763	21.8613	21.8039	NaN			1.19618	0.147621	2.40114	2.043
NP_001011574.1	NaN	20.3748	16.1031	17.9136	20.5494	20.8655	16.5379	19.9167	17.825	13.9617	18.2403	16.9945	20.4935	15.3263	NaN	NaN	11.7943	15.967	19.1049	16.0365	20.4587	NaN	17.1038	NaN	NaN	NaN	15.6013	15.4855	17.9838	16.4379	18.1932	17.3311	19.0079	17.8207	16.5997	16.7562	13.9184	15.3584	16.4577	17.5605	NaN	NaN	NaN		+	0.724118	0.321461	-2.01477	-1.42198
NP_001011578.1	24.0052	24.4258	21.8572	25.7152	23.5512	27.3626	24.1457	23.5778	23.3415	20.3172	23.7717	26.3172	25.7447	24.9851	17.4191	24.4207	24.8497	26.5886	22.3956	20.6408	25.5939	24.2544	25.2392	25.2968	25.0571	25.1451	28.1853	25.1237	20.7467	18.1332	28.4144	24.4497	24.7541	25.73	23.4613	24.0738	25.587	27.5082	28.3164	22.1105	25.4032	24.0666	NaN			0.139467	0.816459	-0.40707	-0.359696
NP_001011579.1	24.4345	24.083	23.2765	21.8683	24.4723	24.4995	24.0747	23.5934	23.3541	24.5681	23.1046	23.1217	25.4781	23.3059	22.4626	22.6225	23.9409	22.1396	24.4866	23.3111	24.4912	20.0046	22.8929	19.0667	17.8305	23.3342	22.1709	18.4332	22.3852	23.6714	23.9478	24.3863	25.1135	23.9266	23.4736	21.8069	23.1141	23.1174	22.5878	24.6834	23.7292	21.2001	18.9656			0.161506	0.792427	0.157882	0.409433
NP_001011580.1	23.5138	24.1381	22.6378	21.0148	23.4275	24.4324	23.6279	22.771	22.9132	25.1074	23.8607	21.2262	25.3564	22.6712	23.3332	22.335	23.5608	19.2482	24.8305	21.8394	24.0791	22.133	22.6176	20.8443	20.5035	24.1621	21.7654	20.4764	20.2835	23.4522	23.0908	23.6457	24.5263	23.1277	23.169	21.3308	21.6806	22.4722	20.4014	23.5743	22.4429	21.359	NaN			0.237099	0.717538	0.377158	0.569843
NP_001011583.1	23.6876	21.8811	24.7137	22.1484	22.3861	22.1917	23.4184	21.5453	21.8222	19.407	21.5197	22.6499	19.062	23.5192	22.1108	24.0326	22.3389	23.9705	23.1547	23.4065	21.1931	22.1511	22.465	22.288	21.8129	22.0244	22.5524	23.0664	22.387	23.297	23.2106	22.2365	23.6788	24.4033	23.0778	23.302	21.8538	22.667	18.3816	22.8055	24.5951	22.4904	22.4949			0.0913277	0.875981	0.187783	0.245326
NP_001011598.1	18.1965	22.4363	17.7003	16.8994	21.8245	19.077	19.3118	21.7586	17.6822	NaN	20.8042	18.9117	21.8873	17.8527	18.2999	18.3978	17.447	19.6006	16.7346	NaN	22.208	17.7786	18.7203	19.3255	16.9887	20.9389	19.6637	16.4218	17.9797	19.193	16.7443	14.1461	20.8398	18.4526	18.0483	19.4112	21.5295	19.6558	18.8413	17.0881	17.936	17.0632	NaN			0.0755464	0.896542	-0.227171	-0.206284
NP_001011599.1	20.3216	22.1634	18.13	18.6735	21.4822	19.6071	19.3838	21.7249	20.0979	19.4322	20.4602	14.9716	23.1077	19.4839	15.1083	18.6783	20.6418	15.882	21.0479	19.4695	22.8756	14.405	18.5877	15.9399	NaN	21.2204	15.9302	12.6994	19.0978	17.6396	21.503	21.1101	17.9279	20.4192	20.4367	19.3892	17.6636	19.6985	15.7608	18.8651	19.7778	NaN	NaN			0.503173	0.464497	0.847149	1.05109
NP_001011601.1	22.2604	22.4825	22.5886	20.668	21.1923	23.1754	23.4519	20.5939	22.485	24.1377	22.2399	21.6917	24.443	21.8465	21.6447	21.4627	20.9115	21.566	23.5392	19.4553	22.5754	19.2861	21.9393	19.7491	19.0985	22.7945	22.0316	17.9275	21.0298	20.8713	22.641	23.317	23.7837	23.4153	22.7389	20.9842	20.004	22.1482	21.4496	23.4376	22.0169	19.9978	18.5609			0.0384721	0.944096	0.0730605	0.108715
NP_001011608.1	21.0389	23.8649	14.1935	21.4224	22.9446	20.2252	17.5731	23.0836	19.1573	17.0036	21.6374	13.2045	24.6428	20.1609	NaN	17.6308	21.3654	18.7536	17.3094	14.6179	23.5908	22.0634	20.6315	20.8961	19.3478	19.7979	18.2488	21.5849	22.0884	NaN	17.6392	21.29	17.3871	18.7106	17.3268	21.7543	22.284	17.416	13.6866	19.4359	17.5677	NaN	NaN	+	+	2.96001	0.0073925	3.90143	4.26568
NP_001011627.1	22.8669	22.8904	22.6179	23.566	22.4518	22.4745	22.8257	23.111	22.4348	22.2667	23.3013	22.3221	21.9536	22.2696	22.4826	23.2174	22.3081	22.7697	21.4892	22.1016	23.0744	23.3351	22.9984	21.9411	19.6684	22.7692	22.5558	23.9181	22.7119	20.7133	22.6229	22.7541	22.8142	23.1605	23.2755	22.5339	22.702	22.9791	23.0637	21.4272	22.0708	22.4827	22.3138			0.124385	0.83383	0.0836279	0.324756
NP_001011636.1	22.1765	21.7018	21.7466	20.6811	21.5687	23.5978	23.2849	21.3072	21.5777	20.1322	20.079	22.9349	19.6546	22.0754	22.5548	22.3177	21.3991	21.3496	22.1715	20.8033	21.86	19.9866	21.5912	21.5172	21.3124	22.3235	22.0781	21.2116	20.8952	22.2829	21.4219	22.2723	23.8418	22.5929	22.4183	20.9136	22.3441	22.5465	23.3737	23.6755	22.5389	22.4466	21.8883			0.663708	0.35644	-0.498459	-1.30332
NP_001011640.1	19.5216	16.4275	18.4866	18.4539	15.9669	19.7273	18.0845	17.3798	14.9269	NaN	17.6535	17.8146	NaN	NaN	NaN	18.5296	17.3518	17.9058	18.8543	17.2063	17.1341	19.8191	14.8824	16.3524	NaN	NaN	NaN	17.8167	17.7496	16.0791	17.8086	19.1617	16.2925	13.3998	15.2703	NaN	16.6194	17.7468	16.5476	18.6613	16.9958	NaN	NaN			0.517699	0.452287	-1.02466	-1.08449
NP_001014429.1	20.2701	20.3692	16.8565	16.1873	18.7782	17.7798	18.3513	19.1675	18.7134	18.2364	18.5668	15.2287	21.487	15.0887	NaN	NaN	17.1182	NaN	17.0758	NaN	20.3427	NaN	16.5261	NaN	NaN	20.1165	NaN	14.3784	17.325	13.9956	18.7968	20.5426	17.8654	17.8264	18.0666	13.684	NaN	15.1673	NaN	18.2781	14.392	NaN	NaN			0.594674	0.395963	1.66513	1.22817
NP_001014994.1;XP_026298412.1	20.8339	20.771	22.0083	20.4953	20.275	22.2376	21.8058	20.8752	19.8948	21.5646	21.4598	21.1449	18.9254	20.7897	19.1909	20.7977	20.6126	21.2817	21.4175	21.2175	20.3335	21.3171	20.2929	19.7389	18.0803	20.0605	21.0266	20.7825	20.2147	21.2655	20.6471	20.9708	22.0483	21.8987	21.6979	21.1863	20.1235	21.8888	20.9697	21.2945	21.4072	21.4903	19.4085	+		2.61524	0.0128953	-0.974122	-3.82322
NP_001035295.1	16.3237	16.419	17.3712	15.5202	16.629	16.3451	16.0094	17.1363	NaN	NaN	18.0495	NaN	NaN	16.8051	NaN	NaN	16.7164	NaN	17.1996	16.8515	17.511	18.4364	NaN	16.1401	NaN	15.4171	16.1576	16.5034	17.1553	NaN	16.6854	15.945	15.917	17.876	16.1817	17.5219	15.8461	17.8703	16.4897	NaN	16.16	16.0512	17.9772			1.28496	0.128532	-0.775675	-2.23951
NP_001035296.1	18.4226	17.8471	21.5156	19.105	18.7659	19.8967	21.3213	18.0418	14.7545	NaN	17.8397	20.0162	NaN	18.4915	20.9103	20.2985	17.9721	19.9432	21.085	21.2416	17.5135	19.7573	17.1311	18.6063	15.1303	NaN	20.096	18.9806	18.0952	NaN	20.7476	17.431	19.8236	21.3659	21.158	18.4829	18.167	20.0803	17.6049	20.7	19.8249	20.085	21.634	+		2.31623	0.0230475	-2.55308	-3.51651
NP_001035297.1	19.6706	19.3784	20.3321	20.2139	19.9573	NaN	18.4125	19.3987	18.1375	16.9621	19.9845	18.4628	17.6093	19.398	NaN	18.1984	18.7517	18.3541	18.5901	18.3156	18.1887	20.4619	18.2125	18.5615	19.3871	19.8462	16.412	19.6272	21.2154	17.6625	20.0245	18.5126	16.9449	19.5592	17.8588	19.4744	17.1769	18.2896	NaN	19.1339	18.3939	18.4492	16.6619			0.346893	0.606656	0.364792	0.786358
NP_001035298.1	16.507	NaN	NaN	16.6375	16.1352	15.9418	15.9768	18.0777	15.8976	NaN	15.3362	NaN	NaN	NaN	NaN	NaN	NaN	16.9971	NaN	15.3561	NaN	15.8306	14.9172	NaN	NaN	17.6966	16.3394	16.9599	NaN	14.5077	NaN	NaN	NaN	17.1095	15.4969	NaN	16.5733	16.9531	NaN	NaN	16.487	NaN	NaN			0.126454	0.832694	0.234666	0.337286
NP_001035313.1	24.6779	22.202	22.8492	23.6888	23.0226	22.9121	22.4786	22.7649	22.6721	16.0746	23.3351	23.2177	21.9497	23.9682	22.4821	22.9388	23.4105	23.9231	22.0409	21.2959	22.5522	23.4424	23.8638	23.7736	23.6471	23.1675	23.7542	24.1737	22.8814	21.7815	23.8972	22.9613	23.428	22.8465	23.4124	23.5947	23.5068	23.0345	23.9927	21.8194	22.6531	21.9124	20.2954			1.15261	0.158697	0.82601	1.98592
NP_001035314.1	23.1671	20.6479	19.9901	22.4142	21.1863	20.5867	20.3266	20.8448	21.314	18.2003	21.9429	20.782	20.2936	22.5228	21.4474	21.8532	22.7275	20.073	21.087	20.5796	22.1061	21.3452	22.4456	22.1848	21.1643	22.5322	19.9359	22.8998	21.0906	19.9218	21.6832	22.1767	20.5962	20.2532	21.3224	22.5222	21.3951	19.1129	17.0318	20.1037	20.4879	20.0803	19.9707	+		2.29074	0.0237478	2.24326	3.41561
NP_001035317.1	18.3694	17.2217	17.0886	17.5809	17.8787	16.3719	17.1232	16.6955	17.4578	17.5172	16.6479	16.2681	NaN	15.1356	NaN	14.6224	16.6384	NaN	NaN	NaN	17.5754	18.8702	16.1944	16.7452	NaN	17.4901	16.755	17.8397	NaN	NaN	14.971	16.707	18.7236	NaN	17.9387	15.4481	NaN	15.4507	NaN	17.8735	NaN	18.0626	NaN			1.08407	0.179038	1.37439	1.98506
NP_001035326.1	23.2638	23.0198	21.1384	18.959	23.6267	21.5279	22.2703	22.3899	22.5844	24.5522	23.6503	20.8974	24.1607	22.5207	22.9549	19.742	23.6936	20.7768	20.5601	18.5991	24.0345	22.8631	22.2684	22.7046	21.4909	22.9056	21.0655	21.5836	22.0514	18.5305	17.1499	21.3412	23.6394	21.3076	21.496	23.122	23.198	21.1433	20.2126	21.3334	19.4933	22.1114	NaN	+		3.60785	0.00293338	2.42444	5.13586
NP_001035349.1	24.5419	23.7902	23.3888	24.0714	23.7872	24.5416	24.2291	23.7	23.6869	21.8543	23.9559	24.3226	23.6235	24.8391	23.6474	23.3452	24.5553	24.1474	23.2002	23.0493	23.9216	23.4588	23.9144	24.1345	22.506	23.5515	24.0536	23.1026	24.0676	23.1066	23.5034	24.4733	24.3301	23.9612	23.8274	23.8883	23.6822	24.5794	25.1229	23.078	23.4403	23.3663	22.7993			0.200741	0.753095	0.182473	0.494499
NP_001090623.1	23.3896	23.1526	22.9781	23.3123	22.8623	23.0754	22.6356	23.1614	22.372	21.3908	23.1039	21.403	21.1625	22.9275	21.3177	23.0762	22.7003	21.4897	22.1866	22.3628	23.0541	24.0302	22.9416	22.8272	22.6814	22.9027	22.1193	23.7925	22.7744	22.0297	23.6184	23.6171	23.1768	22.7488	22.7639	23.1442	22.9811	22.6949	21.7963	23.5197	23.0372	22.5973	21.2028			1.06848	0.183747	0.446915	1.87445
NP_001091636.1;NP_001011626.2	22.853	22.5037	21.5339	22.9682	22.3102	19.2842	20.7866	22.5636	21.9314	21.0764	22.8742	20.208	22.2899	22.9547	20.5428	20.269	22.0988	20.9368	NaN	13.8669	22.4619	23.3213	22.5284	23.8776	22.7332	22.4094	20.7598	23.0623	22.8854	19.3382	19.6743	22.8392	17.9995	21.1016	21.3337	22.8837	22.3159	21.2434	20.2196	21.7496	21.1162	21.0503	20.6583	+		2.25033	0.0249993	3.51472	3.4304
NP_001094493.1	10.1267	10.3919	20.3163	9.5197	NaN	22.526	13.289	12.389	12.8715	14.3744	NaN	23	11.2598	9.09924	9.65019	17.8543	12.2597	23.0994	13.7924	NaN	9.85899	9.36278	12.9906	11.4922	12.8274	11.9026	25.7231	10.8757	12.6152	13.0308	24.0357	11.6141	14.1345	18.5714	18.0295	NaN	9.44412	24.2283	24.73	15.0069	23.1117	17.5519	NaN	+		3.61267	0.00295472	-9.33764	-5.3222
NP_001104234.1	24.8954	24.0488	21.1573	25.5432	24.5733	24.9466	22.2568	24.7173	23.787	18.3907	19.9831	25.0029	23.9653	24.4817	20.9581	23.8257	24.7955	24.9561	21.8003	20.0672	25.6259	22.9357	24.3428	24.7213	24.2512	25.2575	25.4681	24.817	22.5684	20.3557	25.6147	24.0816	22.8326	23.5823	23.1135	24.7394	25.4436	25.0472	25.0423	22.6596	24.5188	23.7787	NaN			0.831752	0.27063	1.18072	1.54911
NP_001107670.1	24.039	21.9695	22.6991	23.0451	22.055	20.1136	19.7692	21.9341	23.1191	15.3315	22.2131	22.2586	17.9814	22.7765	18.185	23.895	23.1654	21.5269	20.7956	23.1487	22.3104	22.1469	22.8575	22.5778	21.6891	23.0321	23.1792	23.0395	22.0901	18.1743	23.8224	23.3498	17.5597	21.836	22.1366	22.1254	23.2314	22.515	23.0096	19.6146	22.7774	19.3077	20.918			0.988494	0.211182	0.950115	1.76666
NP_001119715.2;XP_026299326.1	21.3267	19.4284	20.2503	20.4516	20.2442	20.1929	20.6278	20.8666	18.9147	16.105	19.2065	18.3992	18.4871	19.1188	19.1824	20.0531	20.4139	18.8569	19.3591	18.453	21.5813	21.0067	19.8107	19.8906	NaN	20.9104	17.9924	20.7	18.3283	16.1706	16.2279	19.5092	17.2901	19.9071	19.3419	19.443	20.1089	19.2589	18.8261	16.3395	19.267	19.5588	NaN			0.839719	0.267969	0.656992	1.5604
NP_001129207.1	24.312	23.7442	24.4157	23.0218	23.1552	23.9707	24.5865	23.4188	23.0934	25.0316	24.6641	23.7666	23.2707	23.5851	24.8884	24.3279	23.4589	23.9045	23.6727	23.6574	23.8074	23.3458	23.4298	23.3411	23.8606	23.1538	23.9983	23.1586	23.3138	24.0085	24.0411	23.7716	24.8759	24.8183	24.4859	23.5766	23.7487	24.453	24.2947	24.2429	24.3683	24.3513	23.3389			1.52194	0.0851184	-0.493588	-2.45952
NP_001153520.1	20.8993	21.1211	22.4933	21.3165	20.3786	21.0604	22.0778	20.8288	21.6223	21.2271	21.4403	21.571	18.3629	21.4674	20.4907	22.1583	21.6219	21.4223	21.97	22.1859	20.4452	21.2414	21.9751	20.4478	20.6189	21.2348	22.0538	21.5453	21.0683	21.2607	22.5408	21.6001	21.6679	21.1215	21.9613	20.9763	21.7602	22.1251	20.9383	22.6123	22.2588	21.8302	21.3446			0.408439	0.549144	-0.217021	-0.890996
NP_001153522.1	22.9226	23.2456	23.1329	23.045	22.7593	22.6876	23.1675	23.009	22.3414	21.9586	22.7305	21.1342	21.6248	22.5133	20.5645	22.9875	22.4752	21.8111	22.6671	22.5277	22.8816	23.2298	22.4791	22.65	22.3097	23.2617	22.7973	23.7987	22.6	22.4696	22.6102	23.0752	22.8673	23.0159	22.9998	22.9885	22.9069	22.0183	21.1861	23.5254	23.2422	23.1677	19.7255			0.803192	0.285022	0.401209	1.50837
NP_001153524.1	21.0507	20.5084	19.8962	19.5446	19.976	16.4935	20.9864	20.4562	19.4295	17.766	19.5664	18.1252	17.2692	19.828	17.8216	19.6949	18.9152	17.8607	18.24	17.8017	19.8907	20.414	20.3555	19.6736	20.7471	21.4629	21.1666	21.1656	19.9206	18.8086	20.5382	20.2642	20.2379	20.8827	20.8826	18.673	19.1201	19.4586	18.0435	21.2485	20.7302	20.898	NaN	+		2.10895	0.0304728	1.76458	3.1896
NP_001153536.1	22.0818	22.7886	22.9599	22.938	22.5712	21.5426	22.5522	22.6945	22.1623	21.5003	21.8201	21.9884	22.6765	21.994	22.7302	22.9297	21.7268	22.2995	22.2431	22.4233	22.5754	22.9794	22.4648	22.6867	21.4027	22.8932	22.8297	23.0686	22.6937	22.2549	23.0337	22.8495	22.0337	22.7945	23.0496	22.823	22.2949	22.0525	21.5581	23.3298	23.1889	22.8435	21.7849			0.320437	0.629194	0.183528	0.732124
NP_001153544.1	18.3177	21.0306	17.3005	21.2735	20.4528	NaN	17.3142	20.9171	17.8284	NaN	19.1222	11.8139	18.6497	16.9803	15.2658	16.4797	16.8062	15.7773	NaN	15.3921	20.9954	21.0649	19.1576	19.6113	18.5168	20.293	NaN	20.6427	20.1016	13.4169	18.5263	19.1091	15.4801	14.5633	14.4882	20.3226	17.6559	15.6911	NaN	18.1238	16.7757	16.1769	NaN	+	+	2.02545	0.0348465	2.41422	3.2865
NP_001157186.1	19.7147	19.9135	15.1063	21.0305	19.3649	15.29	14.5444	19.4453	19.4504	16.1302	21.3938	14.0656	18.8032	19.1159	NaN	14.9647	17.3759	13.6801	13.204	12.8316	19.5366	20.1592	20.3935	19.5821	17.2537	19.8209	17.8602	19.7561	19.4611	15.0215	18.5638	18.9663	16.6713	14.9738	14.5866	19.9096	20.8351	17.1658	15.0914	15.0306	15.6404	15.1167	NaN	+		4.68251	0.000646915	4.70119	6.73872
NP_001157187.1	21.5373	19.8799	18.3847	21.1316	19.3223	19.0894	17.6031	19.3278	19.8563	NaN	20.0126	18.6303	17.8315	21.2075	18.6787	19.8581	20.9023	18.8313	16.375	17.7973	20.5355	20.2176	20.082	19.7916	17.2467	20.6588	19.0814	20.4447	19.5799	16.6417	19.855	21.0977	17.7632	18.4979	18.7996	18.8648	20.7988	18.9038	18.5267	17.0173	19.0765	17.6225	16.4464	+		3.40731	0.0040003	2.34253	4.86013
NP_001164443.1	21.2283	22.2745	NaN	23.4772	21.2243	14.1299	15.2457	22.5618	20.7069	18.944	22.5563	14.9279	21.7313	21.4609	NaN	17.2903	20.8623	NaN	NaN	16.702	22.3352	23.9767	21.6126	21.8292	18.0794	20.8405	18.2347	22.8466	22.9425	13.733	20.4627	21.5875	NaN	NaN	15.1535	23.0892	21.5245	16.4099	15.4699	16.3887	15.6185	NaN	NaN	+	+	6.71808	4.17228e-05	5.22753	11.4308
NP_001164444.1	24.0075	23.6509	24.0687	23.3442	23.9562	22.916	24.3258	23.8197	23.8929	24.1674	24.6053	23.3348	23.4646	24.1913	24.0889	24.4155	24.4666	23.5801	24.4738	24.4668	24.0469	23.1425	23.9967	23.705	23.6581	23.8116	23.8558	24.0995	24.1166	25.0535	23.5101	24.4611	24.4782	24.6446	23.7814	24.2686	24.1412	24.517	25.4079	24.2942	24.0162	23.7108	25.0798			0.369724	0.586471	-0.245031	-0.82247
NP_001164445.1;XP_016767976.1;XP_006570933.1	22.2467	22.6629	21.292	22.1961	22.5563	20.0427	21.6893	22.2319	23.6147	22.7733	22.6806	19.2	21.139	22.3794	21.5071	22.0914	22.8717	20.7156	21.0621	20.0678	21.9042	22.8469	22.2131	23.2048	22.5629	23.464	22.2567	23.6708	22.3467	18.437	21.9642	22.8893	20.1468	21.4782	21.4608	22.1916	22.5649	21.5818	17.8577	22.4658	22.08	21.5859	19.6285	+		2.82091	0.0092318	2.32989	4.08575
NP_001164640.1;XP_006561370.1	15.9515	18.0631	16.635	18.3673	16.821	NaN	16.8255	17.1709	NaN	NaN	16.1444	NaN	NaN	17.3728	17.7909	17.1303	16.6499	17.1117	17.0095	17.4982	17.0605	17.7526	17.486	17.7819	NaN	16.9811	NaN	17.2346	17.1849	18.1255	17.2257	16.9855	17.9545	17.6214	17.5331	17.9956	17.3815	15.5378	NaN	17.971	17.6068	17.6455	NaN			0.168819	0.784712	0.178666	0.429121
NP_001170961.1	22.1593	21.1197	21.5981	21.8178	20.677	21.3136	19.6024	21.7845	21.2609	22.4576	22.0685	20.9432	21.6698	21.7458	20.3561	21.8945	21.3542	19.367	20.3871	21.6126	21.0821	22.841	21.3127	19.915	20.206	21.0956	20.6299	22.2046	21.0777	19.0782	23.1813	22.8842	20.9513	20.5375	21.118	21.0689	22.1512	21.1117	17.1965	22.2982	21.8781	20.3041	20.0232			0.988219	0.210653	1.1595	1.76629
NP_001171492.1;NP_001171493.1;XP_006570759.1	22.5874	21.55	22.5549	21.5813	21.9325	22.508	22.3093	22.0607	21.7031	22.365	21.9234	21.7465	22.3207	22.064	22.746	22.563	22.1492	22.3644	21.4903	22.3295	22.2592	22.3908	22.26	22.5191	19.4574	21.952	21.8915	22.2605	21.744	21.384	21.8822	22.6007	22.2573	22.2614	22.5405	21.7601	22.3038	22.2579	22.0376	22.2085	22.7602	22.3894	21.8091			0.00884527	0.987388	0.00481256	0.0258025
NP_001171495.1;NP_001171494.1	19.2377	18.4994	20.4126	19.533	18.519	19.9315	19.9076	18.8945	18.7294	20.0786	19.3789	20.3012	18.2741	17.9749	20.3563	21.0939	19.5879	20.7322	19.4854	20.081	18.4618	19.4865	19.5997	17.7996	17.9137	19.1568	19.9459	19.5215	18.6251	20.9661	20.565	19.595	19.7477	20.7051	20.4599	17.284	19.9632	20.7735	19.5966	20.9018	20.2495	20.0212	19.877			1.72134	0.0615021	-0.929729	-2.70884
NP_001171497.1;XP_006563264.1;NP_001171496.1	21.6575	21.6353	21.5569	21.4639	21.0796	21.6903	21.4533	21.2901	21.6221	21.9322	21.8573	20.7228	19.7875	21.1619	19.3824	21.273	21.468	20.6347	20.4735	20.8723	21.1771	21.6557	20.5847	20.1044	18.918	21.1124	20.6647	21.502	20.7004	18.8888	21.0435	21.8156	21.431	21.4016	21.0987	20.258	21.9257	20.7766	20.8389	21.3083	21.1241	21.1729	20.3789			1.03309	0.195492	0.431054	1.82699
NP_001171498.1	24.1853	23.2936	24.5252	22.898	23.3199	24.6265	23.8628	23.231	23.3512	23.2509	23.9737	23.2142	21.8122	23.8012	23.3856	24.3296	23.6471	23.5059	23.7201	23.9999	23.6301	23.9704	23.1162	23.4164	22.1547	23.418	23.7244	24.1493	23.5586	24.6859	24.0855	24.2272	24.4444	24.2201	24.3335	23.9391	23.7867	24.0136	23.6437	23.8298	24.1645	23.6347	23.6206			0.982072	0.211665	-0.363951	-1.75793
NP_001171519.1	19.0327	17.8358	20.2984	19.5168	18.6778	19.5439	19.6278	18.6076	18.9142	16.3751	19.9015	18.8753	NaN	19.9848	18.9193	20.0572	18.2291	20.0525	18.2113	17.1871	13.701	19.7826	19.5714	17.3957	19.0274	18.9033	19.3449	19.432	18	21.0006	21.1453	20.0313	19.2397	19.8308	15.6597	17.5177	19.2826	19.5425	18.8931	20.6273	19.7653	19.229	19.1174			0.334879	0.61731	0.337837	0.758985
NP_001171540.1;XP_026296889.1	20.4762	20.3827	21.5403	19.9601	19.5713	22.0784	21.2347	20.1267	20.5035	19.8226	21.7066	21.2545	18.2975	20.3311	20.3144	22.3844	20.5506	21.1834	21.8324	22.4391	20.2199	20.4147	20.6079	17.5921	19.8456	20.4034	22.0646	20.2955	19.9288	21.4543	20.9873	20.7409	22.1047	21.7959	21.1185	17.7	20.9787	22.0848	20.0664	21.1617	22.2195	21.7013	20.675	+		2.65784	0.0121858	-1.24021	-3.87729
NP_001172075.1;NP_001172074.1;XP_625015.1	21.3981	21.0782	20.677	21.3455	21.0317	20.6072	19.9734	21.1981	21.3472	19.7888	21.275	19.683	19.0809	21.4042	NaN	21.9454	21.7376	20.595	18.1095	21.3643	21.3	20.6088	20.7395	21.1871	20.8195	22.4962	21.3645	20.0527	21.1366	19.6138	20.8429	19.9827	20.8351	21.6686	21.0017	21.9132	22.1135	21.4575	20.3483	20.9007	21.6158	20.9024	17.5894			0.678363	0.347231	0.763676	1.3254
NP_001193902.1	20.0962	18.3453	19.9022	19.7158	18.5329	18.1366	19.1007	19.1455	19.5098	NaN	19.8748	16.3244	16.9883	18.9043	NaN	20.0289	18.0795	16.4424	15.9225	18.9783	15.856	20.4763	18.5495	17.116	17.2203	18.6642	20.2737	20.3725	18.0748	17.4864	20.3831	19.8353	18.6391	19.9836	20.7489	18.8872	17.8147	20.1178	16.9127	16.1951	21.1952	NaN	NaN			0.388409	0.567738	0.582207	0.855793
NP_001229360.1	15.9309	NaN	16.7031	14.731	15.08	16.8056	17.6302	13.5025	NaN	NaN	14.458	16.7448	15.4957	14.151	NaN	12.6688	13.3975	14.753	NaN	14.826	NaN	17.2684	13.2872	NaN	NaN	NaN	NaN	16.5956	NaN	NaN	14.7888	18.0984	NaN	NaN	14.4032	NaN	16.3531	16.0641	NaN	18.0951	16.4475	17.3078	NaN			0.0321784	0.950383	0.111881	0.0924875
NP_001229442.1	15.7969	17.1952	17.6229	16.3144	14.9897	16.2904	17.8505	17.0006	NaN	16.9234	17.0943	16.849	15.4103	15.3787	18.6339	14.2721	13.9769	NaN	NaN	NaN	15.8663	15.2882	17.3127	NaN	NaN	NaN	18.1359	16.3966	16.5274	15.1775	18.0467	16.3057	15.1075	16.894	17.2739	NaN	NaN	14.2622	15.5376	18.3563	17.6282	18.3638	NaN			0.384415	0.57056	0.663591	0.870948
NP_001229473.1	19.7603	20.5302	17.8679	19.3159	18.5775	17.3509	16.0764	19.3318	17.6078	16.019	18.4621	17.1537	16.7828	18.9858	16.7599	18.5892	20.5405	17.6755	17.2564	18.1327	19.5326	17.4506	19.4426	NaN	18.7218	19.3441	18.7231	17.0724	16.2799	18.048	19.0856	19.0214	18.2077	17.8938	18.7301	14.101	17.2313	16.677	NaN	19.2655	18.5812	NaN	NaN			1.51584	0.0852159	1.39047	2.48154
NP_001229508.1;XP_026301738.1	20.5103	19.3697	20.0521	19.4584	19.804	19.4404	20.0215	20.1964	20.609	21.1249	21.7108	18.3424	16.7829	21.7565	15.5396	20.5561	20.862	19.2556	17.227	19.2885	19.2734	20.4103	21.2589	21.0124	19.3898	18.9768	20.6841	20.0773	20.6608	18.084	19.5273	21.1482	19.9392	20.152	21.1696	20.0583	19.8467	20.0532	18.5395	19.1711	20.5307	NaN	19.3096			1.65578	0.069127	1.4369	2.62716
NP_001265259.1	19.1277	19.0782	17.4745	19.7053	19.4098	16.0015	17.9755	19.1921	19.5937	19.1664	17.9794	15.3652	16.8667	18.1395	NaN	15.5766	16.922	15.4904	NaN	17.1393	18.4175	20.1518	19.5999	19.3566	20.1848	19.3157	15.4662	19.5611	19.8914	16.7738	15.6239	19.0129	17.5655	17.159	17.9156	19.8839	17.7815	16.9763	14.0882	15.5669	17.451	17.7825	NaN	+		3.01918	0.00703091	2.73022	4.46369
NP_001318046.1	13.9585	15.4325	NaN	16.6077	13.0731	17.3207	NaN	NaN	NaN	17.5957	NaN	16.6945	NaN	11.8039	13.3934	15.8648	NaN	17.1258	NaN	12.5763	12.9167	NaN	11.3509	14.4257	NaN	12.6365	20.8044	10.6896	NaN	13.3558	22.1233	12.537	14.1474	14.966	13.0985	12.9481	13.005	15.9022	18.589	15.2804	18.0396	12.3943	NaN	+		2.18201	0.0281112	-3.50196	-3.51406
XP_001119858.2	18.9024	18.746	18.8993	17.4619	17.6802	19.5983	19.2317	19.3462	19.9678	21.7314	20.0177	19.7052	19.1851	18.2294	19.7988	18.6329	18.5018	17.9917	19.8645	16.9365	19.0484	18.077	18.7308	15.5058	17.0581	18.5422	19.3641	18.0467	18.0176	18.7292	15.1894	18.672	19.9284	18.6558	18.7414	17.571	18.5325	19.9014	20.6936	18.5578	16.9903	18.077	18.7416			0.474701	0.490422	-0.511351	-1.004
XP_001120025.2	17.4358	17.854	16.2452	17.6916	16.4579	17.4219	17.5556	17.4853	17.4931	15.744	16.7494	NaN	16.1177	15.5275	NaN	17.4177	16.947	18.6348	15.176	17.2591	17.0875	18.2263	17.0786	16.3951	NaN	17.1382	16.2335	19.1841	15.9611	15.8526	16.4629	16.4712	15.4491	15.5594	16.4098	16.4981	18.482	17.9048	18.0024	15.4689	16.2465	NaN	NaN			0.0928932	0.877179	-0.125291	-0.249183
XP_001120112.3	20.3593	21.4753	23.169	18.4877	22.9494	24.8293	24.0193	20.3237	21.5761	12.0915	14.6828	23.4291	20.7301	21.839	23.5352	23.1081	22.6655	24.657	23.6904	23.0657	22.6923	18.8621	23.1882	21.8198	21.9043	22.0936	24.1564	17.8889	20.255	24.6861	21.5026	20.0934	24.7127	23.1743	23.0711	21.1536	22.8536	24.5088	25.2334	24.9209	22.2707	24.1638	23.8908	+		2.72858	0.0108122	-2.23903	-3.96742
XP_001120140.3	18.7336	19.3699	18.3545	20.0689	19.1704	16.9941	18.1603	NaN	16.6095	18.8551	19.3886	16.3906	19.1743	17.9767	NaN	17.9893	18.6102	16.9256	17.649	17.4409	19.2785	20.6011	18.0651	18.4506	NaN	17.6748	17.9592	17.6745	18.5344	15.6454	NaN	NaN	NaN	18.4151	18.6051	19.2645	17.0552	NaN	15.5587	18.2764	18.3766	18.7003	NaN		+	0.711353	0.329335	0.691487	1.39107
XP_001120148.2;XP_006563353.1;XP_006563352.1	16.2043	16.4537	16.768	16.9036	16.9808	17.3911	17.74	17.1243	16.0843	17.3554	17.3062	17.9133	NaN	NaN	NaN	17.1126	18.1264	NaN	NaN	17.832	16.1359	16.7269	17.9375	16.2198	16.9206	NaN	NaN	16.4124	16.4523	NaN	17.5742	18.2167	16.8841	17.9401	17.3003	NaN	19.2856	16.9936	NaN	16.8249	17.7058	NaN	NaN			0.187738	0.764798	0.310138	0.472742
XP_001120194.1	16.3337	22.1617	18.4141	22.21	21.9403	14.2767	20.1914	21.2592	18.2668	22.6745	19.4366	19.7201	20.777	18.7915	17.8658	15.4155	17.3808	19.3222	NaN	16.5129	22.312	21.3955	21.5564	21.5718	20.6604	22.229	17.2194	22.8517	20.7116	20.6079	16.628	18.739	15.5296	14.6418	17.2243	21.774	20.1042	17.7989	19.5871	21.0825	16.4585	NaN	NaN			1.24062	0.138164	2.45695	2.12108
XP_001120220.1	21.2113	20.615	22.0474	18.0677	21.6591	23.3298	22.4999	20.2821	21.3986	19.6082	17.3982	20.743	18.5161	21.1482	21.7207	22.4269	21.754	21.0332	21.4473	21.5956	21.5006	19.3187	21.1101	19.073	19.9563	21.9496	22.5557	19.5878	20.115	20.1776	21.2054	18.0691	23.2355	21.0551	22.7111	20.0716	22.397	22.8024	20.6563	22.0168	22.4246	22.8159	20.3692			0.743539	0.312282	-0.913327	-1.422
XP_001120250.2	18.7085	17.9436	20.2124	18.9863	15.8135	20.9929	19.848	17.8227	17.2291	16.1906	19.0066	17.9731	16.3183	17.2251	17.2496	21.2902	17.7346	19.2619	20.3962	19.8636	17.2926	17.7794	19.4093	15.0431	16.8848	NaN	20.4074	17.2117	15.5813	18.1854	20.0845	18.577	20.0092	20.9347	19.5498	14.2059	19.0548	21.6078	19.5318	17.9847	21.1009	19.0556	18.8203	+		3.337	0.00442662	-2.33685	-4.91533
XP_001120360.1	16.5207	13.5755	14.7121	17.6341	17.144	NaN	NaN	16.918	15.226	NaN	NaN	NaN	NaN	15.5753	NaN	15.9971	16.1436	NaN	NaN	NaN	16.8149	16.2802	NaN	15.6831	NaN	18.38	18.1035	17.5296	15.3154	NaN	17.4588	16.9341	NaN	15.1914	18.1958	16.1171	15.9491	16.352	15.3002	18.0308	19.3254	NaN	NaN			0.338446	0.614769	0.506735	0.778415
XP_001120419.1	16.0769	NaN	16.7499	17.7443	18.7491	17.6246	14.4071	18.651	17.134	NaN	16.1597	NaN	NaN	17.456	15.2624	17.7818	16.8886	NaN	NaN	14.3599	16.1485	18.2457	17.6114	17.8571	18.1683	18.6381	18.4726	18.6866	17.7577	NaN	18.8237	18.3204	17.8279	17.7615	18.2138	17.7773	NaN	18.4121	NaN	17.9004	18.866	NaN	NaN			0.204097	0.75004	0.401893	0.505976
XP_001120425.1	20.2899	18.5707	19.5526	13.5859	15.8734	19.7816	19.6126	18.2504	NaN	19.138	19.5559	20.709	16.9731	16.7758	18.1812	19.8752	18.3674	16.7422	18.4821	15.3453	18.1508	16.5758	13.8694	14.9878	16.4014	NaN	18.1298	14.6533	15.7561	18.0682	17.7996	19.4811	20.1182	20.5283	18.1315	14.757	19.155	18.1644	20.2228	20.5509	20.029	21.201	NaN			0.221994	0.734586	-0.655488	-0.541831
XP_001120471.1	20.0918	19.9794	21.283	19.7642	17.5617	17.5738	20.5507	19.2964	19.9783	18.7291	20.0599	20.1928	16.1633	19.5181	NaN	21.2078	19.7237	20.5568	19.5104	20.514	19.6805	19.8623	20.4571	18.5041	NaN	20.3361	21.3302	20.3059	16.4314	19.2674	20.5683	20.3763	19.3215	20.8335	21.874	16.1493	20.4133	21.29	20.2253	19.4276	21.2516	20.4671	20.5756			0.041145	0.941273	0.0582928	0.115951
XP_001120613.2	22.4639	22.2455	22.0588	22.8243	22.4033	21.9102	22.179	22.7997	22.894	24.0719	23.3178	22.2856	22.7143	23.766	21.0748	21.911	23.0324	22.0979	22.0842	21.942	23.4091	23.2721	23.269	22.5108	21.8191	22.4724	21.692	23.0801	23.832	20.3827	21.4271	23.0678	22.6681	22.2885	22.0167	23.4594	23.4948	22.1906	22.1625	23.089	21.9403	21.8211	21.6662	+		3.71736	0.00261201	1.02412	5.28916
XP_001120801.1	18.7166	18.4314	19.9378	17.0917	18.0387	19.3937	20.1733	17.3523	18.1047	19.8416	18.581	19.7623	17.4232	18.6796	20.0737	19.6673	17.7677	20.0205	19.1588	19.8665	17.8874	17.7778	18.3833	18.6922	18.4548	17.8644	19.9672	18.7049	18.3198	16.0787	17.5425	17.7611	19.4826	19.708	19.2499	16.9948	19.6382	19.3705	20.626	19.624	19.9436	19.88	20.3187	+		2.82299	0.00936262	-1.31606	-4.08843
XP_001121250.4	14.6893	16.3326	16.2618	15.5614	15.6205	NaN	NaN	15.6776	15.4323	NaN	15.4242	16.9723	16.3469	14.7007	NaN	15.6671	15.8153	16.8326	NaN	NaN	15.6152	15.2257	15.5641	15.7462	NaN	NaN	NaN	14.8226	NaN	NaN	15.5112	14.9765	NaN	20.421	19.4603	NaN	16.3239	16.0546	16.1586	16.9104	15.6357	NaN	NaN			0.836596	0.26914	-0.60266	-1.61175
XP_001121254.2;XP_016766680.1	21.881	19.583	12.5028	22.6205	20.1772	15.1358	13.5475	20.6146	15.0804	14.8962	21.5065	14.9187	20.3242	19.6436	NaN	NaN	20.5337	15.8258	14.0725	12.3322	19.8836	20.5629	20.381	19.2756	16.5382	19.2714	NaN	21.8038	20.5242	NaN	10.4487	18.5943	16.0849	NaN	10.7197	17.8685	20.5354	12.9368	13.0043	11.8301	14.975	14.8311	NaN	+		4.04022	0.00161121	5.99381	5.9854
XP_001121565.2	21.6955	20.9799	19.1486	21.1811	20.5867	19.548	19.3223	20.8752	17.385	16.0954	21.298	16.3414	18.1094	19.8463	17.5917	17.2475	19.7542	14.8101	15.9516	15.8501	20.3043	20.9235	20.8395	20.5805	18.1536	20.4356	18.4599	21.1489	20.5308	12.9345	19.5688	21.1326	17.1895	17.8408	19.6537	20.9884	19.5216	18.1207	17.4806	15.7449	17.929	19.1997	NaN	+		2.53492	0.0151455	2.70988	3.72167
XP_001121619.2	16.6227	16.7044	16.7507	16.5575	16.4059	15.2762	17.3549	16.5938	16.4754	NaN	16.8361	NaN	NaN	16.9349	NaN	NaN	15.7517	15.9403	16.9645	16.104	16.0132	17.695	16.4596	17.5955	17.6099	17.261	15.8722	17.3276	17.2866	17.6497	16.6354	17.0491	17.5855	17.309	16.6877	17.3619	NaN	15.8062	NaN	17.1458	17.0727	16.0358	NaN			0.907411	0.240895	0.612883	1.69785
XP_001121634.3	20.5761	19.4992	18.6262	19.9129	20.8351	20.0581	19.3826	19.8672	NaN	16.5967	20.1118	20.5964	21.6218	19.5494	18.906	19.55	20.0839	18.324	19.3602	NaN	19.4653	19.1378	19.2091	21.6053	NaN	19.0539	20.2479	19.7646	20.9542	22.0286	18.2265	18.283	17.3782	20.2746	19.7511	18.8976	NaN	NaN	NaN	20.4142	18.4064	18.9415	NaN			0.151115	0.800363	-0.196881	-0.392834
XP_001121746.2	18.0538	18.0548	15.3574	18.8862	18.706	18.2963	18.576	17.0791	18.6272	17.715	16.8991	17.1901	20.3644	17.9125	21.6688	16.8724	18.1687	18.1093	17.4519	18.0326	18.2487	18.1386	16.0204	19.9815	NaN	13.4021	13.5674	19.6946	18.0392	18.7191	16.3096	17.7253	NaN	NaN	17.5685	16.5914	17.7607	17.6477	NaN	NaN	14.2458	16.2963	20.1428			0.232601	0.722272	-0.451357	-0.562087
XP_001121814.2;XP_016771255.1;XP_016771256.2	21.5214	19.8589	22.6416	20.9461	19.397	21.0957	21.9735	19.7431	19.8163	18.1243	21.4467	20.2884	17.8008	20.8175	14.8557	22.8476	20.0881	20.7808	20.3095	21.8998	19.2931	20.8649	21.2843	19.9902	20.5825	19.7763	21.9528	20.9269	19.4434	19.7221	21.7965	21.218	16.5075	21.6038	22.576	19.7134	20.5711	22.0767	17.4449	19.432	22.537	20.9222	17.6343			0.168444	0.784002	-0.30907	-0.424786
XP_001122105.4;XP_016768747.1;XP_016768746.1	17.2068	16.0034	15.5996	13.5214	NaN	17.756	15.8018	18.1758	NaN	NaN	20.321	NaN	NaN	17.9186	NaN	17.0106	17.9254	18.5634	17.6731	NaN	NaN	15.4364	18.0397	13.241	16.5886	13.0885	13.363	NaN	NaN	19.3256	14.3862	17.9566	18.2974	17.5519	18.0334	NaN	17.8537	15.7842	18.5234	17.4404	15.4045	17.2893	17.6093			0.084832	0.883341	-0.208142	-0.230222
XP_001122195.1	19.9455	19.4066	19.0233	16.7993	19.2965	22.2511	21.8448	20.4647	19.058	NaN	20.7794	21.0202	17.3566	20.8941	21.6511	21.8946	21.1697	22.0095	21.0588	21.5598	19.4817	17.9582	20.1043	16.7354	20.7268	17.2582	20.2829	16.9356	19.3824	21.9585	18.3451	16.5585	21.6304	21.1949	21.2371	20.1283	19.6321	20.7583	21.1077	19.9655	20.8203	21.0958	21.5655	+		1.94542	0.0400851	-2.11084	-2.98692
XP_001122213.5	20.6027	19.6418	19.0085	17.9032	17.5118	20.5369	20.4809	19.4661	18.9622	18.8904	20.2747	20.1403	17.2499	20.754	20.6608	21.4662	20.7561	20.8315	19.0571	20.7104	19.2449	18.5513	19.9333	17.7997	20.2508	16.3883	19.6366	16.3669	14.375	21.1429	19.5762	19.3716	20.8391	20.8934	21.4344	19.8886	19.9484	20.3221	20.2414	20.1906	21.4652	19.2694	21.4649			0.607074	0.395167	-0.799464	-1.21664
XP_001122944.1;XP_026299412.1	17.3591	17.7136	17.8701	17.5489	16.9061	NaN	17.3161	17.7147	17.1924	NaN	18.2314	18.0964	17.5353	NaN	16.2669	16.3269	17.9604	17.879	NaN	17.7621	16.4303	16.8302	15.8908	15.149	19.3883	16.8958	16.3357	17.0225	NaN	NaN	16.5512	17.6837	11.6391	17.044	16.4663	NaN	18.2171	16.7925	18.0531	16.1753	17.4618	NaN	17.3016			0.058634	0.92162	0.0805289	0.163539
XP_001122953.3	20.1457	19.6594	19.049	16.9231	21.7727	15.6211	20.6164	17.6747	18.3786	NaN	13.5732	15.8254	12.1028	19.5813	18.1252	16.9663	19.7064	14.579	13.9436	15.8672	20.8545	18.9465	15.1768	21.3612	20.002	13.0242	19.8477	17.6666	18.3281	NaN	14.6512	19.019	19.8629	15.4589	21.2239	19.0769	20.116	NaN	16.0356	16.8308	17.6183	21.8003	NaN			1.12165	0.16868	2.45675	1.96189
XP_001122959.1;XP_006559216.1	15.6131	17.4563	17.3847	17.5941	16.9652	14.0842	18.1789	16.0973	15.0189	14.5096	15.446	NaN	17.0967	NaN	NaN	NaN	NaN	15.3216	14.7676	NaN	NaN	17.2671	NaN	NaN	NaN	15.562	15.7626	14.692	17.2661	15.6283	17.2438	16.6357	16.3688	17.5166	17.5872	16.7876	13.5695	16.9386	NaN	17.5111	17.6403	16.1586	NaN			0.00597299	0.989366	0.0163684	0.0178454
XP_001123018.1;XP_003250702.1;XP_003250703.1	20.3933	19.3567	20.2875	21.1765	20.4896	19.8629	19.9347	20.4538	20.6966	19.4782	20.2989	19.6162	18.4607	20.9006	18.791	20.5591	20.0173	19.9401	15.8517	20.1391	20.5994	20.8962	21.2652	20.237	20.6628	20.4537	20.2291	21.0215	20.7114	17.9349	19.9484	20.0493	17.8739	19.8706	19.847	19.9279	20.735	20.6756	20.5472	19.7873	19.7332	19.3081	NaN			0.744356	0.312522	0.957943	1.4232
XP_001123230.2	19.8619	23.7949	15.4572	22.7238	21.847	19.645	18.8881	21.019	17.7752	16.7102	21.649	16.8245	19.8007	19.3374	NaN	17.2447	20.1507	15.1333	19.5326	17.2755	21.1412	22.0481	18.9979	18.533	17.9313	20.7403	14.1813	20.4245	21.9254	NaN	14.3551	18.5419	16.598	NaN	16.1352	18.5255	20.4215	16.8523	14.8814	13.5922	18.2788	16.5233	NaN		+	1.58495	0.0773042	1.90644	2.53861
XP_001123353.2	21.7654	21.158	22.7038	21.4631	20.8708	22.961	22.3628	21.1542	21.6825	21.7897	21.4461	22.041	20.5768	21.3268	22.3955	22.8838	21.1252	22.142	22.4675	23.0537	20.8685	21.8149	21.9386	21.2913	21.8625	20.874	22.3679	22.1094	21.0207	20.7262	22.5554	21.9873	21.6582	21.9945	22.6844	21.3311	20.9247	22.6156	21.284	21.6424	23.2809	22.2737	22.7198	+		2.52667	0.0151949	-1.09123	-3.71127
XP_003249289.2	21.8871	22.7012	22.7681	22.5629	22.3258	22.0693	22.5207	22.5131	21.6674	21.2152	22.4293	21.6281	21.0562	21.1646	21.7383	22.4631	22.3019	21.8741	22.0753	22.1972	22.4463	22.4046	21.6896	21.0036	21.6511	22.8434	21.7614	22.8328	22.1548	21.6642	22.1209	22.6792	22.6838	22.3449	22.5319	22.1303	22.1456	21.8473	21.2388	23.0414	22.7822	22.3316	21.3769			0.0894883	0.878247	0.065551	0.240782
XP_003249300.1	21.9286	22.2077	20.2135	22.3837	21.799	20.2407	20.6087	21.7451	22.0222	21.8208	21.9561	20.5505	22.0785	20.9477	21.1885	20.2919	21.7854	21.1797	19.9274	19.9408	22.365	22.4206	22.4013	22.9735	21.8923	22.0817	20.3205	22.2171	22.0137	20.7907	20.7177	21.813	21.0546	20.5576	20.4761	21.4973	22.3432	20.7352	20.1353	20.5646	20.4175	19.7717	21.1929	+		5.42717	0.00024457	1.70351	8.00423
XP_003249382.1	20.6245	19.2009	20.3755	19.6302	19.6334	20.7795	20.1143	19.6756	19.139	19.9349	20.6211	20.4983	18.3005	18.7035	20.565	20.1078	20.0467	19.7591	18.6141	18.4853	18.9648	19.8746	18.1685	17.3499	16.1834	18.4769	19.8233	19.8065	18.8502	19.0615	19.7796	20.0186	19.0131	19.9696	19.9999	18.2147	18.9159	20.2037	18.8305	19.9123	20.2895	19.2911	18.4015			0.198016	0.755073	-0.241761	-0.488726
XP_003249587.1;XP_394112.2	20.3774	20.2435	21.8532	20.2314	20.2942	21.9408	22.1959	20.6135	20.5888	17.8133	21.2239	20.9016	16.0835	20.1444	19.5668	21.7588	20.8697	20.7323	21.4743	21.8417	19.402	21.3269	21.0552	18.7554	19.029	20.5382	21.8384	21.2665	18.9725	20.1032	22.3677	21.4753	20.8946	21.929	21.9582	19.6413	20.1412	21.6089	19.9197	22.0592	22.3058	21.7963	NaN			1.46187	0.0936901	-0.775261	-2.38377
XP_003250076.3	18.6859	17.3291	16.7826	18.3724	17.2045	14.6892	NaN	18.7217	19.7165	NaN	15.9536	NaN	16.1704	17.9994	NaN	17.7077	17.4568	NaN	NaN	17.4028	16.6477	17.123	18.1305	16.8429	NaN	17.8068	16.8792	18.5954	NaN	15.9801	16.7284	19.2865	NaN	16.9624	18.1869	16.0425	18.1478	NaN	NaN	NaN	18.4213	NaN	NaN			1.5213	0.0848765	1.80384	2.57159
XP_003250116.1	15.1865	15.2896	17.8336	13.9822	16.1473	15.2757	16.7027	16.0003	NaN	14.7634	15.2963	17.1441	NaN	NaN	NaN	15.8106	16.3919	NaN	NaN	NaN	15.9692	14.2991	15.1039	13.4836	NaN	NaN	NaN	14.9035	NaN	14.7941	15.245	14.8139	NaN	17.3777	17.6933	NaN	14.7953	16.3287	NaN	15.0989	16.0285	NaN	NaN			0.568195	0.412989	-0.546669	-1.21424
XP_003250139.1	21.4916	19.4077	21.6302	18.2311	22.4311	21.4899	21.9204	18.5882	20.2132	14.4037	19.147	18.9466	20.3512	20.0121	20.1905	19.961	21.5409	20.3403	20.9532	19.9704	20.9964	18.7017	20.0717	16.2268	19.0035	21.4635	18.9214	19.1326	19.183	20.7741	17.7738	19.8488	23.2628	21.133	20.4159	18.4446	21.7106	20.7046	21.4305	22.3188	18.4533	22.2226	20.2986			0.0363798	0.947162	0.0424372	0.103025
XP_003250408.1	23.3391	23.3005	22.4941	22.8425	22.823	21.1969	21.5099	22.9066	23.1521	22.6389	22.8889	21.5101	22.3311	23.5667	20.7786	22.798	23.9001	21.6482	21.9301	22.3973	23.2939	22.3721	22.832	22.8173	22.417	22.6132	21.6651	22.8437	23.1009	22.2497	21.9748	23.0808	22.7669	22.2197	22.5333	23.2693	23.6481	22.4174	21.5066	21.6122	22.4274	21.951	21.4841	+		3.08063	0.00639047	1.22547	4.42344
XP_003250452.1	18.3766	16.1993	20.1468	18.0151	17.87	19.377	19.5467	17.6757	15.8478	14.6847	17.9382	18.6053	16.5329	17.2891	16.6802	19.8671	16.0291	18.5982	17.4255	18.8438	17.3962	18.2243	18.0559	NaN	NaN	16.8689	19.2959	18.4632	17.3425	18.3002	19.4255	17.7693	17.4979	20.2466	20.1026	NaN	16.6614	19.16	16.7008	19.4057	19.7893	19.3608	17.5582			1.57578	0.0782433	-1.45012	-2.52712
XP_003250667.2	20.5648	18.4377	21.1634	17.293	23.0532	22.3676	23.5074	20.0265	19.9153	17.2977	NaN	20.8474	18.2461	NaN	22.6575	20.7508	19.3878	20.4677	20.5848	20.854	21.5535	16.316	19.5539	15.2676	NaN	21.8449	20.6031	17.4081	NaN	18.3523	18.4769	18.5791	23.5862	22.8845	22.293	13.4349	20.2072	21.4881	20.4701	23.2777	19.6144	22.7624	19.5618			1.26006	0.133586	-1.07833	-2.14686
XP_003250866.2	19.5775	19.9068	19.67	20.0257	19.6795	16.2712	19.3105	20.0911	15.1017	17.8956	19.5163	17.0942	18.6861	18.6294	19.1453	19.0171	19.3017	17.3148	17.1052	18.292	19.8666	20.702	19.8467	19.752	18.9556	20.1296	17.1345	20.2031	19.7759	18.5197	19.6372	20.1405	18.5346	19.4129	19.4803	20.273	19.3383	19.0073	15.2374	19.3967	19.6813	19.5337	16.8117			0.973758	0.214425	1.51978	1.74659
XP_003251091.1;XP_001121223.1	18.215	17.2621	15.8131	18.8027	16.6502	16.7332	16.7677	17.3654	16.0476	16.398	17.3713	NaN	15.6994	15.9218	NaN	17.5343	17.5357	18.1051	18.1847	19.0169	17.2484	18.0745	18.7714	14.7711	NaN	16.198	17.3367	15.8367	NaN	NaN	15.4479	16.368	14.9071	17.95	17.4871	12.7297	16.0217	18.2721	NaN	NaN	17.5182	NaN	NaN			1.00277	0.205646	-1.06332	-1.79971
XP_003251153.1	18.8842	19.6252	18.7934	19.3476	19.0352	18.2765	18.2619	19.8686	17.3816	16.5074	19.2178	18.0619	16.5558	19.1763	17.4222	19.3965	19.1672	17.977	18.0467	18.7181	19.7336	19.2518	18.7285	18.6833	17.5132	19.1843	19.0225	18.8501	18.3685	18.2487	18.6971	19.4653	15.8975	18.9927	18.9236	18.7582	18.573	19.0992	16.9491	18.3269	19.4083	18.4479	NaN			0.472581	0.490626	0.405714	1.00046
XP_003251156.1;XP_003251155.1	16.6639	13.2451	17.6691	16.5524	17.3587	13.1637	16.3926	16.7658	NaN	16.9215	14.3375	15.7543	NaN	16.0892	NaN	17.0647	17.2936	15.9939	NaN	NaN	NaN	16.7192	15.8875	15.2729	14.7748	17.1238	NaN	17.1047	NaN	NaN	16.5377	17.4938	NaN	17.4797	18.4454	15.6495	15.9196	15.8771	NaN	18.0618	18.2624	18.2069	NaN			0.819918	0.275782	1.27027	1.58607
XP_003251449.1	NaN	15.4146	NaN	16.5175	16.7386	NaN	16.4445	16.1207	NaN	16.9092	NaN	NaN	15.6498	NaN	NaN	NaN	15.3153	NaN	14.8322	14.9455	16.2786	16.3681	15.5794	NaN	NaN	16.958	16.7682	17.4973	NaN	NaN	NaN	14.3606	NaN	14.5387	NaN	16.0306	15.4955	15.1378	NaN	17.7086	16.7453	17.3842	NaN			0.460276	0.501375	0.569919	1.02129
XP_003251576.1;XP_392405.3	21.4381	21.5698	NaN	22.6454	18.3114	14.5203	16.8886	21.7648	17.1956	15.0016	20.638	15.2763	17.3332	17.7457	16.6664	18.5155	18.8576	14.7302	NaN	15.3933	22.0099	23.5582	20.489	16.5755	16.8968	20.5145	17.9212	22.4544	21.2072	17.954	20.7861	21.1301	16.8326	14.1413	19.8056	20.8132	18.5245	NaN	15.7267	13.7991	18.8989	NaN	NaN	+		2.18296	0.0282338	3.44795	3.41868
XP_003251589.1	16.0377	17.044	18.8221	13.0097	17.9209	18.2178	20.2995	15.233	NaN	NaN	NaN	18.8285	16.6352	NaN	19.8026	17.3921	15.2852	18.304	17.4603	18.2016	17.2721	12.4579	NaN	15.0729	NaN	18.3486	18.8047	NaN	14.5409	13.1578	16.3699	NaN	19.8573	19.6459	19.8361	NaN	18.5393	18.4275	20.0478	18.906	17.4161	19.5684	17.3144			0.780601	0.293731	-1.23847	-1.52516
XP_003251626.1;XP_003251406.1;XP_001120889.1;XP_001120014.1;XP_001122218.1	14.4409	15.7269	12.2057	17.4333	18.9853	13.7492	13.8218	17.7943	17.5544	NaN	16.3747	13.7859	16.5916	18.1623	NaN	16.3004	17.0639	NaN	NaN	14.7364	16.2402	16.1223	15.0313	15.3903	NaN	16.8671	NaN	17.879	17.3301	16.739	15.6055	15.6273	NaN	NaN	NaN	17.2789	18.5359	NaN	NaN	NaN	16.5689	16.0163	NaN			0.958595	0.219335	1.73172	1.77289
XP_003251676.1;XP_003251675.1;XP_006570954.1	16.9663	18.2563	16.7176	17.8801	17.8117	15.3408	NaN	18.3346	18.1323	17.5626	18.1613	16.4029	17.5356	18.3493	NaN	16.3261	17.1442	NaN	17.2591	16.6873	17.6044	19.7405	16.7982	18.525	NaN	17.442	16.9679	19.1922	NaN	NaN	16.5445	17.405	NaN	NaN	17.05	17.8186	17.9048	17.5389	17.5463	18.6048	17.6945	17.0454	NaN			1.12068	0.167911	0.734684	1.94381
XP_003251860.1	18.8479	18.3144	18.1863	19.2173	18.5032	18.8938	18.7414	18.6063	16.5866	15.3698	19.227	15.922	NaN	16.7356	NaN	17.9941	NaN	15.4508	16.9436	16.9531	18.3017	19.2093	16.4059	16.181	NaN	17.7595	17.8048	17.2143	16.538	17.3931	16.6705	18.7814	17.4776	18.4481	19.1874	16.7095	17.507	18.0233	17.4681	18.4275	18.7635	15.0106	NaN			0.1519	0.800305	-0.194984	-0.388784
XP_003251902.3;XP_016772925.2	16.5349	16.1659	19.7053	17.4121	16.9959	17.7076	19.1017	16.0358	NaN	17.1396	14.9089	NaN	NaN	14.2493	17.216	18.9979	NaN	NaN	NaN	15.6236	NaN	16.4198	14.2643	17.7883	17.95	17.3481	19.0141	17.8541	14.6087	17.2779	20.6903	13.0368	17.6754	20.0921	20.3912	NaN	NaN	18.6315	16.987	19.1049	20.0421	17.7691	NaN			1.43012	0.0991504	-2.50286	-2.49651
XP_006557408.2;XP_623800.3	19.6688	19.1576	20.186	18.4616	19.1891	18.6515	18.5752	18.7734	19.2954	16.1479	20.2988	19.147	17.9546	19.8713	20.5508	20.5173	19.2441	19.4645	19.9223	20.8254	18.4714	20.6324	20.1914	18.6709	15.39	18.4906	20.0616	20.1728	18.108	20.4542	22.2454	20.5728	21.0595	19.6229	20.7095	19.511	18.9034	19.6826	19.9812	21.84	20.3666	19.4728	18.6246			0.495425	0.46967	-0.400329	-1.03835
XP_006557463.3;XP_016773161.1;XP_016773156.1;XP_026295856.1;XP_016773151.1	NaN	15.7398	15.6656	15.24	16.0598	16.5163	16.8394	15.8777	15.5387	15.1242	13.9149	14.8858	15.4232	NaN	18.9888	15.2548	15.621	15.9208	16.6184	16.4548	14.8083	15.3334	14.8127	NaN	NaN	15.6931	15.6126	NaN	NaN	NaN	14.9548	15.5884	17.2491	17.1543	17.2054	NaN	NaN	15.2962	NaN	17.7015	15.5623	17.1687	NaN			0.866964	0.25751	-0.577325	-1.6583
XP_006557527.1	17.4879	18.3513	17.5406	17.8401	17.4648	16.861	16.5895	18.2426	18.565	16.8184	18.7124	15.1839	17.67	17.7489	NaN	18.024	18.0834	16.0152	NaN	NaN	18.3236	18.8477	17.373	17.3349	18.5368	NaN	16.9534	17.8506	18.4848	NaN	16.4548	18.9518	14.822	16.6934	17.3066	15.5941	17.7092	17.5817	NaN	16.0437	18.3605	NaN	NaN			0.602328	0.3966	0.499565	1.24076
XP_006557554.1	14.3761	14.3654	NaN	14.8674	15.9604	14.648	15.5517	15.4818	NaN	15.6834	15.7357	15.5445	14.3683	14.4403	15.9752	15.798	15.8263	12.8275	NaN	15.458	15.6848	16.6747	14.8394	15.505	NaN	NaN	NaN	NaN	15.4929	NaN	15.3579	15.7606	NaN	15.5768	16.8258	NaN	14.7442	NaN	16.7239	17.9548	15.4526	17.2469	NaN			0.699465	0.335002	-0.659155	-1.3976
XP_006557648.1;XP_006557647.1;XP_006557646.1;XP_006557645.1	19.4866	18.4576	17.8865	19.0945	17.9489	18.529	17.5352	19.5176	18.5733	15.1805	19.277	15.2858	14.4284	18.0308	16.1801	17.8424	18.5377	17.1073	17.5997	18.0055	17.6992	21.2956	18.1749	NaN	18.4359	18.5068	14.7204	20.065	16.7378	16.7662	21.0328	19.8804	NaN	17.1893	17.9613	18.2049	19.0915	17.4755	NaN	15.3024	17.5402	NaN	NaN			1.72182	0.0617391	0.894848	2.74751
XP_006557802.1	18.4505	18.1382	18.8556	17.7146	18.7957	17.1238	18.7723	17.8793	19.2256	18.0889	19.1458	18.029	19.2644	18.9374	17.0667	17.7865	18.5908	18.2526	16.6657	17.4095	15.5247	18.6334	18.9192	19.9945	18.2268	19.0212	19.9801	19.8407	18.5552	17.8817	19.492	18.4559	18.861	17.9087	18.3912	18.4657	17.9811	18.923	18.7902	17.2397	19.1009	18.7359	NaN			1.59828	0.0756562	0.914605	2.5553
XP_006557892.1	20.7361	19.5536	16.3569	18.3325	17.8546	16.7918	18.1402	18.8453	NaN	16.0608	19.3613	NaN	13.6	19.1056	NaN	13.8854	19.5185	13.8507	13.0663	14.1958	18.2274	19.9794	17.8792	18.1666	NaN	17.8132	NaN	19.161	17.1044	NaN	17.3111	20.1755	16.7694	16.2378	13.3008	16.9613	17.6367	16.5111	NaN	15.0549	15.8007	16.3843	NaN	+		3.21073	0.00509589	4.09057	4.9082
XP_006558427.2	19.7956	20.3018	19.475	20.7985	17.9369	16.2975	18.1052	20.3895	17.2061	18.526	20.8563	19.0242	19.0229	19.0234	15.0566	18.5522	NaN	15.2443	NaN	19.2061	18.3591	21.2361	19.5049	19.7738	NaN	17.5679	15.4989	20.1215	21.0742	18.9672	23.4611	20.1683	16.301	19.1947	18.029	19.8564	18.7551	18.3534	16.0852	22.8601	20.1502	14.4915	NaN			0.849019	0.265297	1.16127	1.596
XP_006558458.1;XP_016766652.1;XP_016766651.1;XP_016766650.1	16.8652	20.5743	19.182	19.8528	19.9847	14.3376	19.1604	20.0262	16.7292	21.9431	19.9252	16.406	18.3791	17.3488	18.2452	15.7175	17.0991	15.5227	NaN	14.3797	16.6124	17.5085	17.3612	16.0864	NaN	17.228	18.1021	19.5747	16.0221	17.0104	13.6878	18.3881	15.8255	18.6118	19.1289	NaN	18.5789	15.9266	16.5941	21.9497	18.9669	20.8706	NaN	+		3.02357	0.00703923	2.05871	4.46982
XP_006558481.1	19.4133	19.0674	20.9314	19.3243	18.151	20.499	20.4243	19.0329	18.7699	18.2043	19.4331	19.3233	15.1868	17.4831	17.1809	20.9582	17.1643	20.3114	20.0723	20.2803	18.321	19.0915	19.4852	15.5312	16.5649	17.6866	19.7034	18.6231	18.3468	17.8882	20.1279	19.5114	19.6904	20.9123	21.1594	16.89	19.1061	20.297	19.5758	19.5636	20.3585	19.9198	20.504	+		2.69497	0.0114791	-1.70295	-3.92454
XP_006558513.3	NaN	16.38	15.5667	16.0133	16.0867	13.1119	14.6811	16.2297	17.1477	16.9666	16.4412	NaN	NaN	NaN	NaN	15.8524	NaN	NaN	NaN	NaN	16.5147	14.6193	17.4609	17.4465	NaN	15.9404	NaN	14.626	16.6093	NaN	13.9825	15.2998	14.1751	15.8226	NaN	NaN	16.6519	15.6648	NaN	15.0203	14.3441	NaN	NaN			1.00365	0.205884	1.6238	1.94923
XP_006558539.1;XP_006558537.1;XP_623476.1;XP_006558538.1	17.7689	17.9775	16.3263	18.856	18.5526	16.8504	17.0066	18.7498	16.3236	15.9704	17.3766	NaN	NaN	18.5081	NaN	18.3864	19.1297	19.1445	15.7516	14.8539	18.5085	19.2154	17.8812	18.3567	17.2189	17.6155	16.9308	17.6827	16.5182	NaN	18.6416	18.9247	17.475	14.7457	16.4547	17.284	15.9971	14.5527	NaN	NaN	18.5048	16.6087	NaN			1.34874	0.114895	1.6896	2.26372
XP_006558545.1	20.1254	20.1393	19.8198	20.6532	19.8475	19.8386	20.2084	20.3207	18.9819	19.5492	20.2823	19.4919	20.3495	19.8336	20.0269	18.8505	19.1927	17.6107	19.305	19.457	20.2186	20.9742	18.4587	18.6154	15.9127	19.3181	18.2952	20.3774	16.4768	15.834	19.8112	20.5804	19.5612	19.0374	19.5354	18.4439	19.5628	19.2354	19.4277	20.269	19.0679	19.2806	19.7738			0.21119	0.746103	0.154345	0.516475
XP_006558672.1	16.4726	14.298	17.8096	17.7609	17.0901	16.9164	16.963	17.6798	15.9359	16.6809	15.9428	NaN	NaN	14.312	NaN	17.3396	16.6246	15.8251	NaN	16.3653	16.2847	17.1779	17.5731	15.5734	NaN	18.0897	18.3049	18.3012	NaN	16.0065	17.6384	16.9068	14.9328	17.4764	19.3822	12.1103	16.856	16.161	15.495	18.5693	16.9214	17.7875	NaN			0.0917138	0.876651	0.140872	0.246772
XP_006558715.1;XP_625095.1	18.7182	18.4371	20.543	18.8961	17.7013	20.3784	20.5169	18.9927	19.4266	19.9593	17.5978	20.7128	NaN	17.687	20.7009	20.9386	19.2677	20.5597	19.4386	20.279	17.4983	19.1968	20.1163	18.5566	NaN	18.8446	20.6314	18.3902	17.8907	21.2591	20.2818	19.0505	17.7143	20.4787	20.0887	18.806	18.5437	20.8543	21.3972	18.9861	21.0566	20.3835	20.5575	+		2.93167	0.00781049	-1.59087	-4.22885
XP_006558813.1;XP_396117.2	18.5063	19.6549	18.252	20.0204	18.8892	15.0161	16.7947	19.4889	NaN	15.6635	17.5951	15.6746	15.2061	17.2883	NaN	18.0898	16.3788	14.2811	14.6843	16.6722	18.7813	20.8056	18.861	17.7432	15.8086	17.125	17.5478	19.9124	19.058	15.2857	18.3439	18.7378	15.8342	14.655	18.2407	18.9372	17.1107	17.5564	16.3699	16.5313	18.4645	NaN	NaN			1.1811	0.152296	1.31729	2.04178
XP_006559026.1;XP_006559030.1;XP_006559025.1;XP_006559028.1;XP_006559024.1;XP_006559023.1;XP_392864.4;XP_006559027.1	16.7695	16.6874	17.2675	16.0612	15.8801	16.0094	16.8086	16.3412	NaN	17.6311	17.0539	16.9495	NaN	NaN	18.5098	17.0604	16.5925	NaN	15.1275	17.3725	16.2047	16.8618	15.577	19.3873	NaN	NaN	16.7865	14.8359	16.1414	14.7308	16.7984	16.9644	18.0098	16.1235	16.7398	NaN	17.0188	17.252	15.2394	17.9092	18.7149	17.3189	NaN			0.185082	0.766727	0.240915	0.464955
XP_006559196.1;XP_003249447.1	16.9115	16.2594	18.0378	16.7223	16.1495	18.1691	17.6081	16.4887	17.1527	16.9045	17.2374	16.0424	NaN	16.4398	17.3249	17.8395	16.3968	NaN	16.178	16.7533	16.5447	17.2892	17.0181	16.4186	NaN	16.7928	17.5521	18.2852	16.4292	NaN	18.2805	18.1909	17.2091	17.4577	17.7965	15.8903	15.9847	17.3109	15.4641	17.0396	16.7584	18.0639	NaN			0.0747835	0.896656	-0.0915838	-0.203944
XP_006559246.1;NP_001011603.1	25.6819	25.661	24.504	26.4843	26.082	24.6805	24.8711	26.1816	25.3492	26.3659	26.2163	24.6293	26.9607	25.9134	24.2785	25.0041	25.7605	24.5816	24.0055	24.9912	26.1654	26.8321	26.2544	26.4524	25.7048	25.931	24.3555	26.8193	25.9742	24.7687	25.2182	26.1763	24.6172	24.5312	23.9826	26.2503	26.1647	25.0023	25.7353	25.322	24.4832	24.6555	25.1903	+		2.9934	0.00713989	1.00078	4.30918
XP_006559321.1;XP_395280.4	20.2078	20.5506	21.3076	20.7421	20.6653	20.9	20.2878	20.6683	20.7217	19.1894	20.6047	20.4816	19.5743	19.9985	18.7395	21.4695	20.661	21.2629	20.1837	20.882	20.262	21.5452	20.0449	20.4854	20.6559	21.1744	21.2982	21.4291	20.282	20.5384	21.8719	21.5867	19.0271	21.815	21.3525	19.9661	20.3562	20.7625	20.9343	20.0774	21.8688	20.9289	20.6819			0.448563	0.510564	-0.261424	-0.960021
XP_006559389.1;XP_003249477.1	16.8327	17.8901	16.9779	19.3219	16.6661	16.915	16.202	17.4314	14.8345	14.3053	17.1518	15.572	13.7015	15.1476	NaN	16.801	16.1311	NaN	15.6075	16.9245	17.2122	19.6143	17.6967	15.709	NaN	16.7184	NaN	18.338	17.0951	NaN	17.0684	17.1634	14.4275	16.0818	16.891	16.8676	17.194	16.7474	15.445	16.7415	16.7974	NaN	NaN			0.0427265	0.940829	0.0580767	0.120214
XP_006559494.1	21.0681	20.9024	20.5997	20.3047	20.4306	21.1676	20.1904	21.0271	20.4373	20.1799	21.4833	19.6389	17.7341	20.0714	14.5788	20.9288	20.5594	18.9199	19.1803	19.6314	20.1573	21.4662	20.465	19.3131	19.8436	20.94	20.2978	21.497	19.4642	18.9788	21.611	21.3743	20.7553	20.6321	21.0832	20.8477	19.6387	20.5367	16.7782	19.8972	20.9511	20.284	17.9681			0.73995	0.313216	0.865428	1.41675
XP_006559507.1;XP_006559506.1	19.7212	19.9107	19.1736	20.3023	19.5702	18.6523	19.484	20.0651	17.7682	18.8347	19.6816	18.4049	19.057	16.3364	20.7232	18.909	19.0126	15.7172	18.4572	18.7442	19.3704	20.1469	19.3654	18.7054	NaN	18.8645	18.6416	19.3204	18.8055	19.7674	18.1777	19.5822	18.3119	19.1878	19.199	19.1767	19.0605	18.8066	19.5929	18.5531	19.107	18.7058	NaN			0.114367	0.841854	-0.146458	-0.301114
XP_006559569.1	20.06	19.1811	20.2368	19.2079	19.7569	19.5641	20.5389	20.0212	17.9024	19.0072	19.1739	20.4366	16.3256	19.4676	20.9451	19.3197	18.9706	19.0897	18.4937	19.169	19.2207	19.9471	19.6325	20.2445	20.0459	20.1609	19.8056	21.154	18.7598	20.4109	19.7339	19.5184	20.2656	17.0805	20.0767	16.4802	19.0772	20.178	20.0726	21.1433	20.2007	21.0615	NaN			0.122461	0.836113	-0.117482	-0.320243
XP_006559599.1;XP_006559598.1	19.7304	17.1019	16.1415	19.8811	18.6382	14.275	17.0232	16.859	20.7097	NaN	13.9838	14.5094	NaN	19.8334	NaN	18.139	19.2828	15.4279	15.053	16.8562	16.7404	20.2832	19.7882	16.8231	16.3244	19.968	13.8736	20.2055	16.4921	15.6158	18.0773	21.8059	19.199	17.189	21.7291	17.5823	18.9019	18.2322	15.351	19.6486	19.5605	20.6381	NaN	+	+	3.75139	0.00252016	3.68479	5.33721
XP_006559627.1	NaN	15.9918	NaN	15.3142	15.2727	16.9045	NaN	15.4395	15.8552	16.6983	NaN	NaN	15.8994	15.9915	NaN	16.2222	16.0811	17.1373	NaN	17.0611	15.0712	15.3761	NaN	NaN	17.5132	15.2561	NaN	13.423	16.728	18.156	14.8955	15.334	NaN	16.5489	15.5875	17.2264	NaN	NaN	NaN	NaN	15.4104	NaN	NaN	+		1.87589	0.046542	-1.02572	-3.46975
XP_006559720.1;XP_006559719.1;XP_026298059.1	16.6422	17.8368	16.716	18.7035	16.3987	14.1634	16.1977	16.9157	15.0933	NaN	16.6333	14.8583	NaN	15.0434	NaN	16.0361	14.103	NaN	NaN	NaN	17.06	17.972	14.6122	14.5685	NaN	16.6994	15.5508	18.333	16.1674	NaN	14.6836	15.2758	15.6543	17.0199	16.5371	NaN	16.1837	14.9676	NaN	17.5516	15.956	NaN	NaN			0.260801	0.692543	0.400952	0.623343
XP_006559884.1	21.874	21.7477	20.9987	21.4595	21.8744	20.4918	21.4256	21.5562	22.0862	20.6482	21.474	21.0054	20.8953	22.0625	21.9199	21.4614	22.5347	21.4905	20.9518	21.918	21.7585	22.0396	21.5672	22.0513	20.7335	22.154	21.2068	22.384	21.3379	22.0914	21.5274	22.2603	21.7267	20.9081	21.1538	21.9932	22.373	21.6034	21.8929	21.9857	21.486	21.5326	21.2259	+		2.06887	0.0326369	0.727425	3.1399
XP_006559901.1;XP_001119959.2	19.3337	18.9253	18.9917	18.9275	19.0661	19.059	19.3594	19.2102	18.96	18.193	19.1842	18.0974	16.6684	18.7388	17.6326	18.5495	18.2117	18.5028	19.1853	18.1913	18.6303	19.4252	18.092	18.9601	19.5264	19.4657	18.8678	20.0763	19.6792	19.0292	18.8638	19.6866	19.959	19.4356	18.7822	18.7498	19.2477	19.2516	19.2023	19.2778	19.0817	19.3882	NaN			0.0784458	0.892032	0.0605154	0.213206
XP_006560066.1;XP_016771812.1;XP_624319.1	17.0676	15.813	16.6711	16.0102	15.5576	NaN	NaN	15.291	16.1658	NaN	16.0994	15.1038	NaN	NaN	NaN	NaN	16.1091	15.7822	15.7089	16.5702	15.6387	16.4062	NaN	NaN	NaN	NaN	16.3014	15.8302	16.3913	15.9615	16.2203	16.6361	NaN	16.3162	16.6437	NaN	15.4362	16.7018	18.0458	NaN	17.16	NaN	NaN			0.400736	0.554203	-0.473745	-0.901189
XP_006560077.1	19.8166	19.5335	17.8175	19.5236	20.0632	16.2552	16.6409	19.2533	NaN	16.8444	20.2901	16.0563	NaN	17.5378	NaN	17.8838	17.8608	NaN	NaN	16.7396	17.8623	17.7444	18.0453	19.656	NaN	18.9035	18.4948	19.7681	20.1554	16.1404	18.3241	16.9566	16.1233	17.7879	18.1906	20.3648	17.4911	16.9098	NaN	16.3511	17.8324	NaN	NaN			1.15537	0.158237	1.14027	2.05606
XP_006560146.1	18.8419	21.7004	18.4438	22.3687	20.654	12.9953	13.9727	22.2719	17.8759	18.1041	20.0439	15.7454	20.332	19.1476	NaN	14.6277	18.2862	15.1511	13.6493	17.889	22.011	22.4247	21.3694	22.3095	17.697	21.2077	16.7193	22.7061	22.2271	14.5781	16.8722	19.6304	12.4826	16.5331	13.8496	21.9805	19.9616	15.0313	NaN	18.2851	15.4493	NaN	NaN	+	+	3.67554	0.00265483	4.70159	5.41715
XP_006560252.1;XP_391994.1	23.2458	22.6054	23.643	22.9215	22.4227	22.7576	22.9217	22.9141	23.0927	24.0045	23.7195	23.2409	22.7924	23.3807	23.8688	24.0823	23.4108	23.0579	22.8363	23.9093	22.2948	23.7511	23.56	22.3551	22.8174	22.9939	23.2542	23.0327	22.5886	24.2629	25.0535	23.7043	23.0471	23.5635	23.6767	23.1939	23.6796	23.5384	23.5152	24.654	23.8739	23.189	23.7045		+	0.0966853	0.872451	-0.056361	-0.258483
XP_006560260.1;XP_393963.3	19.8747	20.812	18.2702	20.9296	21.4368	19.3442	19.3051	20.9112	20.8794	16.7018	20.7687	18.0523	19.6869	18.6872	NaN	NaN	15.7388	NaN	17.9982	18.8375	20.3656	20.7428	20.66	18.6652	20.0319	20.3692	16.2564	20.531	17.7208	18.8047	18.6293	20.5257	18.9318	17.9417	18.407	20.1672	21.2759	18.7727	19.6856	15.1459	17.2619	17.9123	NaN			0.45368	0.505693	0.823748	0.972251
XP_006560566.1	21.8558	21.6457	11.7975	19.882	20.7547	16.5125	13.3501	21.6976	21.1811	13.916	20.0637	NaN	15.2778	21.3691	NaN	12.2181	20.4892	17.1246	NaN	18.901	20.9059	22.5896	21.8302	20.4112	20.281	22.1917	14.8417	22.259	18.4413	19.7206	11.5027	22.5679	15.8688	14.2445	14.5299	20.4201	22.109	12.8273	13.1881	NaN	11.3677	NaN	NaN	+		4.50919	0.000698213	6.96984	6.76469
XP_006560659.1	15.9269	16.3985	16.755	18.4447	16.4857	14.5192	17.0476	16.977	16.7407	NaN	13.7292	NaN	14.7212	16.5346	NaN	NaN	NaN	13.2746	15.3988	NaN	16.532	18.535	15.219	16.5886	NaN	16.6479	15.7301	18.1787	16.6538	15.5467	16.696	16.6632	NaN	16.5888	16.4441	NaN	16.1992	15.1669	15.1228	16.9831	16.3797	16.9696	NaN	+		2.4517	0.0176445	1.22399	3.91564
XP_006560810.1;XP_392553.1	17.3219	17.9716	16.1827	16.5505	16.5781	14.7021	16.4215	17.0137	17.3642	16.5624	17.6376	17.1791	16.6231	17.0843	NaN	17.3269	17.2738	NaN	17.3004	16.0521	16.8381	17.2127	17.4801	16.481	16.6391	NaN	16.8536	17.3181	16.2941	NaN	16.1424	17.1644	NaN	NaN	17.182	NaN	17.2528	16.67	NaN	NaN	17.015	NaN	NaN			1.22674	0.140074	0.867083	2.12692
XP_006561085.2	21.9351	21.6837	21.5988	21.5025	22.1449	21.8476	21.9345	21.3578	22.4093	20.0717	21.4142	22.1144	18.9622	21.3896	20.1168	21.6385	21.9048	19.0394	20.6582	20.3026	21.2342	22.7124	22.2452	20.0147	20.8644	22.3394	21.2444	22.6248	20.9962	19.433	21.4418	22.3519	22.2226	20.8101	20.9529	21.1118	22.2814	21.7348	19.5507	20.5242	21.083	20.8608	NaN	+		2.14982	0.0295022	1.1517	3.24033
XP_006561099.1	18.1819	18.3042	18.8149	18.5665	16.3881	17.4021	17.9168	18.1534	17.034	17.7722	18.9865	17.4852	16.2789	18.3482	17.3623	19.0493	17.7095	16.8883	18.2721	19.3491	17.3733	18.359	18.4309	18.1398	16.4909	17.1782	18.1325	16.9769	18.0762	16.9442	20.9081	19.2643	NaN	19.2532	18.5032	19.1229	18.07	18.8197	NaN	19.557	19.6993	18.2077	NaN			0.664699	0.356524	-0.551331	-1.31144
XP_006561192.1	15.0518	12.9153	12.2316	16.204	NaN	15.2431	NaN	16.6444	16.7757	NaN	14.6969	NaN	NaN	15.5791	NaN	NaN	17.1045	NaN	NaN	15.6486	NaN	15.976	16.7556	NaN	13.5639	17.527	18.8011	15.9951	NaN	NaN	NaN	15.6313	NaN	15.3734	18.2408	16.2043	17.5145	15.5667	17.1305	17.0062	15.553	NaN	NaN			0.50292	0.463718	0.595238	1.05992
XP_006561225.1;XP_623199.2	21.1656	21.8099	21.1411	22.0213	21.6282	20.1738	20.7228	21.9999	21.3126	21.3398	21.1648	20.023	20.7394	21.5452	20.732	20.7521	20.4991	20.0132	18.848	20.5251	21.5084	22.7971	21.278	21.4658	21.6889	21.5947	19.8972	22.1869	21.6596	20.8022	21.2051	21.7208	18.827	21.0713	21.1403	21.0806	20.7646	20.3064	19.6692	21.1836	21.4279	20.8196	20.0312	+		2.75875	0.0101767	1.18933	4.006
XP_006561354.1;XP_393173.2;XP_003251367.1;XP_001120521.1;XP_026298109.1;XP_016770898.2;XP_024330299.1;KKO74557.1;EQB61136.1;EEQ82156.1	22.1644	23.1953	21.809	23.007	22.7811	21.9773	22.3635	22.6506	21.9799	19.3001	22.1991	21.4041	20.9136	22.7529	21.5409	22.0273	22.1082	21.6934	21.1616	21.8152	23.0491	21.3599	22.6491	23.034	22.2899	22.6129	21.9005	22.2465	23.1168	22.3372	21.3908	21.9298	21.5852	22.2726	22.2443	23.3152	22.7083	22.1693	21.3064	22.4173	21.8027	21.9753	21.3586	+		1.99376	0.0366551	0.620348	3.04681
XP_006561561.1;NP_001011604.2	16.7002	NaN	17.8781	17.705	17.8117	17.7899	16.4857	17.0045	17.3599	17.4585	12.6774	13.619	NaN	17.6458	18.3874	17.362	16.6014	18.1202	14.6441	16.7554	16.2963	16.7101	17.99	18.4158	NaN	17.878	18.778	17.5673	18.5244	17.206	17.8973	14.9463	15.2415	17.9424	19.1457	18.389	18.2073	17.5151	18.1825	18.6056	18.3944	18.4121	NaN			0.0731246	0.898624	0.124628	0.19973
XP_006561629.1	18.6058	18.0851	15.414	18.8645	18.1575	NaN	NaN	18.8993	17.6212	NaN	18.62	13.9217	15.6369	19.169	14.4798	18.0231	17.983	NaN	NaN	13.9338	19.1767	20.0065	19.0473	18.9156	19.1316	18.2375	17.2705	19.1267	20.0375	NaN	18.0511	19.3171	13.6692	15.1351	17.7907	19.1474	17.6745	15.3886	NaN	17.8172	17.6878	NaN	NaN	+		2.13935	0.0294716	2.67511	3.4517
XP_006561694.1;XP_006561692.1;XP_006561693.1	19.3798	20.0085	16.9927	20.1942	20.0036	NaN	16.9647	20.1311	19.3428	17.6087	18.1389	16.8849	18.2246	18.8409	12.8901	17.4579	18.9536	17.4336	15.3564	16.6506	19.7799	19.8938	19.4246	18.9638	18.4847	19.5207	17.3717	20.1783	19.4038	NaN	16.6288	19.2458	16.0441	12.3789	17.4628	18.4048	18.6519	17.8142	16.8223	16.9005	17.4014	16.8236	NaN	+		4.42794	0.000813805	2.34975	6.62543
XP_006561729.1;XP_006561728.1	16.1548	14.2661	17.3827	17.7846	15.8343	15.2627	14.9905	17.6759	18.2927	NaN	15.4828	14.0061	NaN	17.5384	NaN	18.0886	18.004	17.2222	16.9592	NaN	16.608	17.2757	19.0482	18.8289	NaN	16.9814	19.8753	18.5788	NaN	NaN	18.7172	18.1995	14.7548	16.7014	18.2178	18.1373	NaN	18.0636	18.1241	19.3579	17.8435	NaN	NaN			0.305169	0.642655	0.445912	0.707763
XP_006561774.1	19.9823	21.1608	19.9801	21.0524	20.034	17.9053	18.0453	21.1291	20.4377	13.9484	20.3421	18.5034	16.6161	21.073	16.9203	20.4786	18.1946	17.7433	17.8361	20.3624	20.485	21.6811	21.1145	19.1847	20.8454	20.29	20.8649	20.7983	21.4879	16.9247	21.9413	21.0883	17.5902	19.9718	19.7743	21.7389	21.115	19.9112	17.0125	21.7501	20.5713	17.4307	19.1372			1.34746	0.114784	1.49421	2.23835
XP_006561794.1	17.9232	20.301	15.735	21.4638	19.6573	15.9846	17.5204	20.74	17.7857	15.1297	19.9296	17.2329	17.2094	19.1968	NaN	14.9188	18.636	17.1721	NaN	15.1817	20.3438	21.1698	20.6211	19.6549	17.4411	19.0509	15.2506	20.4745	21.0063	NaN	19.2038	19.3452	15.341	16.1913	15.9082	21.2385	17.3793	13.4643	NaN	NaN	16.8202	NaN	NaN	+		3.88552	0.00202679	3.85493	6.01115
XP_006561795.1	15.0148	15.056	15.9883	16.3122	16.4292	17.7004	16.8051	15.4527	NaN	NaN	15.3602	16.0264	NaN	15.4996	NaN	16.2827	15.0219	16.2702	17.0875	15.9882	15.4543	14.5857	15.0499	NaN	NaN	NaN	17.9544	13.9484	NaN	16.6496	16.4145	15.3832	18.1105	16.7918	18.2752	15.3739	14.2851	16.6785	NaN	17.6205	16.8069	NaN	NaN	+		3.20279	0.00500004	-1.70504	-5.12126
XP_006561863.1	22.6252	22.4492	21.6677	22.4333	22.8196	22.212	22.541	22.5055	21.507	21.7645	22.5727	20.8735	22.4194	21.8801	20.2104	20.7915	20.5893	20.9372	20.3698	19.8854	22.4572	23.1201	22.2276	22.5455	20.057	22.1741	20.7439	22.9349	22.4987	20.5734	20.4633	22.9219	22.1561	21.7001	22.0016	21.2917	21.7586	21.2395	19.9169	21.7432	21.3153	21.8518	20.0299			1.83748	0.0503084	1.22463	2.85311
XP_006561895.1;XP_006561896.1;XP_392535.3;XP_006561894.1;XP_016769385.1	16.784	16.4953	NaN	16.5798	16.9368	15.0879	16.4571	16.8982	18.5137	14.898	16.7446	16.0683	15.2038	17.4232	NaN	14.946	16.028	NaN	NaN	14.9075	15.8668	17.5517	15.623	16.515	17.5759	16.0776	14.5348	18.0051	16.6957	15.3991	16.6065	19.05	NaN	16.9451	15.0342	NaN	15.3998	NaN	NaN	NaN	12.6454	NaN	NaN			1.34744	0.114342	1.88194	2.32747
XP_006562207.1	17.7452	17.1213	16.8025	17.0956	18.4102	NaN	17.213	16.3264	17.8165	16.9341	18.4956	NaN	17.5704	18.224	18.1255	16.3788	16.7917	17.5967	NaN	NaN	17.1827	17.7241	17.6736	18.1169	18.2627	17.2322	16.7984	18.4081	18.4758	NaN	16.2001	17.6646	17.4307	17.5431	17.0264	18.0727	18.0476	16.2915	15.738	16.9011	17.2773	NaN	NaN	+		3.23527	0.00500609	1.5133	5.17692
XP_006562214.1	17.2432	16.9763	16.9883	17.7307	17.5114	16.4033	17.1914	17.493	17.6429	17.3473	16.768	18.0912	17.7866	17.4708	NaN	17.4144	NaN	15.3379	NaN	15.1889	17.5955	19.3074	18.0688	18.2315	NaN	NaN	17.3669	19.3123	18.1898	NaN	17.2946	16.5916	NaN	NaN	NaN	NaN	NaN	18.0015	18.6414	NaN	17.9944	NaN	NaN			0.162628	0.791774	0.273592	0.416981
XP_006562246.2;XP_006562243.2;XP_006562242.2;XP_006562247.2;XP_006562245.2;XP_006562244.2;XP_006562249.2	19.9854	18.1618	17.0807	19.8726	16.9395	16.9842	16.5313	17.4538	17.3792	NaN	19.4963	17.5366	16.5254	18.7268	15.8766	NaN	19.0496	NaN	NaN	17.5505	18.4634	19.6765	19.6289	17.9649	16.8908	17.5839	16.3651	18.1886	15.052	16.4429	15.5085	20.1741	NaN	16.1867	16.613	NaN	19.2018	17.2323	NaN	NaN	NaN	NaN	NaN			1.64185	0.070705	1.71054	2.74096
XP_006562411.1;XP_006562412.3	20.1378	20.4018	20.7714	20.6339	19.8265	18.8206	20.5037	20.4197	19.9645	19.0808	19.9766	19.4999	18.7349	20.2532	19.8653	20.9411	20.0309	19.1509	17.3413	19.0447	20.1673	20.3803	20.4498	19.9398	19.3755	20.4434	20.2471	20.049	20.4097	18.7849	20.6649	20.182	20.1282	20.4573	20.5259	20.9839	20.0651	20.4359	19.8458	19.1558	20.9232	18.6901	20.5549			0.955299	0.219667	0.785943	1.72135
XP_006562468.1;XP_006562469.1;XP_016770772.1	19.5964	17.3404	20.937	19.4963	17.213	NaN	17.0405	17.6843	16.7479	NaN	18.5336	NaN	NaN	18.219	NaN	19.5955	14.7261	15.3532	11.7101	19.1579	NaN	18.5647	18.8002	18.4779	18.2281	18.2171	18.4519	19.0127	18.0262	16.0449	20.6515	18.5857	15.5217	18.3218	20.3535	15.3981	18.0329	19.3753	16.5302	16.8639	19.789	17.9464	NaN			0.175925	0.776098	0.591848	0.442187
XP_006562498.1;XP_006562499.1;XP_006562497.2	20.5141	19.2199	18.0447	18.3213	19.4044	15.9353	15.1904	18.5894	17.8673	NaN	19.7183	NaN	17.063	18.6328	12.3931	16.4868	18.6141	16.5239	NaN	19.3122	19.0126	21.2245	17.8126	18.0411	14.1335	15.9306	17.0292	21.3678	17.7466	12.0357	17.5913	20.282	NaN	12.9702	18.9588	19.2148	16.8129	15.65	13.4214	12.3824	17.7581	NaN	NaN			1.23012	0.139999	2.14713	2.10714
XP_006562528.1;XP_016768218.1	13.4073	16.6044	19.9058	17.2588	15.8035	16.5514	17.0295	17.2687	18.2284	17.1278	17.0457	16.4886	NaN	16.864	19.1024	16.8379	17.0017	16.3083	17.2383	18.6189	16.017	17.023	18.4654	16.6143	NaN	17.4995	16.4876	16.6548	14.9894	16.6534	20.4416	16.9049	15.7425	16.8698	17.7043	NaN	16.0219	18.1502	17.2014	17.9563	19.8821	NaN	18.1308			0.410969	0.54713	-0.633875	-0.895407
XP_006562600.2	20.3521	21.2109	20.153	21.0162	21.5756	21.1257	21.3637	20.8748	21.5496	NaN	21.1292	21.7096	20.6894	21.0603	15.0444	19.937	21.4684	21.003	20.9927	20.7591	20.9531	21.2308	21.4974	21.8144	18.5389	21.4779	21.2549	21.1595	21.3313	19.3255	20.3127	21.206	20.9077	20.1563	20.7633	21.5494	21.9637	21.6906	22.3733	20.2254	21.2599	20.8155	NaN			0.20496	0.749926	0.175503	0.503406
XP_006562629.1;XP_006562628.1;XP_006562627.1;XP_006562626.1;XP_006562625.1;XP_006562624.1;XP_006562623.1;XP_392465.3	18.2031	16.0896	17.7765	18.7374	17.3386	16.6791	18.8099	16.1157	NaN	17.0902	NaN	18.0314	17.419	17.7982	19.5094	16.0513	16.6478	18.4852	17.8992	17.4305	17.1529	15.6033	18.1314	NaN	NaN	NaN	16.5611	18.2933	NaN	19.3215	14.9776	16.4637	17.573	17.2463	16.8264	NaN	16.4276	17.1479	18.5548	18.6731	16.7875	18.6794	18.0869			0.0103265	0.985545	-0.0151564	-0.0301985
XP_006562702.1	19.0924	19.8941	18.7183	19.3843	19.6295	18.4731	16.013	20.174	19.578	NaN	19.7317	18.0108	19.0488	19.4671	17.4639	14.6968	18.2401	18.5595	18.4669	18.4679	18.3334	19.9522	19.6345	18.1979	NaN	19.2529	NaN	19.4106	21.1114	16.7371	18.4146	19.1189	NaN	NaN	16.8254	20.6982	19.738	18.4394	NaN	17.9732	17.9518	17.8182	NaN			1.54323	0.0828405	1.55644	2.51702
XP_006562820.1;XP_001120202.2	17.913	18.7576	NaN	18.696	18.2653	NaN	NaN	18.16	18.1548	17.5397	18.3902	NaN	17.1875	18.8948	NaN	NaN	18.7244	NaN	15.2709	17.2604	18.7186	18.7775	18.3523	19.0288	18.4103	18.5719	19.1874	19.5542	19.7181	NaN	15.9435	19.3422	NaN	16.202	17.9348	19.4831	18.1895	16.4481	17.2254	16.4289	18.1435	NaN	NaN	+		3.27683	0.00473616	1.96668	5.01105
XP_006563123.1	20.7302	20.4768	20.1905	20.7605	20.1381	18.2917	19.5911	20.7015	20.3766	19.0619	21.0953	17.9247	19.0819	20.1243	NaN	19.3324	19.7007	17.9394	16.7378	18.1363	20.0946	21.4689	20.6359	20.281	19.842	21.0552	19.577	21.721	21.044	18.4115	20.368	21.3601	19.703	20.0489	19.4995	20.8929	20.1154	18.4012	16.5759	19.1084	18.8481	18.5768	18.5127	+		4.21878	0.00119752	2.59975	6.01854
XP_006563276.1	22.9832	22.2125	23.7916	22.3012	22.1483	23.4951	23.2271	22.3524	22.5167	22.8566	22.7932	22.7895	22.0139	22.8642	23.5065	23.9187	22.671	23.0701	23.3661	23.7151	22.1568	22.9672	22.5723	22.4216	22.1985	22.4564	23.2457	22.7682	22.3045	23.5533	23.5346	23.3218	23.8006	23.7121	23.4422	22.6967	22.7453	23.3218	23.6135	22.3256	24.0682	23.0705	23.5017	+	+	3.99739	0.00164486	-0.805345	-5.69066
XP_006563278.1	15.2658	NaN	15.7535	16.5798	15.52	14.7396	NaN	16.9714	17.7686	NaN	14.9108	NaN	NaN	NaN	NaN	NaN	17.4613	16.0053	NaN	NaN	14.9499	16.0459	15.5337	16.1883	NaN	16.3602	16.7062	16.2415	NaN	NaN	14.1486	15.948	15.3123	15.3472	16.2355	14.8509	16.0699	15.2428	16.2877	17.7257	14.667	16.3832	NaN			0.746162	0.312884	0.92057	1.47135
XP_006563315.1;XP_395748.2;XP_016768023.1	18.0184	18.2105	19.6078	19.629	18.0571	15.8361	17.8642	16.6221	17.8084	17.2919	17.2041	18.0172	17.4687	17.3015	NaN	17.8642	16.9426	17.0117	18.0876	16.3093	17.4511	19.5507	17.968	16.7349	17.4232	14.6968	17.2625	19.3167	16.7947	NaN	17.7856	18.8084	19.6531	18.4916	17.7043	16.7997	17.7124	16.5505	17.0304	17.7609	18.7429	18.113	NaN			0.345237	0.607721	0.460707	0.778047
XP_006563494.1	19.5666	20.5203	18.704	21.4552	20.1993	16.7935	18.9343	20.2053	18.7892	19.3838	19.4108	18.4329	20.3924	18.3383	19.9177	17.6623	15.587	18.8162	NaN	18.3221	20.625	21.0743	20.0222	18.3224	18.8044	20.255	18.1906	20.8441	20.9541	17.7602	18.9389	19.9155	12.3198	18.2682	18.867	19.1622	17.4937	17.8726	16.4232	16.6626	18.1476	17.6194	NaN			0.949891	0.221748	1.33119	1.72631
XP_006563630.1	15.2753	NaN	16.3294	16.0454	16.2488	15.9481	NaN	16.6186	17.4358	15.1808	14.1581	17.3137	NaN	NaN	14.5822	15.1997	16.4002	NaN	NaN	NaN	16.4167	15.8031	16.2566	17.3923	NaN	16.4822	NaN	18.0217	16.5742	15.8386	16.2878	15.5842	16.736	16.3789	16.5955	16.7858	17.0946	16.6975	NaN	NaN	16.3231	NaN	NaN			0.342871	0.609786	0.412793	0.786795
XP_006563657.1	NaN	13.7123	16.8734	16.6885	18.0286	NaN	NaN	17.4397	NaN	NaN	15.3279	NaN	NaN	NaN	NaN	16.7712	16.1693	NaN	14.6134	NaN	NaN	16.4983	NaN	16.5679	NaN	17.4305	18.7203	17.7031	16.1087	16.7482	18.2941	16.5146	NaN	15.1614	18.1314	NaN	15.7614	16.5317	16.4373	19.2741	18.3057	NaN	NaN			0.254753	0.698211	0.380526	0.62298
XP_006563706.1;XP_396249.3;XP_006563705.1	16.9854	16.4136	16.5312	16.9204	NaN	17.2365	NaN	16.8966	17.42	NaN	17.3951	NaN	NaN	17.5437	NaN	18.0153	17.0199	NaN	NaN	17.4853	15.8645	17.3404	17.1265	16.3036	NaN	NaN	16.3539	16.4112	NaN	NaN	16.5884	16.923	NaN	NaN	17.0712	NaN	17.7785	17.3757	16.685	15.7156	17.8718	16.9835	NaN			0.176814	0.775891	-0.102851	-0.445343
XP_006563715.1	20.9644	20.4619	17.8365	18.4857	18.8012	18.7041	19.2321	20.5203	20.5005	16.361	21.0382	13.77	NaN	22.3383	17.0659	16.6948	20.8091	NaN	17.2421	17.9331	19.504	20.6015	21.5024	14.4925	17.1177	17.9217	15.904	18.334	19.2158	17.3166	16.8587	21.0745	NaN	NaN	19.3201	20.645	18.8474	16.925	NaN	NaN	17.2019	NaN	18.842	+		2.83917	0.00910694	2.99495	4.21513
XP_006563745.1	19.372	20.3947	19.7948	21.4063	20.1711	16.7235	17.2241	20.8601	18.9001	18.9767	19.5434	15.5478	15.7887	18.7275	15.1201	20.247	18.372	18.1414	16.0699	18.4849	20.3177	22.0095	19.8714	18.5437	19.026	20.0542	19.7846	21.9227	20.4664	17.227	20.0878	20.8481	NaN	15.9712	20.1615	19.7513	17.34	16.0359	15.6237	17.2341	21.2603	NaN	NaN			1.60835	0.0749535	1.98816	2.5679
XP_006563850.2;XP_006563851.2;XP_026298140.1	18.2295	19.8923	21.7189	18.998	16.6443	20.0534	20.5594	17.9858	18.4244	NaN	18.5191	19.3623	15.0204	15.7088	16.931	20.9523	14.9699	19.1411	13.1327	19.3436	14.2223	19.1564	17.1237	13.7092	15.1305	18.0229	21.9286	19.1123	14.1931	18.3361	21.5459	19.8538	19.1793	21.2068	21.6977	16.6384	15.7289	21.0528	19.5585	19.3894	21.2048	20.0155	19.1432			0.737897	0.313874	-1.75783	-1.41374
XP_006563951.2	16.7291	16.6491	16.7082	16.5482	16.6132	15.5029	17.2697	16.2658	14.8719	17.1211	NaN	16.5779	15.511	NaN	NaN	15.6621	NaN	NaN	NaN	NaN	NaN	16.8398	16.2373	NaN	16.521	16.101	NaN	15.8736	NaN	NaN	16.5085	16.4042	17.7408	17.1862	17.573	NaN	15.4268	15.6132	15.8882	17.9336	16.9559	NaN	NaN			0.365397	0.589866	0.295085	0.829032
XP_006564183.2	19.401	18.9576	20.0489	20.1603	17.9432	18.3999	20.0595	19.5194	19.1221	20.2754	20.471	19.816	19.0565	20.4749	19.7589	20.5678	20.3391	19.4133	19.4706	21.5752	18.8338	20.3255	20.7595	20.2936	20.6657	18.9172	19.6321	19.3471	20.4152	21.526	23.442	20.8535	20.1046	20.763	20.4118	19.2505	20.9522	19.8679	20.1701	22.7852	21.6787	20.2112	20.6275			0.0678016	0.906757	0.0938499	0.186123
XP_006564273.1	19.5715	19.9658	19.0491	19.7237	19.7981	19.3488	19.5007	19.9884	18.1718	15.0275	18.8985	19.4254	19.3034	17.7681	19.8014	18.717	18.2252	19.4465	19.7203	17.9903	19.1304	19.6235	18.8123	16.9703	NaN	19.0053	18.7891	20.1533	18.2036	19.8289	18.4737	19.3597	19.681	19.4532	19.5568	16.9429	18.8211	18.676	20.387	19.5862	19.5134	19.7035	19.121			0.519544	0.453468	-0.423	-1.0778
XP_006564297.1	18.5495	17.9859	19.927	18.8068	18.3625	20.4631	18.236	18.0452	18.5394	17.002	19.412	19.1163	16.3821	18.0583	14.3789	17.7787	17.9343	18.7319	17.9126	16.4491	17.3862	19.0659	18.2542	18.2102	NaN	18.3016	18.115	18.4492	17.2521	17.7252	19.7263	18.0857	20.1871	19.7345	19.9033	17.3127	18.1498	18.8734	19.4097	16.4626	18.3605	18.7734	NaN			0.201042	0.753951	-0.246995	-0.495137
XP_006564307.1;NP_001136081.1	22.6902	21.61	21.8086	20.6906	21.2728	22.0205	21.8475	21.5609	21.9244	22.0086	22.2332	22.7195	20.1443	22.3856	21.9954	22.428	22.698	22.6753	21.3508	22.2298	21.3489	21.0105	22.1398	20.8231	22.2776	20.9454	22.1585	20.8981	21.2176	22.7308	22.0829	21.7065	22.4812	22.3755	22.3896	22.6069	21.8105	22.4183	23.8671	21.1453	22.5343	21.9351	22.799			0.430077	0.526987	-0.348207	-0.928458
XP_006564324.1;XP_006564323.1;XP_006564321.1	20.8719	20.8436	20.2013	21.0756	20.511	16.9735	20.3462	20.8682	19.2127	20.9548	20.1751	16.3037	19.8393	19.1452	14.8296	19.7229	19.027	18.5779	18.9501	18.6997	19.9295	21.9287	19.8196	19.1708	15.3608	20.1924	19.6108	21.3052	19.6722	18.5298	20.472	21.0293	17.0297	19.373	19.7228	19.6198	18.6426	18.9304	19.2478	20.6813	19.3961	19.9211	19.5999			1.17305	0.15352	0.98853	2.01275
XP_006564533.2	21.8734	21.2731	21.6343	21.2798	21.301	20.9469	21.5948	21.3019	21.4931	19.7892	21.45	20.701	19.9242	21.3832	21.0631	21.7029	21.1875	20.5225	19.8754	21.1772	21.2081	21.95	21.7757	20.712	22.0297	21.4319	21.0954	21.8628	21.553	20.2741	21.0624	22.1319	19.8774	21.6951	21.5712	20.9967	21.1857	21.316	20.0916	20.9224	21.5206	21.1645	19.5645			1.52258	0.0853634	0.706118	2.46032
XP_006564550.1;XP_391850.3	16.1351	16.7585	18.1714	16.804	16.8821	17.052	19.3559	15.8785	NaN	NaN	16.2492	15.5375	NaN	15.2519	18.251	16.5168	NaN	16.0124	NaN	NaN	NaN	15.7772	NaN	16.9528	16.3865	NaN	17.5391	16.1655	16.5665	17.1581	13.6883	14.775	19.5885	19.776	20.2501	12.1359	NaN	17.5757	NaN	17.5483	16.5133	19.5782	17.3235			1.52674	0.0849176	-1.66082	-3.30713
XP_006564597.1	21.4697	20.024	22.4427	21.175	20.8904	21.4015	21.0961	20.4479	20.0737	18.9953	19.7258	21.2183	16.9253	22.9408	20.3734	22.4672	21.027	21.4125	21.8316	21.0755	20.3022	20.9342	21.2899	16.5112	18.092	22.3172	20.8425	20.9512	19.9039	21.3871	21.22	20.8287	21.4733	21.393	21.5602	20.6994	21.0039	21.2637	21.1016	20.9551	21.1476	20.9642	17.189			0.145527	0.809325	-0.154648	-0.373522
XP_006564656.1	16.3437	17.2518	16.6183	15.7957	16.7443	16.4379	16.3769	16.7485	NaN	16.9101	16.307	NaN	16.8936	15.8908	NaN	NaN	NaN	16.431	16.3169	16.1603	16.5499	15.2793	16.685	17.1589	NaN	16.4478	16.7892	15.3188	NaN	NaN	15.4732	16.7505	17.44	16.6509	16.8462	16.9421	16.8466	16.1461	16.0464	NaN	16.9355	16.6751	NaN			0.842153	0.267989	0.272548	1.60105
XP_006564764.1	22.4684	22.3424	20.9172	19.6345	22.6342	22.0528	22.5894	20.9391	21.6941	22.33	21.4777	21.2692	23.1912	22.0549	23.2648	20.9216	23.4292	20.7827	21.5406	21.2749	22.6869	19.1395	21.8621	22.7935	22.0782	21.2548	20.6706	18.7846	21.965	21.9183	17.4868	20.5806	22.7507	20.9206	20.866	21.1889	23.0282	21.3889	22.6001	20.7866	19.3833	20.9703	21.9443			0.446779	0.511543	0.416725	0.956993
XP_006564785.1;XP_006564786.1;XP_006564787.1	18.2014	17.9834	20.8011	18.0946	16.3668	19.6319	19.6861	17.8008	17.6557	19.6075	18.4298	19.6557	NaN	17.8023	18.1658	20.5592	17.6469	20.0335	19.4417	20.3752	16.042	19.2609	18.1826	15.0206	14.4674	15.7658	20.1417	18.2551	NaN	19.2776	19.2574	18.9203	18.8802	20.3214	19.7883	17.7831	18.6741	19.9099	20.0073	19.0633	21.4312	19.6836	17.1849	+		3.53032	0.00321443	-2.13137	-5.02852
XP_006564892.1	16.8956	17.7737	19.6327	18.6229	16.2303	NaN	18.51	17.4517	17.69	17.4824	18.6331	16.9415	NaN	17.919	NaN	17.8532	17.1255	16.5816	14.7009	17.6937	13.6477	20.0802	18.7998	17.1222	18.3714	18.3924	19.2116	19.2974	18.1688	18.2433	22.8596	18.6566	NaN	18.6602	20.7112	19.0523	18.3528	18.4973	16.5366	20.2424	21.8283	18.5332	17.9138			0.809114	0.281943	0.922592	1.52615
XP_006565264.1	17.3238	NaN	17.0527	18.3953	17.9787	NaN	14.2621	17.5055	18.7081	17.4588	16.726	NaN	15.8754	16.3096	NaN	16.6181	18.2123	NaN	NaN	16.5998	15.8966	18.2105	18.3161	NaN	16.7403	17.7526	18.3188	18.7246	17.0208	NaN	18.133	17.6525	17.4379	17.5826	19.0265	NaN	16.6009	17.0169	NaN	NaN	17.8007	NaN	NaN			0.918914	0.236711	0.864563	1.71478
XP_006565274.1;XP_397471.3	17.3643	15.9461	NaN	17.8722	NaN	15.7895	15.2498	16.1739	16.5477	NaN	15.9742	15.7394	16.1571	NaN	NaN	NaN	18.351	16.8438	15.2822	15.3864	17.1798	16.4551	17.6415	17.4312	13.1038	NaN	NaN	16.7025	17.1715	14.7132	15.1882	16.6987	15.3722	13.1031	16.3359	NaN	NaN	NaN	NaN	NaN	14.4851	NaN	NaN	+		2.17843	0.0281595	1.83461	4.06262
XP_006565530.1	18.5316	20.9391	18.2185	21.4268	20.3162	14.8243	14.769	21.1951	19.9234	17.9516	19.3521	15.0932	18.0289	19.9794	15.137	18.3841	19.3952	NaN	13.7415	17.9515	20.755	20.7638	20.5934	21.138	20.0584	20.8701	18.9409	20.5638	20.3222	15.5781	18.5444	20.2151	15.7579	19.2206	19.933	20.8342	19.1407	18.2289	16.2551	NaN	19.4831	NaN	16.8084	+		3.01847	0.00696411	3.26692	4.34193
XP_006565544.2	20.9031	21.5801	22.1138	16.9966	22.0425	22.8857	22.4822	21.3903	21.9047	21.3381	19.1817	21.7957	21.1078	20.8331	23.5558	22.1209	21.3927	22.3343	21.7937	21.186	22.3969	19.4171	22.1714	21.7985	18.9233	23.0875	21.4656	18.497	19.2051	22.611	19.8418	20.3028	23.5154	22.1697	21.2112	19.1585	22.6941	21.6501	22.6435	23.0093	21.7146	22.3604	20.5382			0.380579	0.573199	-0.385489	-0.841887
XP_006565547.1;XP_006565548.1	16.669	18.9353	18.9784	16.2632	19.6071	21.5113	21.619	18.1033	17.296	NaN	NaN	18.8769	15.1184	15.0697	20.2374	19.1035	16.9651	18.6877	19.8296	19.8063	19.8269	NaN	18.6589	14.6692	NaN	20.0355	19.6097	13.1368	15.4154	19.9926	16.0019	NaN	21.1673	20.9387	20.0192	15.6527	19.1439	20.0926	19.8729	20.285	17.7716	20.8213	19.9037	+		1.99666	0.0366136	-2.3449	-3.1015
XP_006565633.1	14.8701	15.7339	16.0645	15.2846	15.0618	16.4075	16.4782	NaN	NaN	NaN	NaN	NaN	NaN	16.1012	16.3976	16.6233	16.96	NaN	17.5571	NaN	15.9559	14.1224	16.0312	16.8789	NaN	NaN	16.1573	14.83	NaN	16.9559	16.9038	15.8371	NaN	16.5178	16.5498	NaN	16.4559	17.0463	NaN	NaN	NaN	NaN	NaN			1.1747	0.153472	-0.865972	-2.11947
XP_006565645.2	16.2823	14.0849	16.8657	17.2566	15.9022	13.8789	15.1126	16.0674	16.6194	NaN	15.0365	NaN	NaN	16.5711	NaN	NaN	16.4605	NaN	NaN	16.3453	13.3113	16.3594	14.4612	13.7637	NaN	17.2552	16.4746	17.0905	NaN	NaN	16.9308	17.0528	NaN	14.9678	18.597	14.5874	13.2812	NaN	17.9849	14.5317	17.1093	NaN	NaN			0.0234525	0.962142	-0.0717413	-0.0677953
XP_006565932.2;XP_006565931.3	19.3318	21.261	19.1317	22.0223	20.7804	16.5895	17.544	21.4744	18.8202	18.4924	18.7028	16.711	19.5092	19.9584	NaN	17.6337	18.7009	17.1061	16.8499	17.9029	20.5232	22.6549	20.239	21.5503	20.6071	19.716	15.7123	22.408	21.3683	13.1514	18.5046	19.9816	17.9542	18.0335	18.7751	20.6476	19.6342	17.0389	16.6702	17.0215	18.8879	NaN	NaN	+	+	5.5476	0.000205939	2.43359	8.22309
XP_006566019.2;XP_001123355.3	15.2377	16.9823	16.1393	17.2642	NaN	15.5994	17.5699	NaN	NaN	NaN	16.9834	18.4343	NaN	16.1507	15.8418	15.5835	16.3393	17.8855	NaN	NaN	15.5642	16.4387	16.5299	16.3492	NaN	13.4082	NaN	15.2702	NaN	NaN	NaN	NaN	NaN	16.6612	16.0482	NaN	15.9659	16.5397	NaN	16.9342	16.8289	17.0659	NaN			0.161314	0.791387	-0.302233	-0.416181
XP_006566117.2	17.9151	16.7956	20.3084	17.4009	17.6415	18.939	20.0713	17.5095	16.9984	NaN	17.8506	19.3952	NaN	16.5446	15.3587	20.4405	17.3493	19.252	19.184	19.9304	16.9827	17.5526	18.3748	17.6625	16.7277	NaN	19.5819	16.8698	16.6044	16.8228	19.6473	17.9221	19.5266	19.6533	19.9369	16.5512	16.3083	20.1906	19.4324	18.4127	20.4654	20.3364	18.9169	+		4.08428	0.00153897	-2.34148	-6.05618
XP_006566118.2	17.3442	15.9574	17.4802	17.0598	NaN	18.3699	17.2139	14.4314	15.8438	NaN	16.5661	15.0055	NaN	16.4067	NaN	17.6507	16.1966	15.6268	17.2276	17.3051	15.8937	18.3075	16.9338	16.9536	NaN	NaN	16.651	NaN	16.0618	16.4527	17.9759	17.4996	16.9179	18.1294	18.6712	NaN	15.737	17.1429	NaN	NaN	NaN	17.688	NaN			1.59924	0.0758358	-0.973296	-2.62999
XP_006566161.1;XP_006566159.1	23.4133	23.9796	22.7423	24.3542	23.8419	22.0915	23.2564	24.1612	23.7633	23.5789	23.9818	22.5226	23.5761	23.9279	22.5927	23.0119	23.5713	22.3522	22.395	23.0488	24.099	24.3074	24.5138	24.6632	24.3069	24.029	22.8058	24.1802	24.8097	23.5736	22.9525	23.5358	22.6376	22.7198	22.8329	24.949	24.0934	22.9636	23.015	23.3633	23.178	22.8711	23.039	+		3.75913	0.00253069	1.10164	5.34815
XP_006566165.1	17.7614	18.2181	17.573	18.2439	18.5897	16.4137	17.0531	18.482	17.3274	16.3217	17.2804	16.2641	17.8158	18.5989	17.2171	16.8462	16.9521	17.031	NaN	17.2555	17.6938	16.1256	17.8503	16.7703	18.507	16.6406	17.4237	18.7887	18.357	NaN	18.3345	18.3306	16.926	17.405	17.7372	18.8553	15.4664	16.764	17.2345	17.1089	17.7547	17.4914	NaN			0.455019	0.505246	0.463164	0.974531
XP_006566326.2	20.4729	20.2364	20.242	20.5276	20.2109	18.9528	19.4394	20.4339	20.3405	18.2456	20.5228	18.8549	19.1222	20.9913	15.914	20.8887	19.8713	19.6186	19.465	20.3271	19.6641	21.0686	20.537	19.222	18.4519	20.4556	20.4893	21.0548	18.6434	15.984	20.5545	21.6903	16.4413	19.3786	19.802	19.8364	20.3183	20.0859	19.4126	19.6382	20.721	19.7128	NaN			1.30923	0.122945	0.729285	2.18935
XP_006566860.2;XP_395364.3	18.6635	18.0236	16.3786	18.482	16.7773	16.7315	18.3457	18.5542	15.3066	15.2851	17.5096	16.7386	16.3869	16.8419	18.9211	15.6163	15.7775	13.3654	NaN	15.0549	14.9298	19.5488	16.1668	17.1116	NaN	16.3376	15.628	18.4827	NaN	NaN	15.6842	18.5652	17.1744	15.0405	15.6755	16.98	17.2132	16.4501	13.8872	16.2928	14.9316	NaN	NaN			1.08788	0.178063	1.31103	1.91618
XP_006566907.1;XP_006566906.1;NP_001011628.1	20.7297	21.805	18.2859	21.9493	21.0259	15.9645	16.86	21.9219	19.2405	19.5831	20.4134	17.5585	21.0173	19.9501	16.4575	18.1546	18.9304	16.3421	13.921	16.6964	21.7492	21.9487	21.1207	20.1443	20.455	20.8819	17.8463	22.5218	20.4087	13.5379	19.8068	20.775	15.5545	14.7512	13.2008	18.742	19.8797	17.1111	15.8131	19.1194	18.4205	17.4087	NaN	+		4.53489	0.000763398	3.9117	6.50427
XP_006566986.1	21.0228	20.8018	21.8819	20.6544	20.3587	18.8548	20.968	20.8117	20.0125	20.3176	21.2334	21.1217	19.2753	20.4228	17.5014	21.6008	20.0674	20.9629	20.2476	21.5351	20.0343	21.9711	19.8573	19.4209	18.3006	20.1007	21.0461	21.57	18.5357	20.8672	21.417	21.3951	21.2289	21.3695	21.816	19.0356	19.9596	20.8672	20.5554	20.8095	22.5689	21.0917	20.432			0.254798	0.699482	-0.255374	-0.605441
XP_006566989.2;XP_625134.3	18.9197	19.6767	19.4936	19.4305	18.7463	18.3362	19.4614	19.593	19.4926	20.5733	19.5578	17.8422	19.1265	19.4413	19.9631	19.5534	19.6944	19.5279	18.7966	19.6369	19.3463	19.3164	19.8244	20.122	18.7604	19.3199	18.586	19.0353	18.3288	20.3477	19.2562	19.5639	19.1282	19.3042	19.4681	20.274	19.7208	19.0928	19.1022	19.225	19.205	18.6213	18.0261			1.16291	0.156056	0.41078	1.99945
XP_006567025.1	23.9259	24.0713	21.5765	24.1871	24.2418	17.5597	14.9152	24.3414	23.4928	19.4867	23.6489	15.5036	18.4202	23.6099	15.3389	22.4479	23.0014	19.9706	13.2044	20.4852	24.0293	24.5221	23.7631	23.6939	23.6233	24.6023	22.7671	24.8824	24.0661	15.4614	22.7032	24.171	15.5327	20.1449	23.3164	24.0212	23.2304	22.3334	17.088	15.8077	22.3595	16.5077	17.6577	+		2.62788	0.0127325	4.87149	3.83924
XP_006567224.1	20.6509	19.385	20.0473	19.6806	19.8715	20.3749	20.4973	20.3683	18.2769	19.1683	20.9049	19.0522	19.5076	20.4688	18.5211	20.7206	19.3247	18.7752	18.1466	14.5537	18.3772	20.4641	18.7085	16.0124	17.5776	19.3177	17.4763	19.504	14.9803	18.0147	18.4591	20.2424	21.0283	20.8106	21.3202	19.0915	19.6268	19.8092	19.1483	19.0697	20.6005	20.0126	18.2176			0.418271	0.53917	0.784878	0.90809
XP_006567267.1	20.153	21.085	20.4875	20.6585	20.3198	18.581	20.1052	20.793	20.4996	19.0255	19.7551	15.7636	19.82	20.6131	18.9874	20.8854	20.1284	19.1796	19.3728	20.8741	20.3201	20.9579	20.8416	20.7317	21.2913	20.1243	20.2397	21.147	21.0973	19.7262	20.614	20.7831	20.158	18.1404	20.2215	20.6298	20.277	19.6839	16.6072	19.2325	21.3589	19.1649	16.7884			1.09316	0.177095	1.09345	1.90732
XP_006567330.1;XP_016767130.1	14.6485	16.2214	15.9216	16.9109	NaN	13.7682	15.2494	15.8791	17.0965	15.2871	15.0462	NaN	NaN	15.9675	NaN	15.6495	NaN	14.9322	NaN	15.4822	14.6136	15.4125	15.8212	NaN	16.4109	NaN	14.3764	16.1279	15.5295	15.5127	14.6125	15.0807	15.4054	15.5429	NaN	NaN	NaN	NaN	NaN	NaN	NaN	15.9067	NaN			0.483377	0.481799	0.756265	1.06328
XP_006567460.1;XP_006567454.1	18.0891	20.027	15.9066	19.0838	17.9072	14.8371	17.0633	18.5513	16.2567	18.5963	19.4194	16.0971	16.1207	15.0787	NaN	NaN	14.4728	13.8259	NaN	14.5062	16.9456	17.707	16.431	16.8326	17.9297	NaN	14.5615	19.0719	NaN	15.1213	NaN	18.179	NaN	13.981	16.0099	NaN	17.4893	NaN	15.9375	19.5227	15.5232	16.2601	NaN			0.856104	0.262509	1.47731	1.64169
XP_006567467.1	18.7717	19.4222	22.4973	20.2461	19.3596	17.9671	20.9153	19.7627	19.3732	16.5205	19.8234	20.8724	15.6762	19.3521	18.4424	22.0929	18.2574	21.0175	20.0593	22.0184	19.1127	20.164	19.7115	17.9759	18.2921	19.1619	20.6811	19.6942	20.0431	19.3194	21.0501	20.8507	18.1393	22.7077	23.1399	18.8537	17.9913	20.3781	16.1328	20.4662	22.6262	22.2697	18.6981			0.28277	0.666098	-0.591062	-0.660403
XP_006567762.1;XP_006567761.1	16.6251	16.6866	16.9833	17.3179	17.1638	16.1166	17.0604	16.9848	17.6439	NaN	16.825	NaN	NaN	NaN	17.2659	NaN	16.412	NaN	15.3445	15.5127	16.8208	17.4427	17.0479	16.1069	NaN	16.1233	NaN	17.3915	16.8413	NaN	14.5051	16.7361	NaN	NaN	16.18	17.4692	16.7309	15.4685	NaN	15.94	NaN	16.5938	NaN	+		2.59734	0.0133295	1.14931	4.13849
XP_006567869.1;XP_395296.3;XP_026296566.1;XP_016767625.1	20.7113	18.3368	13.6752	20.3792	18.332	12.5717	14.0076	19.2613	16.3133	13.6025	16.3408	NaN	NaN	18.7338	NaN	NaN	19.8375	15.2767	14.5443	15.0052	19.7555	20.3131	20.0739	19.4342	16.801	18.2533	13.2413	21.2681	19.5934	NaN	15.721	20.3363	13.9919	NaN	13.1792	18.1607	16.2774	13.6541	NaN	18.263	15.0539	13.9656	NaN	+		3.29	0.00465851	4.87327	5.03167
XP_006567925.2;XP_392679.5	NaN	16.0808	16.6666	17.6731	15.9095	15.8206	16.2019	16.2251	16.3091	15.4208	NaN	16.1501	14.4117	NaN	NaN	16.2492	NaN	NaN	NaN	NaN	16.032	15.0692	16.338	NaN	NaN	NaN	16.0945	NaN	15.4417	15.0138	16.7636	16.3271	NaN	15.2797	16.0471	12.6713	12.8424	16.1005	14.053	NaN	17.3032	16.4601	NaN			0.0348003	0.947628	-0.101639	-0.100797
XP_006568093.2	24.0611	24.782	22.551	25.5333	25.1822	21.959	21.5908	24.3242	24.9236	23.8832	25.0737	21.7843	25.1152	25.0006	22.4618	22.52	24.1483	22.263	21.2708	22.7404	25.1613	25.9195	25.671	26.1774	24.879	25.2872	21.9073	26.0211	25.3934	22.4349	22.8633	23.778	23.2667	21.7889	21.9349	26.1764	25.273	22.2262	21.7824	22.3852	21.5248	21.6557	21.8385	+		5.39736	0.000238135	2.68471	7.9507
XP_006568103.1;XP_006568102.1	18.0102	18.3682	19.4405	18.3812	18.0766	18.8252	19.1986	18.6886	19.6769	18.8886	19.2615	18.7142	15.3542	18.8771	14.4787	18.2661	NaN	20.1982	16.7094	18.187	18.4921	19.0452	19.7816	19.9131	19.7663	18.6903	19.2214	18.5464	19.3326	19.529	17.1568	18.9211	16.0692	19.4839	18.9809	19.5106	16.9849	16.2958	17.9785	18.4317	19.0563	18.796	19.8541			1.02766	0.196055	0.995699	1.83396
XP_006568107.1;XP_006568106.1	20.5247	20.8253	22.4689	20.1279	20.1794	20.6553	21.7038	20.1628	21.1046	18.871	20.5235	20.9635	15.4601	20.056	21.3486	22.3727	20.6371	21.6589	20.931	22.5883	18.5308	20.3791	20.4787	20.4803	19.9068	21.1368	21.9311	21.0056	18.7665	21.0013	22.5385	20.64	19.7888	22.8178	23.0952	19.45	20.0446	21.6375	20.2624	21.9921	22.6717	21.1688	20.72			1.34875	0.115345	-0.830058	-2.23999
XP_006568110.1;XP_393234.2;XP_016771411.1;XP_006568114.1	18.3624	18.3193	20.2761	19.0697	18.2008	20.5209	20.3631	18.7652	18.0932	19.6567	19.0681	18.0703	17.3096	18.5528	19.9927	19.9742	18.3779	19.8741	19.649	20.7024	17.7027	19.2832	19.0643	19.0326	18.4375	19.0833	20.0355	19.5169	17.9506	20.7664	20.5496	19.1287	18.2172	20.2063	20.3276	14.967	18.6304	20.3273	20.5932	18.3431	19.9245	19.8449	19.8664	+		5.2077	0.000311845	-1.63287	-7.61597
XP_006568212.1	21.1508	20.164	20.7046	20.0118	20.4426	20.6267	20.6969	20.7876	21.1524	20.2619	21.273	19.7968	20.7983	21.8274	19.6866	20.593	21.1314	18.5102	18.9281	18.6418	20.5991	20.5001	21.3224	21.2438	21.3124	19.8753	20.4075	20.8137	20.7711	20.1186	21.1261	21.2346	20.4053	20.6733	21.4836	20.9845	20.3538	19.936	20.1207	18.2668	20.9147	20.261	18.1891	+		2.04152	0.0337708	1.19829	3.106
XP_006568213.1;NP_001011630.1	19.7786	18.1656	17.5641	19.2087	18.3501	NaN	NaN	18.2131	20.6069	15.8534	19.0605	16.9831	NaN	19.2842	17.1947	18.6515	19.0919	17.6491	NaN	16.8495	18.5102	18.6191	20.3525	18.4054	18.4978	19.0207	17.7764	20.1659	18.3111	16.3059	18.8617	19.2331	NaN	16.3145	18.6101	18.2336	21.0926	18.2006	18.5675	16.948	18.9453	NaN	NaN	+	+	2.27698	0.0240014	1.74032	3.54813
XP_006568215.3	19.7617	20.168	13.6085	20.5893	19.6049	15.5602	13.5425	20.4987	20.1886	17.9499	21.0852	19.4007	18.1819	20.0036	NaN	20.2036	21.1294	20.0547	16.031	19.8769	20.0907	21.3042	21.0956	19.3179	21.0991	20.6016	20.0957	20.688	20.3802	17.502	19.0801	20.4099	19.1251	17.3556	18.9888	20.032	21.8125	20.2799	20.0714	17.5834	20.7868	17.9645	19.373			1.44225	0.0972127	1.95484	2.35895
XP_006568238.2	19.2595	23.6184	19.0544	23.244	22.7007	12.3177	18.807	23.9798	20.0338	19.9277	20.1761	17.1187	22.2725	20.8811	NaN	20.2445	18.7028	18.0381	17.4934	20.1228	24.2357	21.8459	21.7283	22.3316	23.0457	22.4231	13.4964	22.5323	24.3051	16.5485	19.205	19.8439	17.4589	18.6197	18.4946	24.1444	20.2427	17.0011	15.1717	20.6611	19.3151	NaN	NaN		+	1.82872	0.0507949	3.33088	2.84225
XP_006568363.1;XP_006568362.1;XP_026297646.1;XP_016768696.2	19.7473	19.5338	16.4261	20.6733	18.7177	14.6874	17.6408	20.2729	18.0333	19.8199	19.5209	12.5138	NaN	19.7612	NaN	17.371	16.9665	13.8479	NaN	13.2563	20.0896	20.3253	19.7323	19.5199	NaN	19.4363	18.6264	20.0046	19.4773	NaN	17.2359	19.3977	NaN	14.8397	16.1036	20.3972	16.9814	15.6177	17.8666	17.3727	18.1066	NaN	NaN	+		2.28508	0.0237226	2.99718	3.47576
XP_006568803.2	20.4041	16.8096	12.5646	20.5521	17.7706	16.4789	15.066	16.8554	17.4019	14.3873	16.7357	16.5724	15.1604	17.6051	NaN	14.1676	16.8286	14.2622	NaN	15.3316	19.2282	18.6289	19.4674	17.5597	NaN	15.6557	15.8662	19.0018	16.9149	16.7398	17.5256	18.5225	NaN	14.3359	13.0128	NaN	14.876	14.1998	15.6885	14.6624	14.6802	NaN	NaN			1.65643	0.0693568	2.42188	2.66325
XP_006569022.1	17.0284	19.1067	20.0193	16.7071	21.0178	20.8354	21.6411	19.6326	17.7314	15.8781	19.4487	19.3843	17.1808	16.5592	20.6685	20.9538	18.5961	19.4697	21.1838	18.9176	21.2591	16.1155	18.7208	18.2576	NaN	20.8036	20.1977	15.3473	18.7569	NaN	18.8719	16.7742	20.5584	21.2348	20.2022	17.9479	20.3864	21.2978	20.9601	20.8934	19.6189	20.2067	16.1827	+		2.14067	0.0295656	-2.36641	-3.22896
XP_006569061.1	22.4009	22.0717	21.5898	22.4553	21.7481	20.6976	21.4122	21.9575	22.948	23.113	22.442	21.1924	22.5298	22.1706	22.8349	21.7239	22.07	21.5523	19.0347	21.0521	21.9584	22.591	22.7638	21.9753	22.3272	22.3034	21.423	22.5506	22.5725	20.0354	21.1834	22.0822	22.4723	20.7772	21.0336	22.358	22.6651	21.572	20.2145	21.0996	21.2442	20.4308	20.8875	+		3.20609	0.00502348	1.70971	4.58945
XP_006569265.3;XP_026295175.1	17.7053	16.414	20.1583	17.6531	15.4121	18.5295	18.6133	14.6412	18.6613	NaN	16.1369	18.9359	14.6648	17.6188	17.606	19.8042	17.1044	16.8754	16.2168	18.7778	15.7604	17.4408	18.061	17.6379	17.1975	18.8911	19.3024	18.8639	15.858	17.266	19.7816	16.9103	17.7601	19.6267	20.9368	14.8825	16.6657	19.5495	17.601	17.1001	20.5845	19.0869	17.6181		+	0.626345	0.381749	-0.7109	-1.24639
XP_006569462.1;XP_394662.6	17.7564	17.912	19.383	17.4804	17.9805	18.0084	17.8651	17.2119	18.717	16.1927	17.3814	18.3033	NaN	18.0852	16.6865	18.6576	17.9163	18.5271	18.705	19.8578	16.7669	19.3832	16.5813	18.0417	18.2945	17.7591	16.9109	18.1961	18.2996	19.4582	16.7292	18.7825	NaN	NaN	17.509	NaN	17.3926	18.8282	19.4275	17.7559	19.1067	18.3719	19.9241			1.80985	0.0525017	-1.04029	-2.81883
XP_006569572.1;XP_392390.1	17.759	16.9638	18.2541	17.9595	16.8529	16.254	15.2261	17.1628	18.2006	17.6104	18.4096	18.4794	17.7342	17.398	17.9042	19.4274	16.2865	18.4661	18.3657	19.4121	15.2381	16.9609	17.9458	17.7417	NaN	16.8971	19.2876	15.0143	17.1002	NaN	18.761	15.4912	NaN	16.2731	19.9248	17.4537	16.9994	18.3028	18.7557	15.3427	19.5778	19.0557	19.2185			1.43323	0.0988467	-1.29742	-2.34752
XP_006569606.1;XP_624088.2	21.5057	22.4942	20.1034	22.4491	22.2585	19.6374	20.0993	22.4559	21.8029	20.5276	22.2496	19.017	22.0044	22.2774	18.7909	20.5379	21.3612	17.9828	18.8127	20.351	22.374	22.849	22.4674	22.6675	21.3493	21.8865	19.2296	22.3634	22.6987	18.7668	20.8995	21.6834	18.9809	20.0288	19.2964	22.6737	21.9507	20.7416	19.6781	21.3796	20.3737	20.0742	NaN	+		4.52273	0.000726912	1.90711	6.48519
XP_006569643.2	NaN	15.1491	NaN	16.9978	16.7277	16.4935	18.1152	16.5683	16.5472	15.2345	15.7826	17.8345	NaN	NaN	NaN	17.3472	NaN	NaN	NaN	16.8611	NaN	16.735	NaN	NaN	NaN	15.6036	NaN	16.521	NaN	17.2024	16.8943	17.4207	18.387	NaN	NaN	15.469	16.5784	17.7682	NaN	17.5154	16.7488	NaN	NaN			0.588432	0.398846	-0.580021	-1.24963
XP_006569794.2;XP_006569793.2	22.0261	22.9929	20.4926	22.7928	23.1595	19.467	20.4286	23.2329	21.9858	20.5997	22.0668	18.8701	23.0861	22.2413	NaN	19.0879	22.1794	18.1861	12.8531	19.7523	23.14	23.5603	22.5348	22.4011	22.1555	22.5063	20.298	23.4353	23.6734	17.5957	20.8439	22.6538	20.6411	20.0984	20.9694	22.4602	21.1134	18.6033	14.6393	20.9149	21.1822	20.4193	18.231	+	+	3.21017	0.00503866	4.75462	4.59489
XP_006569858.1;XP_006569862.1;XP_006569863.1;XP_006569868.1;XP_026297947.1;XP_016768906.1;XP_016768905.1;XP_016768904.1;XP_016768907.1;XP_006569861.1;XP_006569860.1;XP_006569859.1;XP_006569857.1;XP_016768908.1;XP_016768911.1;XP_026297940.1;XP_016768912.1;XP_016768916.1;XP_026297938.1;XP_026297939.1;XP_026297943.1;XP_016768920.1;XP_026297944.1;XP_026297946.1	21.7567	23.4972	10.1039	23.9038	24.0777	12.8826	13.1341	24.2113	13.293	15.1976	20.4972	12.4577	22.8837	18.3567	11.5119	9.58583	11.6573	11.8354	11.2805	11.5005	22.9715	24.4447	22.2614	22.4686	20.9835	22.3184	13.0664	23.492	23.9148	13.5994	11.2082	14.5198	NaN	13.4621	10.2687	22.6581	15.5305	10.5134	13.3475	14.8433	11.6357	NaN	NaN	+	+	2.14117	0.0297171	5.94333	3.22959
XP_006569957.1;XP_006569955.1;XP_006569954.1;XP_006569953.1;NP_001014993.1	23.4803	23.5918	23.3633	23.5532	23.3712	22.5624	22.7903	23.4543	23.1065	22.1016	22.9159	22.8203	23.3127	23.1646	21.8291	23.3049	23.3561	23.022	22.3883	23.2584	23.5153	23.6924	23.1418	23.4948	23.393	23.6649	23.0517	24.2169	23.6171	23.5568	23.1629	23.59	22.9587	23.29	23.697	24.1382	23.2457	22.752	22.7107	23.2494	23.7309	22.3956	23.0202	+		2.17392	0.0282702	0.514285	3.27025
XP_006570250.1;XP_026296784.1	21.5159	21.1809	18.293	20.9247	21.7817	15.1249	16.2349	21.4902	22.5291	17.1659	21.3092	15.9791	17.2777	21.5278	13.5135	19.1812	21.8905	14.647	13.6367	17.7074	21.1833	21.9253	21.5839	21.9407	21.8141	22.5963	20.7621	22.2122	21.6658	15.4609	20.7034	22.1373	14.2069	15.8667	19.0358	21.7393	21.5134	20.3072	17.6226	NaN	20.0997	NaN	16.6715	+		3.67729	0.00269596	4.64842	5.23284
XP_006570274.1	18.852	18.2638	17.0728	18.34	17.3349	17.5278	16.8122	17.8139	17.9627	16.5907	17.7879	16.8775	17.9154	17.4632	15.8502	18.007	18.2032	17.1764	17.0021	NaN	18.13	19.0826	18.2308	NaN	NaN	17.7939	17.1319	19.3817	NaN	20.1859	17.9165	18.6054	18.8671	17.2185	16.81	NaN	17.5871	16.284	20.0503	17.8571	16.7312	18.0945	NaN			0.243124	0.710343	0.313045	0.583517
XP_006570292.1	19.0338	19.78	19.9579	19.8655	18.6135	18.6975	19.4351	19.6631	19.893	18.6609	19.1746	18.4864	18.1621	18.2138	17.3642	20.5201	18.3573	18.9244	19.3653	20.1659	19.3439	19.6131	19.9429	19.49	17.3123	19.6202	19.8121	19.9246	19.4764	18.4826	19.7662	19.2899	19.8782	19.1184	19.8481	18.6284	19.3312	18.5666	18.8961	19.6828	21.5222	20.7691	NaN			0.160476	0.791528	-0.15833	-0.40714
XP_006570633.1	22.5219	22.0046	22.7128	19.1568	23.1529	24.3012	23.1947	21.7464	21.4941	20.5661	20.3819	22.827	22.6834	19.5494	23.1242	22.4582	21.5099	22.0905	21.9084	21.532	22.5271	19.7704	21.377	20.3094	17.9126	22.4554	21.6805	19.7919	18.3985	21.4311	20.3945	19.9496	23.6514	22.6327	22.3695	18.3438	22.1216	22.9354	23.5799	22.5533	21.5139	22.5815	20.5071			1.50444	0.0863751	-1.41349	-2.43749
XP_006570646.1;XP_623181.2	20.0687	19.2799	18.8152	19.9209	19.2332	19.3615	19.1474	19.9829	18.9288	19.8649	19.3316	19.6813	20.4446	19.244	19.8199	19.0915	19.1028	19.6804	17.6801	NaN	19.1524	20.8761	19.1809	19.2302	19.1268	19.2964	16.4552	19.6111	19.0366	20.7678	19.9097	19.5717	19.6277	18.573	18.686	19.5981	19.4115	18.7023	18.4113	17.4887	19.5657	18.3123	NaN			1.57149	0.0786653	0.701239	2.55359
XP_006571335.2	19.4849	17.2079	18.559	18.154	16.8932	16.2792	17.3517	17.1368	17.7501	15.8834	17.8913	17.5595	16.2835	16.6464	17.6925	17.2257	17.6502	15.6248	18.0046	15.8913	16.3307	19.9901	17.5008	17.068	NaN	17.9266	14.755	20.1909	17.0057	14.4172	18.2672	18.9602	17.5795	15.2522	18.7103	16.5573	17.3731	16.9487	17.786	16.7062	18.9788	17.9488	NaN			1.07601	0.181187	0.888969	1.88449
XP_006571393.1	15.562	17.653	17.0554	18.0403	17.7882	14.9704	18.043	17.4052	17.315	17.6264	16.3079	15.9866	16.8557	NaN	NaN	16.8917	17.4912	NaN	NaN	NaN	16.852	17.6552	16.4182	15.954	NaN	17.7418	16.5386	18.8543	16.0621	NaN	16.7974	16.9734	14.5516	17.602	18.9791	16.251	17.741	14.5305	NaN	19.1817	17.5423	18.5181	NaN			1.38809	0.107471	1.57049	2.43444
XP_006571646.1;XP_393567.3	20.1003	20.2934	19.0503	19.7645	19.863	20.0584	19.5749	19.9671	20.5264	19.5921	20.0347	20.4156	17.2894	20.4218	15.8867	20.5955	20.3242	20.4894	19.8788	20.4545	20.1509	20.1372	20.3876	18.7637	20.5762	19.5966	19.8943	19.3243	20.0475	20.4154	19.076	19.6831	20.3057	20.8924	20.3433	20.2407	20.9734	20.2783	20.3897	19.6481	19.9528	18.5508	19.6339			0.0413284	0.942367	-0.024196	-0.116446
XP_006571886.1	15.8769	17.1445	16.0982	17.4274	16.2073	NaN	14.9357	17.1288	15.4024	NaN	16.0288	NaN	14.7909	14.4414	16.2663	NaN	NaN	NaN	14.6919	15.3672	NaN	18.0539	NaN	12.3403	NaN	16.179	15.2332	18.2176	15.1258	NaN	15.3022	16.1847	14.4605	15.0007	18.109	16.405	15.8826	14.0584	NaN	17.1	16.4204	NaN	NaN			1.09748	0.175932	0.955298	2.04689
XP_006571960.1;XP_006571958.1	17.7191	NaN	18.3413	18.182	19.0589	14.4391	17.9306	18.6936	18.6559	17.9874	16.2481	15.8288	NaN	18.8051	18.9198	17.81	17.7965	NaN	NaN	16.0642	15.6503	18.2908	18.7873	18.5603	19.7613	18.7593	19.6775	18.0173	18.8342	NaN	19.7071	18.7132	17.0916	18.7051	19.1541	17.8648	17.9015	17.2959	NaN	19.3969	19.7175	18.7329	NaN	+		2.27039	0.0240342	1.98994	3.53903
XP_006572136.1	16.4667	16.812	16.8108	17.3856	16.7586	14.6234	16.8295	17.2044	NaN	15.9747	17.0891	15.2431	17.4042	NaN	NaN	16.115	14.2574	NaN	NaN	16.8825	16.6873	18.0282	15.6983	17.3353	NaN	16.9154	NaN	15.9004	17.3526	NaN	17.0484	16.761	NaN	NaN	17.3012	17.9587	15.7447	15.9677	NaN	16.5836	17.6709	16.6214	NaN			0.0433229	0.941032	0.0767856	0.123106
XP_006572159.1;XP_006572158.1	15.2726	14.0846	18.7423	15.1484	15.0258	16.5799	16.762	15.7086	NaN	NaN	14.9939	15.2411	NaN	NaN	NaN	16.9698	NaN	NaN	16.2114	NaN	NaN	NaN	14.3117	15.044	NaN	15.3362	17.8421	15.7865	NaN	NaN	17.4833	15.4952	NaN	16.1372	18.193	14.208	NaN	NaN	15.7385	18.5863	18.2287	17.8505	NaN			1.83125	0.0507665	-1.27098	-3.38597
XP_006572255.1;XP_006572254.1	NaN	NaN	16.9301	16.2171	NaN	16.6173	17.1456	NaN	18.0109	16.4081	13.5274	16.0616	NaN	16.3704	NaN	NaN	15.8207	15.0238	NaN	NaN	14.2094	15.8508	16.5446	NaN	NaN	16.4965	17.2798	14.8761	14.8295	NaN	15.1809	NaN	NaN	14.6233	17.2944	16.1462	14.5175	15.1456	14.4168	18.7579	16.7803	16.4117	NaN			0.52676	0.448052	0.90022	1.12588
XP_006572325.1	16.781	17.6269	19.3383	18.4267	16.8266	16.1225	16.4764	18.3208	18.3689	16.2283	18.2577	16.2016	NaN	18.6546	NaN	NaN	16.9119	16.0095	NaN	16.9538	17.193	18.8522	18.3614	NaN	19.1779	17.6803	17.916	17.7043	18.5283	16.616	18.5776	18.6922	16.1172	18.4175	19.5111	18.4779	18.3929	16.3382	17.4138	14.3597	18.075	18.8845	NaN			1.80153	0.0529677	1.27335	2.90149
XP_006572525.1	17.5267	13.5529	17.5968	18.36	16.6967	15.4536	NaN	16.9214	18.2876	16.8793	14.3502	NaN	NaN	18.7098	15.7882	18.6943	18.5207	17.4628	20.3757	18.09	16.9283	17.8707	19.0396	19.3099	19.7865	18.5527	19.7808	17.7573	17.5102	16.3006	17.907	17.632	16.653	18.5374	20.158	19.0435	18.991	18.5909	19.6283	20.457	20.0025	17.3713	NaN			0.0359711	0.946563	-0.0646118	-0.101911
XP_016766603.1;XP_001120009.1	15.4347	16.2554	NaN	16.0793	16.5461	16.0547	15.4475	16.3924	16.3352	15.7191	15.7185	14.9064	NaN	16.3418	NaN	NaN	16.909	16.8057	15.4638	16.5741	15.8772	17.5061	16.1996	16.8531	17.7458	NaN	NaN	16.3247	16.3572	NaN	16.2514	17.46	14.8675	NaN	16.0407	NaN	16.0711	NaN	15.6854	16.6569	NaN	15.8649	NaN			0.586554	0.399629	0.448553	1.20458
XP_016766883.1;XP_016766882.1;XP_016766881.1;XP_026296500.1;XP_016766878.1;XP_016766875.1;XP_016766874.1	18.637	19.8495	18.7724	18.9253	18.6463	18.1639	19.0231	18.1642	15.4183	18.1935	19.7021	17.1173	17.2145	20.0985	17.7487	19.0495	18.8737	18.1864	19.3313	19.0083	19.2365	21.3296	19.5155	NaN	18.6664	20.2689	19.02	19.6447	19.5429	18.1071	19.1545	19.7875	18.942	18.8727	18.1442	20.3483	17.6574	17.2792	18.0225	18.15	18.388	NaN	NaN			0.169411	0.785032	0.306313	0.426916
XP_016766949.1;XP_016766948.1;XP_016766950.1	NaN	18.0538	NaN	18.6813	NaN	NaN	NaN	18.2718	19.5014	NaN	13.0268	NaN	NaN	19.4065	NaN	18.0871	19.0504	NaN	NaN	17.9669	17.381	17.9137	19.7263	18.0923	19.1353	NaN	NaN	NaN	18.1354	16.4223	19.2504	18.0073	15.626	12.7742	14.554	NaN	18.0242	17.1333	NaN	18.1318	16.1926	NaN	NaN			1.37399	0.110133	1.22358	2.47906
XP_016766983.1;XP_016766982.1;XP_006559763.2;XP_016766981.1;XP_006559762.2	14.8437	15.593	15.5462	15.521	15.1695	15.3334	NaN	NaN	16.73	NaN	15.5647	15.6285	NaN	NaN	NaN	16.0698	NaN	NaN	NaN	16.7427	15.5088	15.1351	16.1154	15.4525	NaN	15.2794	15.7375	14.7559	16.1281	14.3997	NaN	15.3086	15.5368	16.0872	16.15	16.8478	16.4267	15.718	NaN	15.2437	15.1909	15.2211	NaN			0.157797	0.793645	-0.182021	-0.40605
XP_016767139.1;XP_006566003.1	18.492	17.733	18.9334	19.2748	17.2381	16.0495	17.434	19.4185	17.1685	15.003	16.7558	16.0825	15.0598	16.6672	NaN	18.8657	17.3699	13.8878	15.1817	18.0169	18.2172	19.4027	17.1743	16.1289	NaN	18.4638	17.526	19.9303	16.2519	18.3111	18.5403	19.2484	16.7848	18.0993	19.1875	17.6216	17.2036	17.6077	16.2278	19.7804	18.9445	18.6857	NaN			0.597144	0.397503	0.731898	1.2012
XP_016767150.1	19.7239	18.8984	19.957	18.6871	18.862	20.5482	19.9176	19.5262	17.7459	18.0564	18.4938	19.4999	21.4264	20.3226	20.3137	20.9498	19.7327	19.8269	18.8478	20.1116	19.5455	19.6524	19.9577	18.3679	19.7625	18.755	20.0454	18.9408	18.877	20.0975	20.1219	19.9064	20.7088	19.9993	21.0599	20.0847	18.7065	20.6903	19.8842	19.4426	20.6193	19.8572	20.0898			1.04092	0.193246	-0.815662	-1.83751
XP_016767451.1;XP_006566000.1;XP_006565999.1	23.0252	23.8404	23.4668	23.4646	23.4839	23.3615	23.9675	23.7064	23.1394	22.9179	23.4367	23.3324	22.6191	23.181	22.5879	23.3913	23.2764	23.1362	22.9745	23.4357	23.2784	23.797	23.2902	23.5585	23.2971	23.721	22.7255	23.4827	23.4005	22.9133	23.8861	23.6563	23.2738	23.5927	23.3273	23.4367	23.4531	23.359	22.9042	24.6608	23.1113	23.1784	22.9024			0.359928	0.594852	0.105157	0.804804
XP_016767697.1;XP_003251464.1	25.1943	24.4801	23.816	25.0592	25.0199	23.3485	23.3209	25.0659	23.7082	24.4327	24.4822	23.6828	24.1215	24.9314	23.5371	23.9971	24.8163	23.269	23.5154	23.8602	24.8131	25.4071	24.2031	24.5396	24.6801	25.3743	23.518	25.4463	24.8298	23.9018	23.7756	24.893	23.9662	23.9512	23.8064	25.4086	24.6476	23.6013	23.2693	24.1859	23.7514	23.4008	23.0845	+		3.22174	0.00503197	1.12236	4.61031
XP_016767800.1;XP_006562159.1;XP_016767799.1;XP_006562158.1	18.9984	19.9382	18.0692	20.0328	19.6477	16.3524	19.1123	20.0098	20.3745	20.0852	20.2447	18.393	19.3861	19.5818	17.4977	17.6315	18.9194	15.9813	NaN	16.0648	20.2693	20.8925	20.1577	20.1831	20.2157	20.3956	18.3934	20.8217	19.7716	NaN	17.7781	20.2018	17.0779	17.6186	18.1306	20.8365	19.3601	16.5565	18.0491	17.5035	17.7515	17.785	NaN	+		4.61036	0.000697411	2.81782	6.94072
XP_016767900.1	18.39	19.251	19.885	19.0895	18.919	18.7216	18.9534	18.5458	18.4744	18.0752	18.6647	17.6385	17.4155	18.0201	18.8173	19.3822	18.4928	18.6771	NaN	18.2981	18.719	18.9281	18.3808	18.3305	19.7272	18.5173	19.0045	19.0725	18.522	17.6565	18.7778	19.0604	17.4473	18.6267	19.6821	18.1416	18.2639	15.6966	15.3174	19.2398	20.3123	19.6412	17.349			0.782706	0.294707	0.966808	1.48769
XP_016768230.1	15.3985	16.8021	17.1625	18.0998	17.1052	17.1106	16.8255	18.5129	17.7897	NaN	17.3727	17.223	16.6763	17.3077	NaN	17.2653	16.6216	NaN	14.0711	15.8307	17.0622	18.475	14.5553	17.1881	NaN	NaN	17.8911	18.4023	15.8769	17.625	16.8881	17.7372	NaN	18.3814	14.2628	NaN	18.172	12.8798	NaN	NaN	16.2804	17.2397	NaN			0.753091	0.308756	1.36593	1.45412
XP_016768321.2;XP_006571053.2	15.0907	13.7414	19.3243	16.7016	16.2016	16.8585	19.0839	16.6181	14.9864	NaN	16.0763	18.4332	15.0628	NaN	19.1519	19.0258	15.4401	18.0097	16.7782	18.3172	NaN	18.478	16.8374	NaN	15.7548	16.9776	19.6269	17.0841	NaN	18.9647	19.1784	17.5422	16.479	18.5971	20.3497	14.2537	15.2608	19.8091	17.4868	19.7139	20.1466	20.2643	NaN	+		2.07596	0.0324887	-2.02659	-3.20395
XP_016768325.1;XP_026297099.1	18.8752	18.6214	19.8082	18.6842	18.2892	18.8248	19.6683	18.1125	18.0345	16.1641	18.7655	18.5657	17.5651	15.7435	13.9566	19.9751	18.4913	18.7549	19.3209	19.186	18.2768	19.3589	18.374	17.0065	18.5449	18.8973	19.2414	18.8182	18.0056	18.9202	19.0914	18.4139	19.2365	19.4752	19.9016	18.7313	15.5391	19.7816	NaN	19.1192	19.3505	18.4657	19.322			1.56074	0.0799204	-1.62155	-2.53968
XP_016768602.2;XP_006565503.2	17.4749	16.2283	15.5211	18.171	17.6715	14.8526	15.9403	17.1826	16.7985	NaN	16.4877	14.7586	15.287	19.3746	NaN	9.96525	18.4032	14.2763	NaN	16.4075	17.2225	17.7618	17.1798	17.2759	15.5685	18.8441	9.42819	19.2175	19.8086	14.7392	14.359	18.5838	14.9912	11.778	14.4094	17.6455	16.7483	10.7661	11.9591	10.7073	12.4834	NaN	NaN	+		3.32894	0.0044442	5.1358	4.90366
XP_016768850.2;XP_003249883.2	19.5885	17.8008	19.1238	17.4807	17.5971	20.0028	18.2138	18.5015	17.9361	17.1086	18.8857	16.7048	NaN	18.3643	NaN	20.0757	17.6545	18.012	18.5975	17.0405	17.6653	18.9231	17.3784	15.4325	16.6687	17.6119	19.5284	18.7309	16.2514	13.9652	18.9039	19.8395	17.0771	18.2907	19.1467	16.5427	18.2194	18.77	18.0068	17.3456	20.478	18.3918	14.5854			0.337379	0.61502	-0.424811	-0.763602
XP_016768886.2	20.3456	20.0511	18.931	20.975	20.6996	19.9011	19.8635	20.4223	20.0439	18.9691	20.2292	NaN	NaN	19.3715	19.0345	18.6465	19.734	15.3898	18.2722	15.1359	20.1154	20.8912	18.9821	18.4703	17.3524	20.6044	18.324	21.633	19.2565	18.2105	19.2573	20.7656	19.3846	19.4767	19.7857	19.3621	19.2777	18.063	17.4581	19.8079	19.1683	18.9032	NaN	+		2.13009	0.0295558	1.9778	3.21583
XP_016768964.1;XP_006564641.1;XP_006564640.1;XP_006564639.1;XP_006564638.1;XP_006564637.1	18.1063	21.7258	16.5703	21.7449	20.8314	16.7686	17.4727	21.658	19.4113	18.4183	20.6255	16.7326	22.1648	19.639	NaN	16.2852	16.8403	16.2966	13.9811	17.2443	21.0832	21.4732	21.2698	22.1038	21.1956	20.6691	11.351	21.1644	21.9055	16.6934	18.8363	18.7347	16.9675	17.8485	17.5046	22.8659	19.7374	16.5131	14.5754	19.4173	17.7379	17.2895	17.5238	+	+	3.22715	0.00503427	3.40635	4.61752
XP_016769016.1	24.674	23.0453	21.4322	24.5853	24.4669	20.9522	19.4169	23.6398	24.5766	21.5336	24.6622	21.5334	23.3017	24.9272	19.8808	22.7095	26.0565	21.7927	21.1598	21.6696	23.9631	24.1255	25.689	24.7026	22.3621	24.8691	23.2591	25.6281	24.1316	20.7092	23.4986	25.0047	21.0416	21.2987	20.471	24.7718	23.7734	21.1494	22.8182	19.3028	21.8242	18.576	NaN	+		5.35931	0.000238279	3.2032	7.88274
XP_016769350.2	17.4893	18.1098	16.9018	17.8766	17.8054	NaN	17.8597	17.8806	17.7495	16.9196	16.9164	16.8699	18.0877	17.3645	NaN	17.7358	18.5291	16.5665	NaN	16.8254	18.0446	17.7344	17.6721	18.5605	NaN	17.8441	NaN	17.3771	17.5644	16.9163	16.4073	17.9758	17.3033	17.1908	18.3539	18.4355	16.9003	15.3132	NaN	18.1554	16.8769	NaN	NaN			1.26214	0.133445	1.06581	2.20732
XP_016769562.1;XP_026298832.1	19.8759	19.8765	18.8941	20.0577	19.7988	19.0588	19.1329	19.6277	19.1628	18.8454	19.4251	19.0248	18.8502	19.6196	19.4735	18.742	19.6819	19.1309	19.2968	18.0595	19.0811	20.5296	19.3281	19.7765	18.391	18.839	18.7868	19.686	19.6778	17.7402	19.2947	19.9938	14.9975	18.5124	19.4996	20.0348	19.4511	19.0162	19.7437	18.6455	19.4185	18.3195	20.2783			1.17595	0.153573	0.507866	2.01654
XP_016769663.1;XP_026298576.1	NaN	18.1323	NaN	19.7273	19.4724	NaN	13.762	19.7049	NaN	17.1208	16.4033	NaN	18.5981	14.7782	NaN	14.0542	13.8995	14.2074	15.3136	12.6175	19.2379	20.7135	17.3644	18.5903	NaN	17.776	12.2907	21.2093	19.0129	12.9705	13.7742	15.3958	NaN	13.9809	15.2546	18.7063	13.4146	NaN	NaN	15.7252	NaN	NaN	NaN		+	0.579369	0.404389	1.44296	1.21596
XP_016769703.1;NP_001263356.1	16.9962	15.6675	17.7146	18.0964	NaN	15.3951	18.1882	NaN	NaN	15.7726	14.7315	NaN	NaN	14.529	NaN	18.4423	15.0154	17.9423	NaN	16.7892	14.2479	15.2697	16.0303	NaN	NaN	15.8106	18.1015	NaN	14.9201	16.2859	17.4958	16.01	16.9018	18.197	18.8882	15.0895	15.7339	17.7473	16.3564	16.8481	19.0489	17.2798	NaN			1.23584	0.139181	-1.21386	-2.13935
XP_016769852.1;XP_006566160.1;XP_006566156.1	20.421	20.7463	20.59	20.5409	21.6614	19.3496	20.9212	21.1369	20.9647	21.1492	21.0781	20.9944	21.1962	22.0131	22.3032	21.1562	21.1814	21.4858	20.5243	21.3329	20.782	20.7035	21.6597	21.6502	21.2507	22.0282	21.0965	20.8453	21.6284	22.1614	20.6805	21.2845	21.5194	21.208	20.7651	22.2252	22.0027	21.3765	21.2612	20.6518	20.3015	21.0055	22.4429			0.916185	0.236781	0.610955	1.66746
XP_016769997.1;XP_006569234.1;XP_016769996.1;XP_001120023.2;XP_003251332.1	17.1141	17.0433	17.4134	16.6986	17.1862	18.013	NaN	17.336	NaN	19.1515	17.2772	18.2147	19.1346	NaN	18.578	NaN	17.048	18.3271	NaN	19.4169	17.6085	16.9074	17.1112	17.8169	18.0019	15.679	NaN	15.5644	17.8793	18.675	14.729	17.6545	17.306	17.5481	17.6114	18.0232	18.4241	13.1051	19.0841	16.4699	17.5649	16.7713	19.6207			0.0673961	0.906136	-0.23298	-0.187079
XP_016770145.1;XP_006564379.1;XP_006564378.1;NP_001011587.1	NaN	NaN	16.3344	18.2948	16.8033	NaN	16.6506	16.4634	17.8801	16.6101	15.5437	NaN	NaN	17.8517	NaN	18.0065	17.2071	17.4991	14.7193	NaN	15.6271	16.7898	17.6254	NaN	18.658	18.4417	16.546	17.6584	17.3151	NaN	16.8073	17.4737	16.0694	17.8894	18.2741	16.3936	15.7108	15.3695	17.9582	18.788	17.8363	17.5994	NaN			0.606866	0.394392	0.942426	1.2374
XP_016770294.1	19.8367	20.512	20.109	20.814	20.2242	15.6811	18.7175	20.8415	19.5502	18.3222	18.2524	17.8387	19.7984	18.818	NaN	19.5717	19.2289	17.1745	NaN	18.1967	20.0137	20.3808	19.9931	19.3784	18.2834	20.7826	20.297	21.0819	17.9203	NaN	19.8678	20.2305	19.2535	20.1852	21.0951	19.9739	18.8196	18.445	18.7468	19.7543	20.3595	17.5234	NaN			1.59105	0.0765742	1.52919	2.57887
XP_016770529.1;XP_006564452.1;XP_006564451.1;XP_006564450.1	NaN	16.5339	16.5046	16.6038	16.9274	NaN	16.8289	16.3901	17.4882	17.8314	15.986	NaN	16.4749	15.7036	17.6366	16.247	17.1479	NaN	NaN	NaN	16.3071	16.111	15.6856	17.5603	16.9149	16.2594	NaN	17.3708	16.5978	NaN	15.5412	15.5872	NaN	17.1452	17.4367	NaN	15.9935	15.7861	17.3327	17.5473	16.6041	17.388	17.4962			0.136132	0.819931	-0.188811	-0.356179
XP_016770900.1	13.089	20.3211	11.0466	21.4606	18.5366	14.345	14.3678	19.6143	15.9607	14.6195	17.3552	13.7508	15.75	15.907	14.6174	NaN	14.9365	NaN	14.8166	14.1798	19.5598	19.4972	17.3216	19.4916	14.928	17.9126	13.6393	19.6072	20.2781	NaN	15.414	16.5786	13.102	13.7597	13.4152	19.3974	15.7575	NaN	NaN	16.4488	14.2389	NaN	NaN		+	0.886642	0.24899	1.4858	1.66719
XP_016770924.1	20.2721	19.0243	19.9465	19.4781	18.9276	18.6709	18.9519	18.9473	17.9117	18.276	19.2366	18.4312	17.0056	18.1594	18.9646	20.2527	18.3238	19.0492	16.6863	20.2369	18.204	19.8188	19.5023	19.7173	19.828	18.4392	19.6854	19.7014	19.4586	15.2498	19.9099	19.2657	17.2655	19.7402	20.786	19.5957	18.1955	19.6329	17.3621	18.3443	20.2865	16.2766	18.6436			0.0268925	0.959019	-0.048274	-0.0769184
XP_016771167.1;NP_001152775.1	21.4816	20.7083	19.7754	20.0776	20.6317	19.0431	19.6237	21.0183	19.4639	16.0791	20.9429	15.51	16.5083	19.8702	NaN	19.5085	20.639	15.0613	17.0023	15.635	21.406	19.9148	20.8621	18.604	15.6962	19.2522	18.4959	20.8395	19.5132	15.6339	18.5668	21.5238	18.2604	19.0618	19.9797	19.7655	19.4278	18.5089	15.7864	17.996	19.0922	18.9043	NaN	+		2.68354	0.0116838	2.73439	3.90997
XP_016771183.1	21.2185	22.0147	22.0862	17.7221	22.259	23.2748	22.7015	21.0607	22.038	23.1663	20.2081	23.2852	22.4951	21.6015	21.5547	22.1847	22.0513	23.1862	23.1643	22.1184	21.8371	20.3439	22.0306	21.8813	20.2683	23.3564	22.7096	18.646	19.742	23.7332	21.5474	20.7769	23.2422	22.5361	21.7469	21.0043	23.8098	23.2185	23.6846	23.0873	21.8323	22.8043	20.9996			0.971995	0.214634	-0.830506	-1.74419
XP_016771663.1;XP_016771662.1;XP_016771661.1;XP_016771660.1;XP_016771659.1;XP_016771658.1;XP_026300800.1;XP_026300799.1;XP_016771655.2;XP_016771654.2;XP_026300798.1;XP_026300801.1	19.0719	20.7512	19.7435	20.8347	19.3619	17.0202	18.4543	20.7454	19.174	18.3572	19.5637	18.5108	16.9402	16.5944	NaN	19.9895	17.0917	18.0897	15.8248	18.3817	20.4077	20.9311	19.753	19.9756	18.5398	20.3706	18.1977	20.6208	18.9035	16.2321	19.2676	19.7314	16.9056	19.1369	19.2377	20.5738	18.0755	18.8037	16.8762	18.2495	20.139	17.8218	13.2576			0.59295	0.396594	0.916791	1.19466
XP_016771803.1	16.772	NaN	16.8429	17.1594	16.9151	16.6985	16.3857	16.6661	17.129	14.7408	NaN	NaN	15.6484	16.3453	19.2935	NaN	NaN	16.1712	14.5356	NaN	16.2178	17.735	17.3915	NaN	17.951	18.9689	18.0807	18.3828	16.677	NaN	18.0095	17.1777	17.8447	17.2963	18.7491	16.1314	NaN	14.5916	14.7705	18.7614	17.2785	17.8227	NaN	+		2.08878	0.0317311	2.14834	3.49395
XP_016771850.1	16.3251	12.6756	17.6985	18.2173	17.0323	14.7128	16.4658	18.0413	18.0646	NaN	14.0731	NaN	14.5498	18.121	NaN	15.2799	16.7875	15.4751	NaN	NaN	14.5305	17.8826	17.6416	18.223	19.3837	18.1933	17.8616	17.7578	18.089	NaN	17.8238	17.1729	17.6669	18.4296	19.9	17.6512	17.8747	14.6433	16.3349	20.4641	19.0672	18.7875	NaN	+		3.38231	0.00410889	2.27984	5.17736
XP_016771943.1	18.9365	19.2716	18.6633	19.8291	18.789	17.991	19.4949	19.5371	18.1004	19.1063	18.7095	19.1483	17.1964	19.0961	16.6119	19.3874	18.6142	19.0562	19.1095	19.0314	18.5874	19.3808	19.4002	19.1022	15.6338	18.3605	18.7561	19.6209	18.8454	16.7032	19.1989	19.0619	18.8661	19.0267	19.4988	18.0674	19.1778	18.4936	17.7393	19.3332	20.9459	19.235	18.2054			0.325162	0.6249	0.218106	0.74095
XP_016771954.1;NP_001035315.1	20.2588	18.9357	NaN	20.4563	20.7446	13.1391	NaN	21.7842	18.1503	14.0086	15.5216	14.2139	18.2198	21.1777	NaN	NaN	21.2131	NaN	13.2211	13.8266	21.3328	20.2826	21.0031	19.3818	18.6152	21.1798	NaN	19.6919	18.5734	13.0868	NaN	17.2912	NaN	NaN	13.8129	21.6654	15.792	NaN	15.7931	12.0388	12.5268	NaN	NaN	+		3.08533	0.00639689	5.5133	4.71582
XP_016772082.1	19.7642	18.6841	NaN	19.3342	18.328	18.508	NaN	18.1046	18.7138	18.0351	20.0596	14.8861	13.1976	20.4984	NaN	18.5046	19.6358	17.4353	NaN	18.5951	18.6015	21.5517	16.4992	20.4429	20.6832	18.7601	18.6737	20.7193	20.3797	NaN	19.1449	19.1534	NaN	NaN	16.9677	20.698	18.2562	17.0078	NaN	14.2811	15.4265	17.8973	NaN			0.546788	0.432845	0.756261	1.13229
XP_016772139.1	23.4496	23.0307	22.9028	22.1416	22.3168	23.219	22.9629	22.8604	23.2929	24.2218	24.1145	22.643	22.5291	23.7248	22.8205	22.9847	23.3232	22.581	22.7568	22.5421	23.1262	22.7291	23.1333	22.9703	22.6141	21.9614	23.1733	21.9092	23.0442	23.3041	23.2338	23.1765	23.3793	23.0692	23.1176	23.2835	23.2708	22.9738	23.512	22.6868	22.7683	22.6341	22.7334			0.296484	0.647924	0.168503	0.686805
XP_016772335.1	15.7352	16.7221	17.5916	16.8231	17.8804	16.5027	17.4015	16.9234	15.9735	17.9776	14.5613	17.7325	NaN	15.2984	NaN	16.7801	15.9641	17.2709	NaN	16.3756	16.6359	18.2582	16.2252	16.1775	NaN	16.6079	16.267	17.0727	NaN	NaN	16.4808	16.7746	16.8817	17.6705	16.9852	13.4424	16.5694	16.5918	13.0099	18.0397	17.1339	17.7932	NaN			0.198562	0.755502	0.291497	0.491037
XP_016772427.1	16.1037	NaN	16.8998	17.0933	NaN	19.7193	18.3945	NaN	NaN	NaN	NaN	21.1463	14.5792	NaN	NaN	20.4274	NaN	18.2994	16.5689	NaN	16.3198	12.863	12.7163	14.2439	15.2244	11.6175	21.3733	13.1364	12.3134	16.8846	23.2584	15.1242	18.8502	19.3092	16.5402	NaN	15.1931	21.2661	21.6097	16.3181	19.0773	17.2486	NaN	+		2.79455	0.00954201	-5.76729	-4.66884
XP_016772428.2	22.1824	20.612	18.4483	21.5241	20.0042	18.2381	17.3365	20.4932	20.8128	15.9036	20.9464	17.1687	19.4421	22.5029	18.4832	18.9011	20.9206	15.4263	15.6457	14.8832	20.5296	21.5544	21.6793	21.1615	18.6738	20.6741	19.6842	21.0137	20.9526	18.5205	19.266	20.8606	17.824	19.7883	19.3627	17.657	21.27	16.4362	16.9433	16.9606	17.2202	NaN	NaN	+		5.14315	0.000335969	4.5216	7.50432
XP_016772675.1	20.3563	20.0485	19.0124	20.03	19.7601	17.6979	18.8926	19.9944	20.2734	16.7014	20.0668	18.06	18.2615	21.0043	NaN	18.9457	20.1605	18.8623	18.4519	18.881	19.6839	20.4455	20.2736	20.3563	16.9349	19.6971	14.7051	20.1634	20.3942	18.3977	19.3329	19.9545	19.2431	19.0473	19.7394	20.0895	20.5679	19.0814	18.3353	18.8842	19.5573	14.7966	18.825	+		4.91609	0.000440772	1.72043	7.12026
XP_016772839.1;XP_006571155.1;XP_006571154.1;XP_016772832.1	17.2065	17.5483	17.2037	19.1416	17.6212	17.3634	17.1964	18.7125	16.354	NaN	17.5713	15.2911	19.1681	16.1662	NaN	17.4301	16.8503	16.5502	NaN	18.4304	17.11	18.8012	15.8651	16.22	NaN	18.5591	16.7994	16.6143	16.7265	NaN	17.9885	17.9892	14.4035	17.5997	17.7357	18.1148	16.204	17.1377	15.805	18.451	18.12	18.0783	NaN			0.259086	0.693943	-0.334023	-0.615576
XP_016773168.1;XP_016773166.1	16.8423	16.897	16.4991	16.7658	16.1707	NaN	16.4832	17.2787	16.0648	NaN	16.5887	16.2533	NaN	16.5297	NaN	17.0201	17.3746	15.9188	NaN	15.855	16.7611	15.7368	16.6738	16.3206	NaN	16.7771	NaN	15.6954	NaN	16.2063	16.9819	17.2202	NaN	16.7524	17.0616	16.7538	16.4639	15.864	NaN	NaN	16.4122	NaN	NaN			0.78235	0.294145	0.496932	1.51104
XP_016773437.1;XP_006561989.1	15.4553	NaN	16.9338	15.9105	17.1023	NaN	17.5112	17.019	15.3449	NaN	14.2558	15.7959	NaN	16.8869	NaN	15.7369	15.4948	14.7523	15.8582	NaN	NaN	16.4159	16.2635	16.3441	16.2925	17.9079	18.0398	18.6409	NaN	14.8843	17.3164	16.4467	16.9595	17.9268	18.0432	17.6654	14.1944	NaN	13.911	19.3955	16.9632	18.899	NaN			0.519524	0.452452	0.830602	1.0941
XP_026294726.1;XP_026294725.1	17.056	17.9313	16.7992	18.1238	17.309	14.1688	15.1089	17.6088	18.213	16.5067	18.3213	15.762	NaN	16.8035	NaN	NaN	15.1984	NaN	NaN	15.4039	16.125	19.2822	18.3402	NaN	NaN	16.0961	16.9808	18.8613	16.3294	NaN	15.8914	18.1963	14.7806	17.417	17.4228	16.8924	17.9178	NaN	16.2676	16.3906	17.0971	NaN	NaN			1.50573	0.0864833	1.94755	2.54974
XP_026294925.1;XP_026294924.1	16.8891	17.0188	15.9701	17.5107	16.0888	16.3823	NaN	17.3022	16.3408	NaN	NaN	14.908	NaN	15.0995	NaN	15.9951	15.2921	NaN	NaN	15.6203	16.3671	17.2636	16.7908	16.8854	NaN	16.4149	NaN	16.2767	16.38	NaN	15.88	17.2928	NaN	16.1161	16.6811	17.0311	NaN	15.6016	14.0005	NaN	16.3064	NaN	NaN			0.824879	0.274177	0.782914	1.56066
XP_026295074.1;XP_001120710.2	20.0759	19.187	19.1742	20.1089	17.9111	19.2651	18.966	19.1266	19.1127	14.7365	20.3744	18.5147	18.2521	15.6984	NaN	18.2891	17.0714	18.3392	17.4583	13.8073	19.5011	20.7574	18.7349	17.8731	NaN	18.9778	18.1606	20.5306	19.2052	15.6694	17.6797	19.5837	18.1254	18.2964	18.3332	18.9091	19.1124	18.2453	18.4655	19.4154	18.6773	15.7866	17.3932			0.510435	0.45887	0.95748	1.06297
XP_026295137.1;XP_026295136.1;NP_001035357.1	18.5269	17.3716	15.5586	18.2999	NaN	15.7467	NaN	17.2429	15.2572	NaN	18.079	15.1789	NaN	17.8966	NaN	16.6554	NaN	NaN	NaN	15.3774	17.3823	17.2447	17.3662	NaN	NaN	17.2488	NaN	17.557	16.4641	13.2169	14.3894	18.3455	15.0957	NaN	15.2888	16.0408	17.9335	15.6044	14.8657	NaN	13.8151	NaN	NaN	+		2.14123	0.0299011	1.86072	3.36152
XP_026295178.1;XP_016766933.1	23.9088	23.1571	21.0583	24.0537	23.3945	21.1047	21.6575	23.5896	22.4832	20.9001	24.6544	21.4582	23.5116	23.7371	20.1331	22.1003	23.5897	22.0145	21.0354	22.3225	23.4571	23.7409	22.9254	23.7981	21.7499	23.3296	21.9609	23.253	23.1498	20.3367	21.776	24.3702	20.6916	21.716	21.8746	23.9599	23.6308	21.7139	21.7662	20.6421	21.4027	20.6693	19.71	+		4.2358	0.00118747	1.82303	6.04416
XP_026295471.1;XP_026295470.1;XP_026295469.1;XP_026295468.1;XP_026295467.1;XP_026295472.1;XP_026295475.1;XP_026295474.1;XP_026295473.1	19.9834	21.0821	19.9816	21.0109	20.1159	19.1883	19.6105	20.6658	18.9795	16.8798	20.2697	15.671	17.2794	19.159	15.1568	19.8931	18.8257	15.1449	14.4528	17.0145	18.9477	21.484	19.6459	19.0079	18.2019	19.5673	17.9335	21.0919	13.9269	17.1087	18.8196	20.4636	17.5607	19.1469	20.1911	18.2447	17.9479	18.9869	17.6598	19.3658	20.0489	18.2114	NaN			1.10064	0.175244	1.45565	1.91727
XP_026295546.1;XP_026295545.1	15.6286	17.2415	16.4637	16.7141	16.4552	15.7634	NaN	16.846	17.2621	NaN	16.8248	16.9058	17.3061	16.5452	NaN	17.1017	16.7847	16.6186	NaN	15.5569	16.8183	16.6745	16.7175	17.5733	NaN	16.6161	16.1785	16.1554	NaN	NaN	NaN	NaN	NaN	16.8892	16.1495	NaN	16.9497	16.4313	16.706	NaN	16.1059	16.6006	NaN			0.467314	0.495509	0.331528	0.999885
XP_026295673.1;XP_026295671.1;XP_026295670.1	21.1694	21.2602	21.1888	20.8856	20.9673	21.3964	21.7146	21.142	21.1813	21.5193	21.3932	21.9288	19.5245	21.8161	NaN	21.7508	21.3775	21.2042	20.9202	21.8191	20.9929	21.0482	21.4723	21.1129	22.0943	20.9914	21.639	21.0929	21.1495	21.2113	21.279	21.2799	21.6297	21.4302	21.653	21.4771	21.6707	21.938	21.6467	20.9888	21.403	21.5506	21.963			0.605636	0.394549	-0.208713	-1.21441
XP_026295732.1;XP_026295731.1;NP_001229316.1;XP_026295734.1;XP_026295733.1;XP_026295735.1	20.6585	24.0348	16.735	24.3003	23.7894	15.5976	19.9998	24.1316	21.2633	22.0846	22.4321	19.0393	24.0395	21.6262	18.4099	19.5745	19.1674	18.005	16.624	19.0338	23.9649	24.1	23.7091	23.8709	23.2255	23.2429	15.55	24.0263	24.2227	19.0457	20.5902	21.8688	18.8878	16.9819	17.615	24.3896	22.967	18.2113	15.6835	21.4585	19.3294	19.3169	17.6362	+	+	3.55616	0.00308014	4.35878	5.06418
XP_026295756.1;NP_001153742.1	21.9668	18.9484	20.8441	19.4334	21.1921	21.6706	21.9149	20.3238	22.2798	22.6854	19.6139	21.9156	19.3885	21.4817	22.2765	20.915	22.4219	21.5855	19.5996	19.36	20.8075	20.1886	21.2052	21.4453	17.9202	19.447	19.6679	20.6141	18.5917	20.326	18.3826	21.9649	22.021	20.9061	20.3658	16.4008	22.4768	20.6734	22.4661	21.8086	19.5308	21.7659	20.6681			0.795929	0.28744	0.874743	1.49795
XP_026295805.1	25.542	23.9934	23.5152	24.9447	24.8709	22.0729	23.1845	24.8188	24.5933	24.5459	24.9965	23.1182	24.4322	25.9311	23.805	24.0411	25.6994	23.0065	20.5978	23.0531	25.092	25.4414	25.6676	25.5893	24.9743	25.9783	23.7897	25.8821	24.8403	23.166	24.1474	25.7928	23.9056	23.9751	23.8828	25.5604	25.7783	23.5169	23.7686	24.075	23.8449	23.5032	24.26	+	+	4.008	0.00164632	2.78111	5.70615
XP_026295970.1;XP_026295969.1	18.1971	18.6056	18.515	19.4425	18.66	14.3388	16.9636	19.266	17.475	17.8143	18.0787	17.891	18.6352	17.7106	15.3914	19.1336	17.7733	18.0736	14.7999	18.8146	18.58	18.6913	18.9638	19.1228	15.5148	18.7949	19.0698	18.8832	18.5241	16.1786	18.7119	18.7271	NaN	16.8685	18.2865	NaN	18.9305	18.5041	17.0949	16.972	19.0216	18.1341	NaN			0.841685	0.267516	1.20722	1.56318
XP_026296012.1	16.6668	NaN	NaN	18.5951	16.4601	14.3645	16.9069	17.6628	14.2729	NaN	16.1917	NaN	NaN	16.9776	NaN	NaN	17.2542	15.9434	16.1513	NaN	16.9116	18.297	17.6605	14.0647	NaN	NaN	16.7636	17.9417	17.3878	16.8973	15.9385	17.4751	NaN	17.1141	16.1881	16.3206	18.109	NaN	14.1851	NaN	16.336	NaN	NaN			1.36732	0.111392	2.01628	2.4038
XP_026296062.1	22.1325	21.9513	19.1452	21.5312	21.4711	19.5824	19.5034	21.3821	19.6434	18.9438	21.3832	16.4017	19.7111	21.0117	NaN	19.6322	20.2588	15.4623	16.6948	16.7695	21.5152	21.9616	21.0363	21.0935	19.8467	21.3657	19.7485	21.6327	20.8092	17.6336	19.8607	21.0169	18.8998	17.2439	18.928	19.9953	19.9562	19.5997	17.5066	16.3404	19.1383	18.508	NaN	+		2.84422	0.00908917	2.50515	4.11575
XP_026296135.1	18.1165	15.8607	16.6419	16.3309	15.2724	15.829	NaN	16.8276	NaN	NaN	16.17	NaN	NaN	16.1855	NaN	18.476	16.3519	15.7127	14.9269	18.0453	15.8335	17.2179	15.9135	15.2491	NaN	NaN	17.7243	17.1655	NaN	NaN	18.3985	17.5558	NaN	14.4625	19.0736	NaN	14.8998	13.8146	16.3304	NaN	18.6999	NaN	NaN			0.115866	0.841772	0.266799	0.306065
XP_026296152.1;XP_026296151.1;XP_026296150.1;XP_026296154.1;XP_026296153.1	20.2722	20.1432	19.2744	19.9523	20.0965	16.5995	19.3808	19.972	20.3154	19.3973	19.8219	19.2659	19.1837	20.1417	18.93	18.8686	20.4576	19.1963	17.2812	18.2368	20.7304	19.2491	20.5301	20.2299	18.8131	20.3427	19.0236	19.1943	19.5577	18.9826	19.2993	20.3771	19.3656	18.8715	19.0263	20.771	20.9193	19.1449	18.2435	19.0523	18.7459	18.4677	19.7948	+		4.68985	0.000667875	2.35709	6.75051
XP_026296300.1	19.9906	18.4666	19.3488	19.3532	18.4531	17.7234	18.193	17.9467	17.5394	NaN	18.8143	18.7973	19.3672	19.8585	NaN	16.7014	18.7514	18.643	15.6745	17.444	18.8722	19.6759	17.8926	20.2614	15.3161	17.8215	19.6281	18.8511	20.7937	18.2179	20.0114	19.1182	17.4306	17.8331	19.8003	18.4291	NaN	18.1445	NaN	NaN	18.8793	19.3185	16.0916			1.66779	0.0678913	1.57274	2.72194
XP_026296343.1;XP_026296337.1	19.3479	19.6793	20.1352	19.2929	19.4804	19.0142	19.8009	19.1449	19.5938	20.2381	19.4413	19.9852	18.4026	18.9438	19.786	20.5067	19.7696	20.6641	19.3585	20.2111	19.6122	19.234	19.0135	18.0176	18.8065	19.8315	19.8341	19.6019	19.5064	20.3699	19.8839	19.2188	17.3346	20.0057	20.3434	19.9105	19.2737	18.8326	14.6107	20.6346	21.1895	20.2261	19.9583			0.366771	0.589235	0.618439	0.817159
XP_026296372.1;XP_026296371.1	20.4331	19.8862	18.146	20.4573	20.5677	16.0697	18.6395	20.2703	20.3945	19.2363	20.7818	19.1201	20.5663	20.6787	17.607	19.4216	20.3651	19.4837	NaN	NaN	20.4721	20.6496	20.801	20.7576	21.4836	20.457	19.667	21.1014	21.209	17.7365	19.6444	19.9095	17.3071	17.6729	19.8873	18.7992	20.7474	19.4184	20.0624	20.0276	19.5928	16.6187	19.8163			1.70744	0.063189	1.73024	2.77514
XP_026296405.1;XP_003250526.1	22.3274	21.4812	18.8684	22.2536	22.7085	17.8505	19.8177	22.0803	21.8577	16.4345	19.5421	16.8062	19.497	22.3847	17.9664	18.2759	22.8689	15.2031	15.8469	17.3636	21.9078	21.6805	22.5534	21.0096	20.2642	21.8049	17.7044	23.2727	21.7613	15.5369	18.7734	22.3675	17.6347	19.0589	19.8512	22.0274	21.1597	16.9244	13.9052	15.8228	18.5523	19.1774	NaN	+		6.01379	9.05087e-05	5.47112	9.11198
XP_026296472.1;XP_026296473.1	20.5617	20.7904	22.6861	21.2771	20.6418	20.7855	21.9367	20.0794	20.561	17.5984	20.8525	21.7302	16.0328	20.5135	22.0301	21.9584	19.0655	21.1853	20.6378	21.36	19.2941	21.0477	21.565	19.8603	19.451	20.5402	22.8584	21.1921	19.3166	21.0413	22.5021	20.5491	21.2794	22.8007	23.1998	20.88	18.8393	22.2235	21.896	21.7078	22.6336	21.6675	21.0767			1.77592	0.0556153	-1.20244	-2.7767
XP_026296488.1	16.8833	16.7354	19.4423	18.3705	16.1136	18.1217	18.5792	15.9591	NaN	15.5315	17.077	14.3887	NaN	14.279	16.9031	18.4522	13.7164	14.7176	16.3661	17.8926	16.304	17.5936	17.2314	16.2367	NaN	15.1246	18.5341	17.2216	13.8654	NaN	17.5468	16.4807	16.9539	18.0362	19.287	NaN	NaN	13.9999	NaN	NaN	18.7054	17.2706	NaN			0.682872	0.345392	-1.34726	-1.35792
XP_026296489.1;XP_006570321.2	19.1098	18.542	18.7745	18.4934	19.5823	19.3438	19.5895	19.0469	19.6413	19.2528	18.7413	19.5193	19.0814	19.7725	19.4314	18.8985	20.0343	19.5987	19.8236	19.9594	19.498	18.4871	19.3322	19.5454	18.4273	19.7885	18.1188	18.6988	19.6241	18.3736	18.0115	19.3631	19.4298	19.6476	19.5703	19.2124	19.6387	18.4952	20.1841	20.0718	18.641	19.3888	18.636			0.210841	0.743943	0.134268	0.515745
XP_026296510.1	16.0971	16.8387	18.3089	18.1536	17.4921	NaN	17.4322	17.7106	NaN	NaN	17.1579	NaN	NaN	13.9729	NaN	NaN	17.2792	NaN	17.7093	NaN	17.2292	18.0552	17.183	17.2784	NaN	17.3062	17.7953	17.6325	16.8565	NaN	17.4737	17.4141	18.4883	18.0124	18.15	17.6029	17.1788	17.4943	17.2718	18.2459	18.8364	NaN	NaN			0.541474	0.436141	-0.85877	-1.13959
XP_026296512.1	17.5831	19.6595	19.4734	20.2243	18.4398	18.1068	18.4566	19.4354	16.7798	18.2662	18.5574	16.4109	17.289	16.4516	17.3125	17.708	13.9173	16.1792	NaN	14.5007	18.7634	20.3003	18.2396	17.6829	16.1387	18.1669	16.9918	19.3419	18.1487	17.2355	18.376	18.6345	19.6051	19.9062	18.53	18.3134	16.577	15.6929	17.7622	18.3051	19.202	18.0572	NaN			0.126817	0.833419	0.289588	0.331137
XP_026296529.1;XP_006569964.1	21.7784	20.5236	18.6611	21.6863	22.0703	19.7427	20.1906	20.2504	20.3951	19.4126	20.483	18.7134	21.2407	20.6363	19.9542	19.124	21.0237	15.0856	19.8607	NaN	21.9003	21.4372	20.6276	20.3112	19.3411	21.3302	18.9503	21.3975	19.3807	18.9349	19.3813	20.4338	20.4176	17.2901	18.7751	19.8798	20.7261	19.7299	20.3449	19.5502	18.7767	18.9266	17.6197	+		2.82092	0.00931864	1.10843	4.19019
XP_026296654.1	19.4261	16.2049	NaN	19.3025	17.2985	11.4573	11.3006	15.2791	19.1409	NaN	18.3829	NaN	15.0702	17.8464	14.4557	NaN	17.1154	12.9924	NaN	NaN	12.5032	20.408	16.9184	18.0107	12.5783	15.3868	13.0583	21.3836	13.2242	NaN	14.056	20.9918	12.2038	12.3704	13.0942	13.126	17.336	13.7347	12.5811	14.3031	12.9803	NaN	NaN	+		3.07087	0.0064596	5.42919	4.89848
XP_026296673.1	21.0939	19.1018	19.464	20.9701	19.8466	18.9388	16.0494	20.0277	16.9758	NaN	20.551	20.0073	19.6175	20.9054	19.6667	16.5544	20.2788	18.405	NaN	17.4604	19.9053	20.6109	20.2393	21.0007	NaN	20.1398	18.9792	20.4454	20.1722	NaN	18.052	19.6249	NaN	14.5278	18.6979	19.7338	19.6667	19.1104	NaN	NaN	18.6658	18.5043	NaN			1.42359	0.100244	1.84957	2.3939
XP_026296675.1	20.6553	20.8783	20.0784	21.3212	20.682	14.1394	17.6216	20.6466	18.6672	22.1489	20.976	15.7328	18.2719	19.7609	NaN	16.5768	19.8292	16.0542	18.1916	15.701	20.6613	20.874	19.7103	18.4828	NaN	19.5968	19.9216	20.3911	18.6545	14.4583	18.2625	21.3003	18.0517	20.1168	20.4463	17.8908	19.7238	17.0924	16.5149	19.4388	19.7298	16.4349	18.6684	+		4.31184	0.00102891	3.53614	6.15931
XP_026296857.1;XP_026296856.1	19.0211	19.4049	18.3566	20.0816	19.4611	15.3668	16.2442	19.6222	18.901	18.5667	19.8913	16.184	17.7803	18.1359	15.5359	16.8653	18.2671	16.819	NaN	15.8151	19.3105	20.1608	20.1677	19.5154	18.2576	18.1494	18.3652	19.2446	19.5388	NaN	17.3124	19.9369	16.3376	17.0258	18.3955	19.3871	17.8801	17.2665	NaN	16.7571	17.4285	16.9603	NaN	+		3.0432	0.00680555	2.479	4.65197
XP_026296930.1;XP_026296929.1;XP_026296928.1;XP_026296927.1;XP_026296926.1;XP_026296925.1;XP_026296924.1	19.8925	19.4186	16.5841	19.5198	18.9999	18.8451	18.6185	20.1582	14.8181	NaN	19.2511	16.1105	NaN	16.0227	16.856	18.5041	18.597	17.6003	17.371	18.1053	19.4723	20.0029	17.4171	18.8042	NaN	18.9129	18.9834	19.7386	18.9525	NaN	16.7465	20.2814	19.1324	19.0878	19.179	19.1719	18.8116	18.5936	NaN	19.1122	17.509	18.8507	NaN			0.0791137	0.892119	-0.189662	-0.215314
XP_026296936.1;XP_026296935.1	18.7218	18.1667	NaN	18.3257	18.0966	NaN	NaN	17.0826	18.4083	NaN	16.9409	15.98	NaN	18.8107	NaN	17.1133	18.3024	16.402	16.4687	17.4047	18.6941	15.3269	18.9433	18.6878	15.0897	17.8951	16.7567	17.3202	18.6376	16.2913	16.8739	17.9304	NaN	16.051	16.3074	18.7431	18.1513	15.8784	NaN	NaN	16.245	14.7218	NaN	+		3.56614	0.00311578	1.67911	5.47391
XP_026296997.1;XP_026296996.1;XP_026296995.1	16.2637	16.398	16.5003	18.0991	16.6763	18.8847	19.2085	13.9162	17.4648	16.395	21.2305	14.5983	14.4211	16.847	NaN	19.3696	14.1244	15.2226	19.2639	NaN	17.7818	18.7275	17.1274	15.4283	NaN	21.3436	19.2261	10.9591	16.3828	NaN	20.2868	18.2754	16.5128	18.3592	14.1581	16.8908	14.9212	15.9637	18.4402	19.2701	19.1162	17.4671	NaN			0.596376	0.397252	-1.33845	-1.20552
XP_026297002.1	20.7618	19.2196	20.3299	17.3859	18.6094	19.6781	19.6603	18.1905	19.2685	16.8002	19.8336	14.6334	NaN	18.1956	18.6125	19.4649	19.1757	17.007	17.8297	18.6791	18.526	19.4987	17.8879	16.3223	16.4292	17.9298	18.7767	19.6731	18.0029	16.8187	18.8664	20.1556	19.4283	19.4165	19.3768	16.9865	18.2742	18.7854	17.5712	18.397	19.3067	18.3933	17.527			0.223098	0.734096	0.288081	0.541195
XP_026297061.1;XP_026297060.1;XP_026297059.1;XP_026297062.1	NaN	15.4521	16.2286	16.1426	NaN	14.5311	15.8626	16.6646	16.1135	NaN	14.4798	16.0237	NaN	15.5719	NaN	16.4808	15.8562	16.8913	NaN	17.4586	16.4335	16.3659	16.153	16.3545	NaN	16.2386	15.6016	16.1931	16.0782	16.9157	15.8052	15.4955	15.8114	15.541	15.0273	15.7117	15.6684	15.9322	NaN	16.7601	16.4069	NaN	NaN			0.196807	0.75443	-0.229667	-0.490358
XP_026297086.1	16.6742	18.2769	NaN	18.9973	20.6854	16.5377	17.7146	13.4684	19.8185	15.1438	14.772	16.5701	NaN	15.4403	16.4471	19.1341	17.9067	16.5514	16.521	16.4025	18.9932	19.7247	18.8193	17.6028	NaN	19.0544	17.1782	17.2005	NaN	NaN	16.8059	18.0977	NaN	17.3483	19.3085	16.3032	19.5065	17.5437	NaN	NaN	16.8052	NaN	17.3623			0.588675	0.399567	0.936892	1.19338
XP_026297185.1	16.9488	16.7264	16.1696	16.7965	16.2289	13.2495	15.4237	17.0018	NaN	NaN	16.6747	NaN	16.0282	16.1138	17.766	16.4008	15.0103	13.1924	NaN	14.2957	16.7655	19.3641	13.3949	13.721	16.1749	17.1103	16.0413	17.5991	16.6313	NaN	17.2194	17.3692	15.9116	16.4672	16.9924	17.7413	NaN	NaN	NaN	NaN	16.3575	15.7998	NaN			0.58207	0.402827	1.34254	1.22054
XP_026297204.1	20.9417	20.4161	20.7485	19.7382	19.8913	22.1291	21.2047	21.4319	20.3148	19.9197	21.4034	21.296	15.0965	21.4933	20.5971	22.1498	20.6725	20.8297	20.324	20.4206	20.9756	20.3099	21.4508	15.7463	19.0241	19.1844	21.3745	19.1304	16.2968	21.3106	19.6146	20.4614	22.2344	21.6378	22.7681	19.5025	19.2399	21.9843	21.3232	20.1598	21.2418	21.9924	20.3389			1.13442	0.164352	-0.918642	-1.96196
XP_026297212.1;XP_006570612.1;XP_006570611.1;XP_006570610.1;XP_016768147.1	18.2515	18.7369	18.6361	18.6711	19.4777	20.5667	19.202	18.6655	19.324	19.2405	18.8106	19.9818	19.2456	20.0102	18.2188	18.8216	19.8437	20.6536	21.0321	17.1983	19.767	17.7797	19.6564	18.2839	NaN	19.6215	18.2118	17.5481	18.3318	14.8748	18.421	19.0352	20.3508	18.8181	17.9893	18.5077	18.8464	20.2183	20.8999	19.7039	19.0155	18.582	NaN			0.362704	0.592295	-0.465899	-0.809824
XP_026297283.1;XP_026297282.1;XP_026297281.1;XP_026297280.1;XP_026297278.1	20.3373	20.6959	20.9513	20.6851	19.5909	18.0573	17.4154	19.6818	20.0348	16.0821	21.0946	16.0011	14.9806	19.0568	15.9353	20.9975	19.3509	16.1529	17.3734	18.7026	19.4063	20.9001	20.7308	19.641	17.2984	18.5325	22.0602	20.8108	19.3038	16.5857	22.2029	19.4562	16.5283	20.4953	22.0273	17.9995	18.5205	21.3126	18.1574	19.5007	21.5079	18.6181	18.2407			0.254312	0.697582	0.402357	0.604473
XP_026297457.1;XP_016768511.2	18.2766	20.8122	20.5432	17.4283	21.8744	21.2057	21.217	20.9929	17.4668	18.1252	16.4613	20.6769	19.8726	14.4301	NaN	19.6556	18.6902	19.7485	19.2976	16.9935	22.0503	18.7558	20.3082	18.5285	13.2282	20.722	20.175	17.8009	18.5118	13.4986	17.1842	16.6472	21.7043	21.1936	19.5087	20.1102	21.1858	20.6265	19.1264	20.9199	19.3384	20.709	NaN			0.442956	0.51494	-1.01834	-0.950489
XP_026297500.1	18.0211	17.9698	17.714	18.6049	17.1397	15.8282	17.5358	18.2243	16.171	16.9778	18.3492	16.714	NaN	17.3433	16.7267	17.5337	16.4594	16.7984	16.6054	17.5163	17.7752	19.1226	18.1039	17.9684	18.1892	16.2055	17.6425	18.0352	17.2094	17.7341	17.9248	18.4787	15.6963	18.4683	18.5597	13.6813	17.691	13.6657	16.7419	16.076	17.8896	18.2832	NaN			0.851729	0.264405	0.994053	1.57738
XP_026297587.1;XP_026297583.1;XP_026297581.1	18.2629	18.5252	17.0741	19.4309	19.3586	13.8451	18.5659	19.2604	15.7333	17.4595	18.7401	NaN	16.8086	15.6849	17.387	NaN	16.4706	16.2341	NaN	NaN	19.2839	19.8615	19.085	17.4995	NaN	13.2032	18.4249	19.7432	17.4951	NaN	17.4864	19.4957	16.0738	15.3255	14.5829	NaN	16.9098	16.2585	15.1379	NaN	17.1154	17.0774	NaN			0.69074	0.340057	1.77519	1.37021
XP_026297620.1;XP_026297618.1;XP_026297592.1;XP_026297593.1;XP_026297594.1;XP_026297595.1;XP_026297596.1;XP_026297597.1;XP_026297598.1;XP_026297599.1;XP_026297600.1;XP_026297601.1;XP_026297603.1;XP_026297604.1;XP_026297605.1;XP_026297606.1;XP_026297607.1;XP_026297608.1;XP_026297609.1;XP_026297610.1;XP_026297613.1;XP_026297614.1;XP_026297615.1;XP_026297616.1;XP_026297617.1;XP_026297602.1;XP_026297…	14.8074	20.0513	17.2657	20.803	17.8866	15.6464	17.5208	18.4233	15.6192	16.0452	14.8661	16.3855	18.3519	16.6042	16.6614	NaN	18.0247	16.635	NaN	18.6351	20.2193	17.1035	16.0839	15.6801	NaN	18.4382	15.9787	17.818	16.9419	18.6883	NaN	NaN	15.2842	15.7191	14.0092	NaN	19.2078	17.9909	NaN	18.1617	16.6986	NaN	18.4371			0.159652	0.791644	-0.454776	-0.410255
XP_026297640.1	17.6424	19.9999	17.5252	20.3249	19.4531	16.8381	17.2841	19.9449	18.4988	18.1874	18.3434	NaN	18.1087	18.8116	NaN	16.1601	19.4097	17.092	16.7808	18.0341	19.9776	20.0493	18.5881	18.8404	19.5632	19.6552	18.3925	20.1904	19.9567	NaN	17.8719	19.4383	15.2985	17.9036	18.4507	19.0864	17.3504	16.9338	17.6176	17.6954	17.9259	17.941	12.5965	+		2.64745	0.012376	1.61356	3.86409
XP_026297838.1;XP_016769012.1;XP_006569767.2;XP_006569769.1	19.1154	18.6924	21.0521	18.8307	18.4139	19.74	20.4216	18.0159	15.7212	18.0258	19.6095	17.1182	NaN	18.2531	17.2382	19.6591	17.1361	18.1376	18.8613	18.4831	18.4085	19.092	17.5107	16.1962	NaN	16.3049	19.1599	19.0985	15.7874	19.4642	15.4976	19.7538	18.8795	19.8285	19.8863	NaN	17.4297	18.2525	17.6391	20.5946	20.6371	20.0641	NaN			1.00254	0.205107	-1.11941	-1.78573
XP_026297871.1;XP_016769183.2;XP_016769182.2;XP_016769186.2;XP_016769185.2	22.2454	16.1065	18.6293	20.4809	19.0644	16.797	17.5325	19.9794	20.481	14.0002	19.7522	15.8146	15.0235	21.0039	14.4164	19.2854	19.657	17.5428	10.6305	16.9447	19.7762	20.6551	19.4185	18.9699	18.6597	20.4922	20.3532	21.5248	19.6821	NaN	20.6963	21.1688	16.0048	14.8163	16.9929	17.8188	19.4409	17.0047	NaN	15.7512	16.5374	NaN	NaN	+		2.40028	0.0194174	4.35599	3.62685
XP_026298036.1	19.0824	18.9111	19.8227	17.2119	19.8829	20.6205	19.4537	18.255	17.2829	16.0394	16.8873	18.4105	18.0157	19.4286	19.0218	18.0331	19.065	18.8622	16.8444	18.3691	19.6006	18.3965	17.7934	18.1954	18.4449	18.6754	18.2118	18.008	17.7363	17.4976	18.5964	17.9801	20.8499	18.5193	19.5634	15.9997	18.7256	19.6433	18.9643	18.3615	18.972	19.9428	NaN			0.17473	0.776854	-0.241608	-0.438577
XP_026298038.1	20.338	19.7909	20.3738	19.6022	19.162	20.5689	19.6376	20.0211	19.234	18.7324	20.1062	18.6541	17.0675	20.0791	NaN	18.4227	19.7832	19.4026	20.1451	18.3944	19.6564	20.0453	18.3962	NaN	16.3068	18.6163	20.5526	20.2525	19.8395	19.9649	20.139	20.5442	18.1775	19.2265	20.0242	18.7096	20.0834	20.1238	19.6286	18.3556	20.0976	19.5487	NaN			0.0685859	0.906591	0.0870495	0.188136
XP_026298050.1;XP_026298049.1;XP_026298048.1;XP_026298047.1	16.7122	17.5964	19.4163	18.3451	20.5443	22.0857	21.6024	18.8824	17.152	14.9734	17.3918	17.4632	13.9225	16.7353	15.8073	17.5185	16.0174	17.5612	18.5449	17.7907	19.9205	19.0647	18.6979	12.9996	13.3326	20.697	18.8602	19.0757	17.6559	17.1916	17.335	18.0588	20.4184	19.8259	20.1441	19.3171	15.817	20.8903	17.0594	20.829	18.8392	21.1883	NaN			0.822006	0.275226	-1.49562	-1.53525
XP_026298159.1;XP_026298158.1;XP_006558716.1	18.6153	18.007	17.3654	18.8405	16.495	17.9799	17.5463	18.7792	15.9362	NaN	18.6607	17.9692	17.112	15.1509	NaN	16.9601	16.9759	16.6657	NaN	16.8485	17.0043	18.8234	18.0792	18.1282	13.0955	17.4395	16.7953	18.584	11.9563	NaN	17.6555	19.1623	16.3959	17.1281	17.8148	17.8261	15.9562	NaN	NaN	17.0947	15.606	NaN	NaN			0.03985	0.942593	-0.0984587	-0.11324
XP_026298167.1	16.3193	16.1578	14.7666	15.762	NaN	NaN	15.057	15.9908	20.9117	NaN	16.1952	NaN	NaN	NaN	NaN	NaN	16.5208	16.5014	NaN	16.3693	NaN	15.5886	16.2202	NaN	24.2988	17.0086	16.6991	16.2967	NaN	17.6876	15.8973	15.9463	NaN	NaN	16.4656	NaN	16.184	16.7959	16.3692	NaN	16.0807	NaN	NaN			0.191372	0.761167	0.504384	0.480675
XP_026298264.1;XP_026298263.1	20.7798	18.6074	18.5783	20.5201	19.7388	19.8369	20.002	19.5387	15.3529	NaN	17.17	15.3681	14.2597	14.4686	15.9513	18.5998	17.0802	14.4558	15.7598	15.6986	19.9895	21.3006	17.3714	16.2924	13.6054	19.0874	17.7447	21.3367	17.4088	NaN	18.4514	20.4415	16.3653	19.5775	19.5288	NaN	16.925	16.8723	NaN	18.3295	19.181	20.613	NaN			0.104381	0.859995	0.334869	0.277749
XP_026298285.1	28.6463	27.3539	27.2716	28.3962	28.1346	28.0361	26.9052	27.7478	27.6924	25.1595	26.9866	27.3358	26.9556	28.3645	25.9481	28.0382	28.7215	27.4934	27.1022	27.0678	28.274	27.8717	28.1925	27.8734	26.9436	28.3844	27.772	28.8337	27.5863	26.8995	28.2256	28.6722	27.3922	27.1585	27.3371	27.8656	28.2042	27.5484	27.363	26.633	27.8332	26.9629	25.9925	+		2.78932	0.00957048	0.833784	4.04517
XP_026298574.1;XP_026298573.1	15.744	16.9462	15.9417	16.9071	16.746	15.0088	16.5179	17.0793	NaN	15.8136	16.7032	17.1839	16.8095	15.4992	NaN	NaN	16.3798	NaN	17.1824	NaN	15.823	16.0219	16.8988	NaN	NaN	16.4945	NaN	15.7501	15.6561	17.6056	15.2095	16.5347	17.0063	17.1829	16.8324	16.1154	NaN	15.6611	NaN	NaN	16.8616	17.1445	NaN			0.238451	0.716665	0.30773	0.584079
XP_026298774.1;XP_026298734.1;XP_026298706.1;XP_026298647.1;NP_001071291.1	18.0504	16.1738	19.7573	18.813	16.0672	19.7717	19.5251	17.0876	16.9927	17.5195	17.9738	17.9935	16.9452	19.1316	20.1463	17.3054	18.5426	19.5274	18.247	16.3314	17.7795	19.4956	16.7358	16.6684	17.4969	17.3759	19.1242	19.2104	18.1017	18.1624	18.1009	19.3747	19.7306	18.801	19.0448	15.1028	17.4583	18.3712	20.6973	18.4419	18.5114	17.2893	19.5888			0.31547	0.635153	-0.496234	-0.722807
XP_026298821.1	19.474	18.4206	17.6606	15.4142	17.4854	18.1794	16.5068	16.645	19.3521	20.5294	18.2301	16.974	20.3885	17.9104	NaN	17.6206	19.2142	NaN	19.46	17.6126	17.9423	NaN	17.529	16.0173	NaN	18.0074	NaN	13.8985	NaN	NaN	NaN	16.9732	18.4188	15.3033	15.625	NaN	19.0214	16.0375	NaN	15.9544	NaN	NaN	NaN			0.518779	0.452193	0.653205	1.08096
XP_026298883.1	21.1178	20.4536	20.9386	20.4079	20.9188	21.2905	22.1056	21.2877	20.8292	20.2469	19.9671	22.3616	17.9418	20.0895	22.5239	21.6938	20.5203	21.4833	20.7407	21.2947	20.8084	20.8093	21.7904	19.5429	21.2964	21.3716	21.7303	21.2661	19.8095	22.1873	21.4947	21.1864	22.3908	21.718	21.7177	20.5949	21.6582	21.6069	21.4768	22.8257	21.8118	21.987	20.0881			0.508831	0.459524	-0.280126	-1.06035
XP_026298921.1;XP_026298920.1	22.1957	19.2006	16.2993	21.1953	17.9122	14.8504	15.1501	19.2288	19.8119	NaN	20.659	13.7074	17.3529	19.3665	12.3136	17.3578	19.4639	16.0003	15.8242	14.6095	19.9094	20.5494	21.3877	18.482	15.0665	20.098	17.875	21.7918	18.7503	11.3566	18.2989	21.6214	14.6477	12.1684	16.2976	18.173	18.4994	15.2045	NaN	14.8532	13.1384	NaN	NaN	+		4.52613	0.000748984	4.73629	6.79396
XP_026298954.1	18.3684	17.3471	18.4045	18.2092	15.3941	18.0589	17.8437	17.4657	NaN	15.4556	17.3285	15.4124	14.959	13.7343	14.049	19.9623	15.7054	17.7644	15.9219	18.6538	15.0664	17.995	15.328	16.8682	13.5457	NaN	19.309	16.6321	15.3125	17.3254	19.1337	17.4698	16.8564	18.5376	16.9085	NaN	15.5178	21.254	14.2431	13.74	19.7152	16.77	NaN			0.847897	0.265224	-1.99503	-1.59436
XP_026298968.1;XP_026298967.1;XP_026298966.1	20.5954	20.3617	21.4607	20.9762	19.6362	20.7568	20.7481	20.1443	20.5129	20.396	20.6684	20.5168	19.235	20.344	20.9173	21.7604	20.3918	20.9606	20.2645	21.5899	19.6641	21.2665	19.7145	19.3443	19.903	19.7739	20.8358	21.5654	19.7251	22.6692	23.4975	21.4367	19.713	20.315	21.0742	19.0934	21.3796	21.3329	19.4977	23.1804	21.7091	21.1156	21.1584			0.395435	0.559815	-0.348412	-0.868202
XP_026298978.1;XP_006562425.1	22.4358	20.8022	NaN	22.6559	18.5697	15.608	15.8052	21.2404	21.1747	16.0419	22.2597	15.9961	19.9018	22.2161	NaN	16.7382	21.1539	15.2674	12.9312	14.2045	20.87	22.9071	22.502	21.513	20.047	20.8202	18.6636	22.9354	22.7971	NaN	19.4466	22.976	16.0039	14.938	NaN	22.5628	21.0634	NaN	15.3623	NaN	16.3511	17.2602	NaN	+		6.51991	3.95093e-05	6.82394	10.9296
XP_026298990.1;XP_016770013.1;XP_006562129.1;XP_006562128.1;XP_006562126.2;XP_393642.5	19.7346	21.4337	18.7997	21.1751	20.4609	16.1096	18.1087	21.0965	20.5457	17.7026	20.6211	13.9284	16.994	17.9238	14.3279	18.6472	18.9896	17.7742	16.2858	18.2019	21.4462	21.479	20.3562	21.0411	18.0361	20.7326	18.2774	22.1228	21.2816	17.7401	19.1108	21.0613	16.5697	18.8278	19.3917	21.2618	20.4316	16.5487	16.3598	19.7433	19.101	19.6775	NaN	+		3.58099	0.00306476	2.94642	5.09857
XP_026299012.1;XP_026299011.1	19.8993	19.0059	17.4221	20.15	18.6584	NaN	17.6296	19.6006	19.5063	19.2383	18.9673	15.8282	19.6637	20.3533	18.9862	17.446	19.105	16.8559	NaN	18.0669	19.734	18.5784	19.6915	20.7062	19.9435	18.7699	17.1123	17.4688	20.7086	17.8639	16.5412	19.2024	18.3135	17.8892	17.8617	20.739	19.5801	16.3435	17.2031	18.0131	17.3003	18.0432	18.2219	+		4.13674	0.00140396	2.24856	6.45525
XP_026299014.1;XP_026299017.1;XP_026299019.1;XP_026299013.1;XP_026299018.1;XP_026299015.1;XP_026299016.1	14.8338	20.2226	14.2828	20.7256	19.356	15.2593	16.5247	20.8683	16.0262	15.9848	17.4824	15.9321	17.5765	15.2309	15.3987	15.6579	16.1798	13.073	NaN	13.1411	20.5325	20.7336	18.0696	16.3245	18.735	18.0051	NaN	18.7077	18.8264	15.763	13.1602	14.3749	NaN	NaN	NaN	18.058	17.5109	15.8642	14.7695	15.7038	15.6134	16.762	NaN		+	0.984163	0.211305	1.34051	1.77398
XP_026299042.1;XP_026299041.1;XP_026299040.1;XP_026299039.1;XP_026299038.1;XP_026299037.1;XP_026299036.1;XP_026299035.1;XP_026299034.1;XP_026299033.1	18.6773	21.6786	19.1671	21.8206	20.2601	13.2373	17.8782	21.4338	19.5044	NaN	20.6844	15.8702	18.8238	19.7025	NaN	18.5364	NaN	15.3004	14.4014	18.6051	20.8631	21.92	20.3645	20.568	21.1037	20.584	14.3822	20.8956	21.865	17.4487	22.4558	20.0198	16.9034	19.0825	19.6834	22.2086	18.8882	16.1583	17.7612	20.571	19.5766	18.3273	17.324	+		2.38834	0.0198111	3.2273	3.61113
XP_026299083.1	21.4998	20.5943	19.7282	20.5902	21.022	18.4856	20.9007	21.3562	21.4876	21.5	21.5026	20.2603	21.4036	22.3674	NaN	20.4291	21.5563	20.2783	19.0656	16.5787	21.9084	21.6999	21.3883	20.7953	22.5355	20.8334	19.983	22.3854	20.1145	20.6927	19.5347	22.1532	20.8246	21.0868	20.9873	21.6996	21.4312	19.9169	19.6576	20.6594	20.0471	20.8564	21.1537	+		3.48039	0.00343436	2.56738	4.95989
XP_026299115.1	16.7344	16.7916	16.7197	18.2844	15.9348	NaN	16.2559	15.6368	16.9712	15.9197	16.6818	16.2447	14.0096	NaN	NaN	15.9548	NaN	NaN	11.8523	16.2284	15.9737	16.6747	16.1222	NaN	NaN	16.963	16.4584	16.6187	NaN	NaN	16.4937	17.2104	14.4647	16.977	16.5362	15.5859	13.259	15.3427	15.5978	14.6521	16.0507	NaN	NaN			0.602302	0.395663	1.21482	1.23005
XP_026299139.1;XP_026299138.1;XP_026299137.1;XP_026299136.1;XP_026299135.1	18.8485	17.8944	17.5724	18.2983	17.464	16.8054	15.9258	18.343	16.5972	17.3908	17.6002	17.2307	NaN	16.3863	NaN	17.7873	17.9093	NaN	15.0595	15.1204	17.8379	18.8292	17.125	NaN	17.6283	17.1494	15.7176	18.5972	17.2052	15.1588	17.9294	17.7017	17.828	17.077	17.0824	16.1239	18.4838	17.4821	17.4722	16.8675	18.4998	NaN	NaN			0.879941	0.252122	0.903987	1.61701
XP_026299150.1	16.5987	17.64	23.0007	18.2062	15.9972	21.3347	20.0685	15.4529	NaN	14.62	18.1883	22.2534	NaN	14.4244	19.9945	21.8176	17.9669	21.7088	16.1877	18.5436	17.9436	16.4771	18.0518	17.5962	18.947	12.8652	20.9541	NaN	NaN	17.5977	22.2748	13.7172	21.3457	22.1745	23.3444	NaN	13.3689	21.5209	19.8569	19.6435	23.4303	23.7312	22.8417	+		2.49384	0.0161361	-4.59218	-3.75044
XP_026299176.1	19.7726	18.4401	20.7956	19.2796	18.2856	19.7591	20.5749	18.5044	18.0335	19.2777	18.7984	20.1284	18.1493	18.5642	18.8218	20.4007	17.7795	19.5245	18.7592	20.1751	17.0969	19.3945	19.6328	17.1078	18.1379	18.3987	20.2483	18.839	16.952	19.3991	20.5521	19.1403	19.505	19.5176	20.8339	17.2418	18.2307	20.591	19.5527	18.5222	20.7965	17.543	NaN	+		2.01058	0.0356574	-1.17893	-3.06764
XP_026299225.1;XP_016770035.2;XP_391838.3;XP_026299224.1;XP_026299226.1;XP_006566127.1;XP_026299227.1	15.3633	18.2613	19.4515	19.5961	13.4537	16.5882	17.4897	17.1435	17.8424	18.3306	18.8158	18.616	NaN	18.5106	16.0379	20.2336	17.5845	18.5565	18.3309	19.1899	16.7462	19.4966	18.5592	NaN	17.9512	15.8919	18.795	17.9775	17.8495	18.9525	22.8374	19.1924	17.0535	19.4138	18.5606	17.4133	19.651	19.6868	17.0054	21.2071	21.1878	19.1545	NaN			0.381234	0.573542	-0.681373	-0.843055
XP_026299387.1;XP_026299386.1;XP_026299385.1;XP_026299390.1;XP_026299389.1	17.3029	20.4098	16.7738	19.5417	17.6337	15.7345	17.1969	18.7268	NaN	NaN	13.2036	14.9321	NaN	13.6522	NaN	17.1339	NaN	13.6969	NaN	18.1388	18.9667	18.5436	NaN	18.2344	NaN	18.9414	14.8845	18.8119	18.5309	16.5978	17.0163	16.5225	16.5292	16.8905	17.5753	18.1106	17.9606	17.6369	NaN	18.4175	17.8947	17.4094	NaN			0.0938495	0.876706	-0.285079	-0.255533
XP_026299399.1;XP_026299398.1;XP_026299397.1;XP_026299396.1;XP_026299395.1	15.4778	16.7582	16.6974	17.7587	15.601	15.6477	17.0898	16.6033	16.6974	17.0227	16.6207	16.3451	16.9106	NaN	NaN	16.2992	16.5998	16.62	NaN	16.6144	16.0238	17.4762	16.7199	17.8982	18.1933	16.2675	15.3223	16.4885	17.6737	NaN	15.6384	16.4089	15.9233	15.0493	16.2929	15.1386	16.7337	16.3141	NaN	16.4167	17.4605	17.4538	16.8446			0.309255	0.64045	0.196145	0.718603
XP_026299451.1;XP_026299450.1;XP_026299449.1	19.9621	19.7214	19.4535	20.5881	20.6123	19.1105	19.9451	20.2321	19.4052	17.5995	20.4604	18.0695	19.2483	20.0768	17.5912	19.2754	20.0526	17.6931	18.9651	19.3333	20.0958	20.7944	20.0148	19.7414	NaN	20.3769	18.9998	20.8081	19.3395	17.6474	18.1821	21.4265	19.8455	19.5339	20.0832	19.8584	19.4235	18.9679	18.5169	18.7446	19.0739	17.3795	18.3386	+		2.5927	0.013365	1.0641	3.79467
XP_026299599.1;XP_026299604.1;XP_026299603.1;XP_026299602.1;XP_026299601.1;XP_026299600.1;XP_026299598.1;XP_026299597.1;XP_026299596.1	20.32	20.318	15.9966	20.6998	19.5514	15.8648	18.1886	19.3326	20.0079	16.3913	20.3122	17.4215	19.0367	18.6758	NaN	17.6272	19.9848	16.8757	NaN	17.6398	20.9241	20.8225	20.0989	17.7968	15.6937	18.3431	17.4873	21.3178	20.1176	18.8564	18.4362	20.2914	17.1979	19.4799	18.3057	20.493	20.5533	17.6153	16.5073	14.3147	18.0454	18.9242	NaN	+		3.97009	0.00170883	2.73354	5.87371
XP_026299756.1;XP_026299757.1;XP_026299755.1;XP_016772726.2	17.2235	20.437	NaN	20.6581	19.9362	15.1286	16.6229	20.6947	18.5446	16.69	19.2377	17.7686	21.2222	19.2056	18.0622	16.1316	18.4685	17.1003	17.3385	18.6203	19.9144	20.7534	19.1472	20.6295	20.9577	18.9034	16.7564	19.4405	21.2731	18.1093	16.9159	16.6177	16.989	15.382	16.2442	22.0982	19.6964	18.1082	16.3639	NaN	16.9089	16.6625	18.4264		+	1.4961	0.0876805	1.52735	2.42698
XP_026299808.1;XP_026299809.1;XP_026299810.1	17.2074	17.4552	15.8382	18.6367	16.7467	14.9876	15.6461	17.4714	16.811	14.5621	16.831	14.9217	NaN	15.5858	NaN	16.6832	16.5007	15.416	NaN	16.7366	15.7554	18.6956	16.078	17.4567	15.1595	14.944	14.2536	18.1394	15.7125	NaN	16.6766	16.957	15.9635	15.228	NaN	NaN	16.2926	15.4039	NaN	15.8494	16.6154	16.2831	NaN			0.304382	0.642547	0.344236	0.706253
XP_026299901.1;XP_006570462.2;XP_016770238.2;XP_026299900.1;XP_016770237.2;XP_026299899.1;XP_016770235.2;XP_016770227.2;XP_006570456.2;XP_006570455.2;XP_016770244.2;XP_026299898.1;XP_016770230.2	18.3359	17.2332	16.9027	20.5987	16.6072	16.273	NaN	18.6719	17.1308	NaN	19.3718	14.4946	NaN	18.8335	NaN	14.955	16.6206	15.489	NaN	16.3357	16.9669	20.0285	18.5648	19.2665	17.4831	16.5873	15.4144	19.978	19.1105	NaN	17.9924	19.3676	16.6236	NaN	16.9513	20.0238	NaN	13.9606	NaN	NaN	14.6757	NaN	NaN	+		2.22803	0.0259635	2.53901	3.58168
XP_026299984.1	18.5452	19.3476	19.5559	19.025	18.694	17.1715	19.2573	18.6578	18.7668	19.1461	18.662	19.076	17.8483	18.6396	NaN	19.9587	19.0664	19.7911	19.7778	20.1317	18.928	18.5958	18.4942	19.1886	19.3147	18.7781	19.6024	19.1301	19.2092	19.895	19.3387	17.8003	19.7076	19.4852	19.6582	19.5359	18.8942	18.3757	18.2958	20.2109	20.471	19.773	18.3052			0.326791	0.625086	-0.328776	-0.743984
XP_026300142.1	18.7784	20.9869	16.2286	22.3037	20.5465	13.1314	13.5981	21.315	18.4424	16.471	21.6851	13.774	21.1301	17.8891	14.8977	16.0245	15.9896	12.3541	NaN	15.1213	21.3815	22.0996	22.323	21.5881	19.7969	17.8444	14.3357	22.41	22.3038	15.8721	18.3339	20.5765	14.4429	12.7992	11.9564	20.6176	19.2027	13.7701	15.1069	16.2676	14.891	10.6605	NaN	+		3.01066	0.00701254	4.24995	4.45182
XP_026300168.1;XP_026300165.1;XP_006562821.3	19.8484	17.6345	19.0032	19.547	17.9652	15.168	17.3066	18.1825	16.0768	14.116	17.035	NaN	17.9389	15.1602	NaN	16.983	18.9796	14.882	NaN	15.3966	18.5627	19.5891	16.3895	17.0406	16.7349	17.0428	16.4631	20.2335	15.9585	15.4279	17.3562	20.1448	14.3093	NaN	17.068	NaN	17.1674	16.8938	NaN	16.8738	16.319	16.1941	NaN			0.781885	0.29366	1.49084	1.49713
XP_026300211.1;XP_026300210.1;XP_026300208.1;XP_026300207.1;XP_026300206.1;XP_026300205.1;XP_026300204.1;XP_026300203.1;XP_026300202.1;XP_026300201.1;XP_026300200.1;XP_026300199.1;XP_026300197.1;XP_026300196.1	15.4614	17.2648	15.4733	18.7152	16.1613	14.6985	16.9969	18.2349	15.9195	NaN	16.7857	18.7659	14.9909	13.9036	17.1588	NaN	15.2508	NaN	18.2703	19.096	16.9161	15.2589	16.414	14.6678	NaN	15.5875	15.6805	14.4639	NaN	NaN	NaN	16.1461	15.2533	15.9774	15.6467	16.5149	NaN	NaN	15.1108	NaN	NaN	NaN	NaN			0.710843	0.32887	-1.26776	-1.40146
XP_026300272.1	19.5735	19.8167	18.8324	19.1314	20.4003	19.3152	20.5686	19.8295	20.5782	17.7041	19.4648	19.5183	18.7388	20.4149	NaN	20.5962	19.2354	19.366	18.912	18.261	19.8472	18.986	20.7945	18.7845	12.2418	20.954	19.8509	19.3886	19.9637	NaN	18.9273	19.9177	19.9339	19.9143	19.3425	20.0838	21.0712	20.3735	20.2635	19.6621	19.1266	20.2979	19.6646			0.888373	0.248728	0.697198	1.6288
XP_026300411.1	23.904	23.9037	24.0488	23.9738	24.0411	24.081	23.7444	24.0178	23.2183	23.5843	24.1603	24.1234	23.4149	24.0569	23.6855	24.3384	23.9532	23.9775	24.0846	24.3295	23.8124	24.4122	23.9039	23.5884	23.9282	23.9089	23.5419	24.2907	23.4994	24.646	25.0459	24.1433	24.0928	24.2227	24.0366	24.784	24.2838	24.1584	24.4196	24.9085	24.3863	23.7367	24.3551			1.35541	0.114036	-0.313721	-2.24852
XP_026300429.1;XP_016771213.1;XP_006557926.1;XP_026300430.1	16.3038	18.6497	17.0927	20.4642	18.2738	NaN	17.0599	19.3815	16.8413	16.855	17.5655	16.7229	18.4176	NaN	NaN	17.4009	16.1475	15.1213	14.3769	NaN	18.5719	20.7434	17.8729	17.7597	13.5223	18.3906	16.5801	19.8028	18.3843	15.7113	16.7941	17.3748	16.23	16.8012	NaN	18.8838	18.0311	16.2549	15.4226	NaN	17.0679	NaN	NaN			1.25606	0.134323	1.41645	2.19874
XP_026300441.1;XP_016771391.1;XP_006565087.1;XP_006565086.1;XP_001120306.1;XP_026300442.1	17.7748	15.4969	18.1071	17.8995	14.7653	17.8582	18.3119	17.408	17.8525	NaN	17.3653	18.062	19.5077	19.0484	NaN	18.0696	17.8641	17.9108	17.3731	18.085	17.365	16.9298	18.8531	18.7246	19.1352	17.5497	19.0804	18.0873	18.265	16.7424	17.9986	17.2544	17.2078	18.4264	18.4678	19.1209	18.1735	18.6828	17.9497	15.3672	17.7834	17.1036	17.8042			0.0525836	0.928559	0.0432324	0.146493
XP_026300604.1;XP_026300603.1;XP_026300609.1;XP_026300608.1;XP_026300607.1;XP_026300606.1;XP_026300605.1;XP_026300611.1;XP_026300610.1	16.2059	17.2249	14.975	18.1133	15.2636	13.5247	16.0203	17.5202	17.2883	16.3852	16.1	15.8151	16.5557	16.8455	16.8218	NaN	14.8402	NaN	NaN	14.1567	16.0137	17.833	16.4464	16.3615	17.1584	NaN	16.0572	17.9331	NaN	14.5823	12.9837	19.1126	14.9947	14.4161	NaN	NaN	14.4712	14.9127	NaN	14.8383	14.8579	15.4776	NaN			1.33421	0.116519	2.26057	2.35494
XP_026300615.1	20.2138	19.9362	20.5275	20.3298	19.9826	19.4689	20.7762	20.0076	20.4206	17.4085	20.3912	17.5761	18.8717	20.2478	15.1688	19.866	18.4383	15.1215	17.1269	18.3334	19.6845	20.583	20.128	19.0109	19.4777	19.9884	19.9401	20.9194	20.5038	17.7794	20.0301	20.0182	18.7252	20.2245	20.3678	20.7984	19.2147	20.0757	15.7202	19.3645	20.2832	20.2986	18.2962			1.25341	0.134647	1.4019	2.11738
XP_026300634.1;XP_006560452.1	15.4945	17.1735	16.4202	17.4038	16.597	13.7638	16.8716	16.7973	16.1155	15.4871	16.051	14.7526	15.5521	15.9382	NaN	15.4559	16.1041	NaN	NaN	14.2137	16.7513	17.2682	16.756	17.004	16.6554	16.3871	16.1426	17.537	16.8953	15.657	NaN	15.5935	15.077	16.9688	16.6041	14.3869	16.0772	14.3566	NaN	17.0276	16.2473	15.9087	NaN	+		3.31169	0.00455818	1.61077	5.06572
XP_026300696.1;XP_006562995.1	14.4637	15.1441	15.1531	15.0033	NaN	14.5109	NaN	15.6286	NaN	NaN	14.742	NaN	NaN	NaN	NaN	NaN	14.2524	NaN	NaN	14.7091	13.1963	16.8348	13.4815	15.0118	NaN	15.3784	NaN	15.1353	NaN	14.782	15.0557	15.4401	13.5529	13.7195	16.2208	NaN	NaN	11.5248	NaN	NaN	14.8599	NaN	NaN			0.525005	0.448832	1.02161	1.13794
XP_026300991.1	22.5193	21.4953	20.2961	22.367	21.1661	21.1828	19.0848	22.0492	22.0532	18.7084	19.5667	21.2987	21.1768	23.4467	20.3658	21.5978	22.4857	21.5654	19.1414	21.7899	21.7427	21.529	22.4101	22.8818	22.5428	21.3404	22.3483	22.114	22.5142	18.7857	21.0279	22.0338	18.1525	19.7112	21.002	21.4942	21.9119	21.1645	21.6255	20.5536	21.0109	20.1015	NaN			1.79415	0.0536009	1.19148	2.79934
XP_026301049.1	17.3693	17.8022	18.6163	18.7321	17.5798	19.3168	20.9861	17.9735	17.3571	17.5363	15.9612	19.4703	20.1201	18.8368	20.4419	18.0044	16.8889	18.6152	NaN	17.489	18.3125	19.0427	17.7207	18.2263	18.7374	18.2395	18.8851	19.3906	17.7697	19.5605	19.8337	20.8984	21.5236	20.0185	19.2327	17.3504	17.7709	18.3724	18.1847	18.9386	17.9743	19.4841	17.9402			0.082269	0.887113	-0.138265	-0.223254
XP_026301053.1;XP_026301052.1;NP_001171499.1;XP_006563394.1	23.105	21.7301	22.4408	21.5744	21.358	23.3671	23.144	22.3269	22.6629	22.6032	22.7537	23.3419	20.9002	23.705	23.4882	23.2943	23.4292	23.3633	22.4559	22.5419	22.4624	22.4167	22.9395	21.8196	22.5713	21.0774	23.1354	22.2256	20.9767	22.7429	22.3632	22.6612	23.0105	22.4707	23.1831	21.4138	23.2886	23.1199	23.4024	21.8784	23.2381	22.7592	23.0205			0.190139	0.761955	-0.171637	-0.471922
XP_026301077.1;XP_016772254.2	20.9971	21.1469	21.4403	21.127	20.0405	21.0308	21.3019	21.0061	22.0892	21.0922	21.6966	21.4012	19.3703	21.5048	21.0098	21.9361	21.4838	21.5826	21.8889	22.1624	20.1259	21.0793	21.8749	20.5468	21.1398	21.4623	21.4856	20.8841	20.4383	22.0929	21.9568	21.5304	21.2148	21.4022	21.5976	21.2053	21.7197	21.9838	22.0524	21.6794	22.2901	19.7392	21.1508		+	0.679976	0.346821	-0.259619	-1.32782
XP_026301080.1;XP_016772258.2	21.2333	21.1806	21.5893	21.3615	20.7221	21.1895	21.7213	21.1303	20.5446	20.9095	21.2728	18.4797	16.9874	20.7361	19.874	21.618	20.6549	20.5339	20.5078	21.1372	21.0487	21.6448	21.5933	17.1902	15.9012	21.6214	21.1001	22.1519	20.8164	19.4418	21.5925	21.7529	20.6499	22.0745	21.4704	21.0791	21.4651	20.9229	20.8187	20.6588	21.8545	20.6413	17.3995			0.303667	0.642333	0.167866	0.7005
XP_026301130.1	16.6745	16.0355	15.8103	15.8915	16.4834	17.3937	NaN	16.6355	NaN	16.7599	NaN	NaN	NaN	NaN	NaN	NaN	15.836	NaN	NaN	NaN	15.848	16.6509	15.1488	15.0753	NaN	NaN	NaN	15.3832	NaN	NaN	14.6251	16.7432	15.594	16.2566	NaN	NaN	16.3248	16.0674	16.7452	16.9942	16.6461	NaN	NaN			0.570509	0.411757	-0.589958	-1.2183
XP_026301184.1	17.7528	NaN	19.2672	18.9669	19.4497	15.8946	16.827	18.318	19.059	15.9817	15.637	15.0846	17.9112	17.2664	NaN	16.7885	16.1636	16.6409	17.9357	17.4504	16.1973	18.5491	19.6862	15.5923	NaN	19.8151	20.6256	19.7814	18.1123	NaN	20.0597	19.3775	15.7974	19.1194	20.9935	17.9199	16.9002	18.4608	16.559	21.0605	20.2671	18.5779	NaN			0.871961	0.255304	1.07108	1.60584
XP_026301257.1	21.7096	22.6468	NaN	17.3168	23.5284	13.4866	14.6483	22.072	22.6877	22.7532	22.5855	13.6393	24.474	22.9447	17.0013	16.1872	23.3492	12.697	NaN	14.3295	22.677	19.7861	23.0641	21.893	20.6111	22.131	15.8883	18.6711	22.3016	16.6001	11.7112	21.2107	NaN	12.7734	13.1966	22.384	23.4804	16.4218	15.935	12.4054	NaN	NaN	NaN	+		7.16693	4.45296e-05	7.30015	12.6397
XP_026301291.1	16.7449	16.4918	15.8471	19.4035	NaN	NaN	13.2986	16.0787	NaN	15.9819	20.5622	NaN	17.3651	12.7767	NaN	16.8837	12.0242	13.4402	12.9847	NaN	16.9592	20.6639	13.5328	12.7352	NaN	NaN	15.7251	19.5616	19.1262	16.9421	14.9223	18.6603	14.6715	14.8087	16.1882	NaN	16.6347	16.7712	13.9624	13.9387	15.8424	NaN	NaN			0.0194034	0.969649	-0.0882355	-0.0565308
XP_026301294.1	21.2537	22.0766	22.6656	22.2337	21.5401	21.6746	21.3542	22.0615	21.8167	15.9179	21.998	19.7454	17.5795	21.6686	19.8512	22.2792	20.9094	21.5444	20.7354	21.587	21.722	22.5975	22.2115	21.7573	19.4675	21.4698	22.1243	22.4241	21.1153	20.9074	22.1852	22.066	19.8164	22.8004	22.6088	21.6071	21.5855	22.4896	20.8369	21.8743	22.3515	22.1116	19.8195			0.0253494	0.959439	0.0221902	0.072624
XP_026301327.1;XP_006561090.1;XP_006561089.1;XP_006561087.1	20.0194	18.7172	19.0367	19.8322	17.6134	19.0614	18.985	19.2791	19.4766	17.7038	19.1448	18.5079	16.5465	19.3028	18.0896	19.1181	19.0368	18.9758	17.7134	17.7673	19.0372	19.0036	19.2341	18.8165	19.1108	17.1255	19.1657	18.8633	18.7064	18.7205	18.9419	20.1101	19.3608	18.9543	18.6638	18.5259	19.1648	18.804	18.8703	18.9348	19.4944	19.1397	17.8689			0.746154	0.312058	0.627991	1.42583
XP_026301464.1;XP_006560008.2;XP_026301462.1;XP_026301463.1	19.76	20.1524	18.629	21.3096	19.6645	14.9942	18.1794	20.3796	18.7638	18.1023	20.2148	16.5503	18.4011	19.1501	18.1865	17.7136	18.1336	17.1527	12.4627	16.9286	19.5721	20.9005	20.3315	18.6721	17.3442	18.2431	17.2066	20.3163	19.6464	NaN	19.052	19.7563	14.3414	17.8454	18.9164	16.9177	18.4764	16.3358	NaN	18.3188	18.259	17.6246	NaN	+		2.86722	0.00879095	3.38987	4.25355
XP_026301491.1	14.9673	15.7668	16.0215	15.8936	15.5991	NaN	14.0571	15.6567	15.6813	15.7779	15.7728	15.3257	NaN	16.1313	NaN	16.4323	15.9497	16.0217	14.925	15.964	15.7878	15.5146	16.3264	NaN	NaN	15.7497	17.3662	15.0713	NaN	NaN	NaN	15.5091	NaN	NaN	16.0493	15.0273	16.6046	NaN	NaN	16.0648	16.019	15.4251	NaN			0.0856568	0.883115	0.0911754	0.232966
XP_026301507.1	20.2164	18.3776	18.429	17.7232	17.8921	18.8667	19.2782	18.3958	17.131	17.6725	19.182	17.4039	NaN	18.4868	18.2621	17.9346	18.2876	17.9178	18.6318	17.9791	18.1112	18.8971	17.7041	16.7279	NaN	17.7474	18.9784	18.1007	17.8824	18.3759	18.9947	19.2213	20.0106	18.7469	19.26	18.6512	17.6738	19.2311	NaN	NaN	19.2208	NaN	NaN			0.177627	0.777211	-0.220125	-0.445907
XP_026301520.1;XP_016772479.1;XP_006563168.1;XP_006563167.1	19.348	20.0054	18.7688	19.9708	19.8068	18.7232	17.3422	19.8927	18.8888	18.8492	18.9322	16.2829	18.6192	18.8603	17.355	19.3527	19.0732	17.2647	17.1151	18.569	19.6553	20.2129	19.4157	19.152	17.5862	20.1195	18.626	19.9436	19.1915	17.9351	19.3838	20.1923	19.0602	19.3786	19.6003	18.758	18.5756	19.1379	17.2167	19.1438	19.9632	19.1224	NaN			1.40539	0.104109	0.956738	2.3122
XP_026301833.1;XP_003249354.2;XP_006558624.1;XP_016766205.2	15.9952	15.494	17.8704	NaN	17.0366	17.5608	18.0898	15.7251	16.4473	21.4678	16.9698	19.5649	17.6483	NaN	17.8719	NaN	17.0377	16.2048	18.4587	15.4566	15.8851	17.3341	14.344	18.1284	NaN	NaN	15.9276	NaN	NaN	17.2178	14.3054	NaN	19.1595	17.4507	17.0426	15.8127	13.6096	14.8861	17.2494	19.2948	NaN	18.6695	NaN			0.65423	0.362483	-1.23555	-1.3252
XP_026301996.1;XP_026301997.1;XP_026301999.1	19.3527	18.6311	19.588	20.3432	16.3784	NaN	NaN	17.9204	17.896	14.6125	19.9922	NaN	15.3974	17.7693	17.4066	21.1413	15.9804	16.9072	13.2813	16.8776	16.1326	20.372	20.7033	16.4791	15.8639	18.4435	21.5484	20.2543	16.0168	14.521	19.9915	19.8557	14.0309	16.4797	21.8606	18.2444	18.3569	18.7593	13.6855	17.8446	21.5068	17.392	NaN			0.693468	0.338792	1.79574	1.35513
XP_026302052.1	21.036	20.6226	19.3885	20.3426	20.2369	15.4916	18.2767	20.6783	19.9327	16.8543	20.2123	15.9258	20.0311	20.3678	NaN	18.0029	19.5306	15.9349	17.8963	16.1359	20.0502	21.4194	20.1443	17.4944	NaN	20.8696	18.386	21.3585	19.5188	NaN	19.2364	20.9295	15.7561	19.0041	18.6414	18.5244	19.2925	17.6918	18.7743	12.514	18.7374	17.7674	NaN	+		4.01439	0.00166497	2.93074	5.71549
XP_026302058.1	19.3816	18.8181	20.1221	19.3917	18.2713	20.5263	18.3536	19.3157	19.8711	17.2931	18.6927	18.464	NaN	17.1583	18.6995	20.4065	19.3971	16.3372	17.7791	20.0158	17.3853	20.6133	19.7351	18.1688	15.2607	19.6404	19.9218	21.3449	17.2953	19.0916	20.0382	20.3554	19.593	19.2848	20.4135	17.9639	19.473	19.7515	16.6513	17.0237	21.1929	19.9981	17.5515			0.104117	0.85908	0.188079	0.276547
XP_026302121.1;XP_026302120.1	19.8505	18.6935	18.8646	18.9503	18.5587	17.49	18.2449	19.216	19.3331	NaN	19.3616	16.2181	16.764	18.9771	17.4202	16.1059	18.7521	17.3333	16.0036	18.0157	18.3134	20.0087	19.2973	18.9745	NaN	19.1123	17.9352	19.4321	18.9088	16.1038	17.8308	19.7389	17.7144	18.5848	18.4992	NaN	19.2422	17.3617	16.5621	19.4064	18.0383	18.1701	17.1271	+		5.03716	0.000375226	2.36475	7.32338
XP_026302123.1;XP_026302122.1;XP_026302119.1	19.8726	21.6347	18.4876	22.2576	21.3449	18.1	18.7617	21.2657	20.2485	16.8812	20.6963	18.5466	20.956	20.7206	16.4164	18.5923	18.6264	18.2709	17.9829	19.1767	21.6751	22.2199	21.4404	22.1405	21.4235	20.8395	17.9297	21.9603	22.2775	18.3192	17.9344	20.6309	16.3216	18.0412	17.86	21.18	21.1197	18.5131	18.5092	19.6699	18.5097	18.6579	NaN	+		3.5196	0.00324078	1.95832	5.01375
XP_391843.1	22.6733	21.8124	23.9117	22.2926	21.9739	23.71	23.5934	22.0088	22.7467	22.134	22.54	23.3169	20.1234	22.4831	23.0249	24.1682	22.5291	23.6228	23.2069	23.9102	21.767	22.3267	23.0596	21.7818	21.9104	22.4518	23.4908	23.0599	21.7402	23.4897	23.7776	22.6881	23.8189	23.7534	23.8932	22.0726	22.6737	24.1548	23.6017	23.054	24.2816	23.5356	23.2077	+	+	5.13954	0.00031619	-1.12882	-7.4981
XP_391855.2	16.9488	17.8709	16.6075	17.4903	17.5601	15.3599	16.3671	18.3268	16.3708	NaN	16.7681	NaN	NaN	13.7558	NaN	16.6809	14.2058	NaN	NaN	NaN	16.7603	18.1377	17.1173	13.341	16.6551	17.0652	NaN	18.6037	16.6368	15.7617	16.1477	16.5678	15.0112	NaN	NaN	17.1106	NaN	15.5636	NaN	NaN	16.083	NaN	NaN			0.055193	0.925965	0.136404	0.155004
XP_391880.2	20.7558	19.8006	18.9585	20.6039	19.503	16.7546	18.0188	20.493	15.4695	19.7805	20.9093	19.2687	18.1782	19.8194	14.3226	19.9875	19.5857	16.5985	20.3512	20.1936	18.9487	21.5105	20.5012	16.3199	17.9257	19.9054	20.6347	20.4726	17.3566	20.7588	21.8111	21.2557	18.9795	17.5387	19.7647	16.7704	19.0966	20.5782	17.1656	18.8753	20.67	19.0372	20.8639			0.155475	0.796509	0.376878	0.395971
XP_391905.2	17.5356	18.131	18.629	18.6171	17.6531	17.6602	18.3181	18.2182	16.7074	NaN	17.7931	17.3452	17.4273	15.8198	14.8273	18.4419	17.7933	17.4276	17.3552	18.4377	17.643	18.1254	17.2783	16.68	NaN	NaN	17.3691	19.5263	15.9258	NaN	17.3359	17.7651	NaN	18.0062	18.6129	NaN	15.8687	16.9636	16.6647	17.3277	19.7508	18.6356	12.1854			0.716366	0.3264	-0.620324	-1.38956
XP_391917.2	18.8381	19.3664	20.2751	18.9591	18.3745	19.406	18.1344	19.401	17.4627	16.4406	18.673	17.7341	15.9088	17.6249	18.8811	20.0063	16.3021	19.322	18.9537	17.9519	18.1914	20.1233	18.802	18.6347	18.7921	18.9237	19.5214	19.6859	19.0838	18.4953	20.4435	18.9165	18.1946	20.0216	20.2884	17.2163	16.3909	18.9428	16.778	19.6945	20.9087	19.0831	NaN			0.628177	0.381083	-0.765511	-1.2492
XP_391940.2	17.6474	18.1676	16.2782	19.1447	17.6175	NaN	14.1248	17.0763	18.2202	16.4911	17.8725	15.5785	16.3516	16.3157	14.3287	16.4632	17.5452	16.5192	15.0756	19.2	14.5593	19.2401	17.7329	17.8565	17.9983	18.3414	17.1326	19.1777	17.7249	NaN	18.1187	17.8015	NaN	NaN	NaN	16.3389	18.1479	17.8422	18.3483	17.2006	15.8104	NaN	18.9286			0.216348	0.741422	0.333142	0.528503
XP_392027.1	21.1737	20.1001	20.2286	20.8638	20.2625	14.7159	13.8041	20.462	20.3686	17.3158	20.9435	15.4967	15.0966	20.9375	NaN	19.1036	17.0488	16.5042	NaN	16.3824	19.9952	20.8955	19.5796	20.0212	17.6457	19.6091	19.5122	20.8544	19.6747	13.8899	19.6349	21.7784	NaN	20.0948	19.8697	17.6331	18.9097	16.5497	14.3021	13.5125	18.9992	NaN	NaN	+		2.63406	0.0126572	3.71491	3.93739
XP_392060.2;XP_006563650.1;XP_003250287.1;XP_623194.2;XP_016772190.1	22.1148	20.7409	21.735	21.6539	21.1049	21.6975	21.0477	20.9847	21.5483	19.5322	21.782	20.6972	17.2871	22.1345	20.2861	20.7591	21.9198	21.3806	20.656	17.4756	21.1682	22.4359	21.6628	20.5793	19.9535	22.0908	21.5183	22.3672	20.27	21.7367	20.8746	22.1099	22.779	21.1653	21.3537	18.184	22.0792	21.5208	20.9096	21.0926	21.5254	21.2689	20.1663			1.68643	0.0653555	1.4544	2.66537
XP_392078.2	22.066	21.263	21.7432	21.6556	21.1349	21.4949	21.7355	21.3846	21.9567	20.0684	22.4036	21.6352	20.0654	22.2766	21.8274	22.4069	21.5429	21.759	21.6125	21.7656	21.4916	22.024	21.809	21.1555	20.5599	20.8725	21.7691	21.0109	22.3015	21.8795	22.571	22.6553	21.1184	21.5516	21.2714	22.3255	22.3318	21.9804	21.0662	21.7173	22.6105	20.6245	22.7381			0.350807	0.602456	0.217768	0.78823
XP_392104.4	21.8902	21.6621	21.4785	21.5401	21.5065	22.1247	21.9099	21.3752	22.2816	21.3519	21.9177	21.4256	19.8972	21.757	21.1284	21.4808	22.2522	22.0256	21.4219	22.0934	20.6694	22.1764	21.9979	20.8575	19.819	22.0629	22.0869	22.7993	20.7921	22.0621	21.8062	22.362	21.9721	21.8013	22.2042	21.7043	22.3035	22.9735	23.1098	21.0828	22.1343	21.5221	18.5566		+	0.126011	0.832126	-0.0872909	-0.328561
XP_392111.2	21.7598	20.7693	22.9181	21.2542	21.0854	22.7038	23.0634	21.1542	21.4609	21.3666	21.3703	22.1264	20.7122	21.3893	22.638	22.7344	21.4937	22.2445	22.4638	22.5568	21.0176	21.5775	21.5424	20.7898	22.1985	21.4095	22.2641	21.7373	21.5496	22.9185	22.3823	21.4848	23.1758	22.8857	23.1209	21.4293	21.3753	22.87	21.1777	22.2356	22.9457	22.7919	21.768	+		2.87582	0.00870471	-0.928277	-4.15653
XP_392114.1	21.5504	18.8166	19.0157	18.7442	19.3246	19.7971	17.9095	18.8795	20.9193	20.8193	20.4007	19.759	20.2709	21.3091	19.5956	13.0471	19.5259	19.1976	19.0588	19.1421	18.5356	21.5819	19.823	19.3813	17.9756	20.6469	14.1742	21.1153	19.9259	19.7585	14.246	21.7049	20.3075	15.4989	16.0832	15.8542	19.7934	16.3474	NaN	19.258	20.6157	19.3109	20.0692	+		1.96119	0.0388664	3.1806	3.05574
XP_392145.3	20.0486	18.6323	19.7884	20.6838	19.833	21.3325	20.685	18.8223	19.12	15.0762	16.2916	19.9007	NaN	19.727	NaN	20.9854	18.2538	20.4335	18.6599	20.1773	18.4548	18.0804	18.3725	16.5908	16.8573	18.8662	21.6024	20.3634	17.2186	17.058	21.9229	19.5342	20.1317	21.2913	21.0946	15.6231	19.1342	21.2932	19.9929	19.5973	21.4383	20.2556	NaN	+		1.86398	0.0475817	-1.27483	-2.88598
XP_392190.2	17.9294	19.556	19.3805	17.2048	20.3857	19.8628	19.4907	19.3942	19.7986	17.4316	18.8925	19.5609	18.3462	19.3013	19.1044	18.1288	NaN	18.4468	19.2334	18.0375	18.4414	17.0539	19.8371	20.055	20.0122	18.3649	20.4514	19.3315	18.6164	NaN	19.6142	18.9753	19.0088	20.2779	19.448	19.0654	17.1281	17.892	NaN	18.1296	NaN	18.7621	18.7904			0.0865856	0.88268	0.131176	0.234609
XP_392230.1;XP_016766353.1	18.9492	19.0064	17.2361	17.8046	18.7831	17.1315	17.7401	18.9101	19.5181	20.6954	19.0286	16.1754	19.5382	19.4255	NaN	17.9663	19.5015	17.4476	15.8596	16.1431	18.3128	19.0338	19.0014	19.8557	20.3672	19.4776	17.8682	18.8847	19.0317	NaN	17.1335	18.4073	18.818	15.003	17.3386	NaN	19.5642	17.5549	17.0757	17.3248	18.4561	17.8532	16.9566	+		4.78731	0.000561716	2.27542	6.90825
XP_392313.1	24.5509	24.6219	22.2514	24.8953	24.9019	19.4065	16.6158	24.7791	24.7707	23.1733	24.3807	17.8047	22.0632	24.514	20.4912	23.2838	24.4415	20.7356	20.2341	23.0245	24.8477	25.2852	24.6167	24.8335	24.7319	25.0713	22.9289	25.2478	24.4836	21.1364	23.6619	24.721	19.9984	19.8778	23.5955	24.1022	24.3547	22.6608	17.2562	13.7699	22.8869	18.2434	20.8905	+		2.99298	0.00707081	3.65245	4.30863
XP_392330.1	NaN	NaN	16.0157	15.2538	15.2068	NaN	15.125	15.8507	NaN	14.0133	NaN	NaN	NaN	16.1775	NaN	15.6428	17.2834	NaN	NaN	14.3417	14.3044	14.9205	15.35	NaN	16.0644	16.8506	15.4094	16.0081	15.1719	NaN	17.1023	16.5608	NaN	17.546	15.8125	NaN	15.0486	15.1896	15.2022	16.366	16.9227	15.976	NaN			1.27534	0.129934	1.11777	2.26811
XP_392367.3	15.9867	17.9022	16.3274	18.4223	16.9566	15.6738	15.8757	18.2986	17.395	15.9334	16.9189	14.8104	15.9045	16.6986	NaN	NaN	16.7796	16.0826	15.1649	15.8735	18.0121	18.8031	18.0201	16.9571	NaN	17.1729	NaN	18.6067	16.1781	NaN	15.2605	17.8622	NaN	15.3717	16.1426	16.8017	17.3579	15.5395	15.0787	NaN	16.5998	NaN	NaN	+		3.56596	0.00306329	1.69306	5.25219
XP_392379.2	16.7619	18.0726	17.0479	19.4292	17.6427	16.8139	NaN	18.1794	NaN	17.223	17.7869	NaN	15.51	17.9704	NaN	16.3048	16.3409	14.8539	NaN	15.0863	18.2429	19.0023	17.9148	17.917	18.1997	NaN	NaN	17.0907	18.1668	15.0694	16.9024	17.0229	NaN	16.739	16.8554	18.6814	16.7249	16.6488	16.7947	14.5366	17.0826	NaN	NaN			1.03416	0.195643	0.792928	1.8825
XP_392381.3;XP_006567715.1	21.6827	19.7403	17.506	19.2048	20.0447	19.175	19.0194	20.7326	20.2004	15.4942	20.1306	19.0486	17.4962	19.6259	13.3978	18.77	18.3692	18.3608	17.9966	13.8469	19.4485	20.7086	20.6899	19.8635	16.1433	19.5241	18.6052	20.6815	20.9039	16.0812	19.5009	21.1398	17.5935	18.2737	18.4981	17.9712	18.5136	18.7609	15.7032	13.4046	17.8757	15.793	NaN	+		1.8852	0.0457999	2.59277	2.91229
XP_392391.2	16.9024	15.3842	NaN	18.6578	13.5566	14.7329	NaN	15.2481	NaN	NaN	16.4146	14.8565	NaN	15.5188	NaN	13.2625	14.2688	14.7593	NaN	NaN	15.1673	18.0021	17.5406	14.5077	16.031	15.9047	13.0906	17.1155	16.0905	12.945	15.843	17.1495	14.928	14.5164	15.3868	NaN	17.2954	NaN	14.7202	NaN	NaN	NaN	NaN			1.61739	0.0740986	2.13007	2.77438
XP_392401.3	20.761	21.7184	23.9536	21.7112	21.2507	22.5695	23.9271	21.2761	20.3513	19.7318	21.8906	22.9632	18.0973	20.6629	21.9996	22.9782	19.9492	22.635	21.7503	22.0809	20.9635	20.4258	21.289	20.7536	20.694	21.4491	23.0605	21.1085	20.889	21.9248	23.4635	20.2643	23.6775	23.8479	23.8708	20.7743	20.7304	23.3774	23.1291	23.1832	23.2496	23.4251	22.5154	+		4.5151	0.000713384	-1.96541	-6.47322
XP_392478.2	23.3188	22.2047	23.4506	22.9644	22.436	23.8184	23.6768	22.811	23.0243	22.7152	23.8667	22.9635	22.5672	23.6672	22.9523	23.8218	23.4499	22.8197	23.3492	23.6718	22.3029	23.4827	23.5909	20.7553	23.3911	22.8018	23.3744	23.3494	22.6341	22.9591	24.6277	23.8156	23.4105	23.5921	23.2755	22.3698	24.008	23.5095	23.6404	24.4699	23.9193	22.6242	22.3668		+	0.465842	0.496089	-0.175652	-0.989175
XP_392483.3;XP_026298238.1;XP_006569888.1	19.3095	18.0136	19.8764	17.8837	19.0066	18.8003	20.3561	20.0689	20.5661	15.4277	18.8611	15.9256	15.3185	18.7164	19.2388	19.799	19.8244	18.7054	18.5151	18.843	16.8342	20.3452	18.2481	16.3734	15.0015	20.7312	17.5924	19.9687	16.9946	19.0814	19.8489	20.6506	20.201	19.509	20.375	16.2998	18.8193	18.8029	18.7476	19.3566	20.5728	19.7475	NaN			0.866912	0.256797	0.690238	1.59875
XP_392498.1	21.1302	21.2771	20.3768	20.7512	20.7991	22.3347	21.7583	21.3303	21.6383	19.4913	21.5229	21.0999	15.3539	21.4528	21.0904	22.0469	21.3199	20.8993	19.2239	20.3008	21.2301	20.8192	21.3464	21.3675	21.8417	20.2143	20.3975	20.7476	21.2411	20.5407	20.3866	21.2948	21.8771	21.4142	21.4262	21.7218	21.1702	21.6873	21.5789	20.4654	21.5047	21.4432	21.4538			0.00032068	0.999262	0.000426213	0.000944549
XP_392511.2;XP_006567437.1	17.7776	18.5198	16.5423	19.5266	16.8514	16.0378	13.3918	18.4242	16.4809	14.8504	13.4033	NaN	15.7183	16.6953	NaN	NaN	17.3249	17.0711	18.5053	14.7113	16.8703	18.8071	17.3314	18.5664	NaN	17.3787	16.0722	19.1089	NaN	16.3041	16.4006	17.2066	NaN	15.1486	16.279	16.0177	NaN	NaN	18.6904	NaN	NaN	NaN	NaN			0.0926472	0.87622	0.184606	0.250413
XP_392518.1	17.1858	18.4006	18.7446	16.9873	17.4967	16.5067	17.8481	18.2175	16.2621	15.7719	17.058	15.5166	16.0122	15.5651	15.0845	18.9827	16.8951	16.8836	NaN	17.6214	17.5431	18.1485	13.2473	15.8305	NaN	16.9294	17.7838	19.6236	15.4723	15.7003	17.5984	18.294	16.8276	17.5932	19.0919	14.7749	16.5281	16.6551	15.8005	18.1795	20.005	19.7402	NaN			0.436079	0.520884	-0.749919	-0.942103
XP_392533.1;XP_006561897.1	18.8958	19.7102	18.922	18.4088	18.2752	19.2479	18.9597	19.2759	18.1697	18.8354	18.5924	18.7899	17.2194	18.3111	NaN	17.0437	17.4857	18.0098	18.8954	18.6512	18.8257	19.0058	17.9062	17.0263	18.6616	18.3474	17.8645	18.9815	18.2509	15.1557	17.0615	19.1378	18.7395	18.7905	18.6452	18.2215	18.4798	17.9176	18.1794	15.9047	18.2794	NaN	NaN			0.0190153	0.969014	0.0191691	0.0548503
XP_392591.2	19.9799	19.2304	18.4915	19.2593	18.0716	20.6401	20.085	19.6797	18.3738	17.1157	20.1898	19.3722	16.0594	19.8626	18.0324	18.6395	19.0423	19.5534	19.5297	19.3374	18.9488	18.9542	20.2169	19.5511	19.6615	17.7238	17.5343	18.8246	17.8266	17.9739	17.3114	19.1191	19.747	18.8192	19.4267	18.8959	18.9368	19.3363	19.2151	18.6641	19.3356	18.4933	18.3855			0.303604	0.64116	-0.292775	-0.700379
XP_392639.1	17.151	15.6675	20.0829	18.3962	16.2312	15.5897	17.6837	17.3541	16.9872	16.9371	17.3678	16.5371	14.1851	16.6919	16.0834	20.1246	17.4078	14.817	17.6119	19.1883	15.4334	18.7212	18.6289	15.7037	17.5231	16.1283	19.2511	17.2035	17.7062	15.3228	22.1055	17.3668	14.6312	18.8916	20.6522	18.5059	16.9712	17.6417	17.5718	21.5975	22.3212	19.6301	16.0176			0.642944	0.371098	-0.788048	-1.2718
XP_392651.2	18.2299	17.3073	15.4418	16.1949	16.8951	17.6193	17.305	17.5537	15.4688	NaN	17.0559	16.8636	NaN	16.6269	NaN	16.8046	17.9458	17.0543	16.7645	16.4015	16.1204	18.7985	16.0354	15.933	15.7588	16.2916	15.4903	18.5312	15.0201	17.1331	15.4224	17.5959	15.1252	16.8703	NaN	15.3641	16.4998	16.0739	16.1004	17.2592	17.0908	16.344	NaN			0.186387	0.7658	0.2094	0.463863
XP_392658.2	20.4325	20.5088	18.6363	21.2617	19.9489	16.4844	17.0181	19.5021	18.6676	17.9832	21.0725	16.4306	19.785	20.0985	NaN	18.9956	19.8597	16.8692	NaN	18.9683	20.2664	21.6957	20.0217	21.1222	16.9377	18.9325	19.0984	20.1917	20.6116	18.3305	16.1646	20.8035	16.1979	17.7594	16.0223	21.2696	19.0248	16.7462	NaN	NaN	18.0103	NaN	18.9124	+		2.01467	0.0355214	1.93148	3.18916
XP_392660.2	16.7173	19.5367	14.5739	19.7083	19.0584	13.9463	14.4063	20.4091	18.6105	17.3219	17.8788	13.9306	17.1821	18.7209	NaN	17.0697	16.7756	NaN	11.2104	15.8794	18.9239	19.0232	18.5547	19.1593	18.2303	19.3385	17.1559	19.3926	17.5171	18.5504	17.48	18.2518	NaN	16.6562	17.786	17.3876	17.96	15.6337	NaN	15.3545	16.1722	NaN	NaN	+		2.52509	0.0151322	3.36828	3.79192
XP_392681.2	17.0623	17.3248	18.9346	18.0211	17.1237	19.2848	18.5245	17.5845	18.6063	17.5195	19.2649	17.6409	NaN	18.7535	17.7968	19.4893	17.9336	17.7515	NaN	19.1575	NaN	18.2662	20.0872	NaN	18.2957	17.1658	18.3811	18.7001	17.4036	18.7359	19.9879	17.445	NaN	19.358	19.7699	18.2639	18.794	19.8106	17.5907	18.6098	19.3883	18.5469	20.089			0.798784	0.287135	-0.835618	-1.51114
XP_392684.3	21.0436	20.6904	20.4514	20.8282	20.5046	20.2389	20.9209	20.8003	21.7702	20.9915	21.0839	19.6315	20.7115	21.3402	20.0106	20.2347	20.8818	20.4607	19.3032	20.0376	20.5365	20.7796	21.0437	21.7658	17.0463	20.5811	20.213	20.9635	20.7792	20.3403	19.9223	20.8644	20.2051	20.8059	20.1076	21.5317	20.5108	20.562	20.9233	19.4819	20.4567	20.2142	NaN	+		2.04235	0.0338996	0.78788	3.10702
XP_392686.2	16.1914	NaN	15.4794	NaN	17.9802	17.7605	16.4729	NaN	NaN	18.9747	14.6937	16.7797	20.2901	17.7579	14.4366	18.0731	18.4078	17.0792	19.4057	17.7594	17.9598	NaN	NaN	18.2888	NaN	16.6774	16.1723	13.4433	NaN	NaN	NaN	16.0834	18.835	NaN	NaN	17.0384	NaN	17.4819	19.75	NaN	15.422	NaN	NaN			1.29809	0.125179	-1.34816	-2.25801
XP_392691.2;XP_016767773.1	22.0319	22.9597	22.1201	23.1729	22.4283	20.9671	22.0187	23.0737	22.8515	22.1433	22.1547	21.8199	22.3784	22.7812	21.9891	22.5824	22.1616	22.0282	20.7117	22.2247	22.7961	22.9232	23.1568	23.2526	23.534	22.8279	22.4213	23.0642	23.417	22.1646	22.6944	22.4431	22.08	22.237	22.3262	23.2283	22.8242	22.4021	22.6699	22.3644	22.5805	22.3949	18.3725			1.23152	0.140059	0.708476	2.089
XP_392696.5	22.2697	22.0829	22.053	21.7782	21.4915	21.0797	22.1731	22.3708	22.1338	22.9579	22.5048	22.2424	20.2979	21.9609	22.5501	22.2102	22.082	22.2975	20.1934	21.8911	22.3269	22.7333	22.304	20.9701	20.9287	21.8794	22.083	21.9298	21.5655	20.5137	21.8792	22.4934	21.8409	21.8227	22.4776	21.94	22.2179	22.3452	22.1151	21.3808	22.3711	21.6336	20.195			0.969945	0.214988	0.528506	1.74139
XP_392725.1	18.0114	18.0949	17.2207	18.2593	17.8233	17.4027	17.8145	18.092	NaN	13.0077	17.9973	17.0703	NaN	13.8799	NaN	14.3849	17.4782	16.9391	NaN	NaN	NaN	18.7408	17.236	15.0452	NaN	18.3007	16.102	18.7491	NaN	17.945	17.3759	17.7958	18.1644	18.1182	17.6206	15.1176	16.9589	16.4079	15.8537	17.649	16.6269	15.6553	NaN			0.59509	0.396528	1.08211	1.2184
XP_392773.3	18.7361	NaN	19.9714	19.2818	17.3559	18.2126	20.1024	17.2912	NaN	NaN	16.7353	NaN	17.7023	NaN	18.7459	20.9367	19.4591	19.1196	20.2303	18.3057	17.9155	17.0324	19.5083	17.8605	19.9826	19.5222	20.7017	19.1739	18.7487	20.5129	19.9529	18.5998	20.8718	20.5775	20.4999	19.0689	20.3937	20.5375	19.8255	20.4167	19.9008	20.0754	19.882			0.232582	0.720944	-0.304867	-0.563735
XP_392776.2;XP_016771789.1	20.3515	20.1572	20.5469	20.9222	19.6309	17.7979	20.1113	20.6309	20.9191	21.017	20.9453	20.0185	18.9322	21.2567	20.2265	21.0972	20.5983	19.5362	20.4071	20.8679	19.5389	21.1246	21.2417	19.9446	19.3465	20.604	20.1297	20.887	20.7393	21.1458	21.4896	20.9747	19.0962	20.0678	20.8451	20.8069	20.5632	20.1468	18.8128	21.8846	21.4589	20.5858	19.9152			1.19618	0.148146	0.958713	2.043
XP_392780.2	16.7313	16.957	18.0374	17.4609	15.4291	16.6068	17.3954	16.788	17.7642	17.2055	NaN	NaN	NaN	NaN	NaN	17.4189	17.6582	17.6616	NaN	18.3616	16.3907	15.9876	17.7512	17.3205	NaN	17.9893	17.3994	16.8746	16.9839	NaN	16.6176	17.3859	17.2259	16.9867	17.2268	NaN	18.9863	17.2316	NaN	NaN	NaN	NaN	18.3918			0.351232	0.603113	0.347608	0.797993
XP_392797.3;XP_006564999.1	17.5476	17.5054	16.8512	17.2533	NaN	16.9188	NaN	18.1064	19.0408	NaN	NaN	15.4146	17.6479	18.3962	14.7423	NaN	17.8913	NaN	17.3249	16.3594	17.581	18.605	18.3321	17.3423	18.8376	17.2644	17.7965	19.0191	18.6668	18.7231	17.0399	17.141	13.3046	15.7391	16.5964	18.3676	19.0664	17.5788	18.0313	17.1765	16.9488	NaN	NaN			1.20947	0.144712	0.842316	2.07965
XP_392812.2	15.4983	14.705	16.3337	15.0593	16.9974	15.0101	14.5399	16.3222	NaN	NaN	14.4797	NaN	NaN	NaN	NaN	NaN	15.48	NaN	NaN	15.0987	NaN	16.7977	NaN	NaN	NaN	15.8441	16.3081	16.8542	15.1443	NaN	16.0589	16.1269	15.7552	16.669	16.4594	NaN	14.7898	NaN	15.772	17.9422	17.3548	NaN	NaN			0.308941	0.639637	0.254225	0.733383
XP_392814.2	18.2289	20.3656	17.2317	20.0413	19.4993	15.6232	16.7973	20.6638	19.7474	17.7719	19.6476	15.4047	18.5734	18.1542	NaN	12.9862	19.0163	13.7386	16.2152	15.9478	19.4491	20.1493	19.7356	18.954	19.9452	19.842	18.739	20.5558	20.0308	NaN	17.8489	19.4771	NaN	18.5044	19.4128	18.7925	18.4074	15.5408	18.6571	17.3838	17.1306	NaN	NaN	+		3.25582	0.00483835	3.24773	4.65583
XP_392818.2	19.3867	17.8115	16.0537	18.8208	15.7892	17.3241	NaN	18.0518	19.2537	NaN	18.3421	16.4263	13.7816	19.2925	NaN	17.458	18.5361	16.3404	15.552	15.256	15.6984	19.4716	18.9602	18.3852	19.4613	15.8548	15.8194	18.6483	18.8368	15.761	18.0871	19.5822	15.1257	15.362	17.2026	17.1637	17.3371	13.0504	NaN	16.3412	17.0733	16.7644	NaN	+		2.13173	0.0296254	2.79731	3.27618
XP_392826.1	19.2359	20.3524	19.0471	20.301	20.2315	16.9253	18.2656	20.0799	19.2167	19.0786	19.9462	18.5323	18.3079	20.5537	NaN	18.4729	17.6112	18.2036	17.6126	NaN	20.0697	19.9509	20.4728	19.6454	20.9701	19.7137	19.1545	19.271	19.8295	18.2885	19.3557	20.1853	NaN	16.9579	19.1038	20.7789	19.5005	18.342	18.2628	19.6332	19.0602	16.6644	18.4177	+		2.21255	0.026726	1.63811	3.38117
XP_392843.1	16.2714	NaN	NaN	17.9313	18.3584	15.3147	15.9343	16.9447	16.3957	17.3361	15.354	NaN	17.0048	17.6844	NaN	NaN	17.2478	16.3388	NaN	16.1135	16.068	16.7248	17.1505	16.7133	NaN	17.906	16.7678	18.2183	NaN	NaN	NaN	16.7709	NaN	18.3575	18.6019	16.9012	NaN	NaN	16.8674	18.7	18.4762	18.2851	NaN			1.16705	0.155112	0.962432	2.10815
XP_392857.2	20.2346	20.142	20.726	20.1853	21.2153	23.6109	22.4611	20.3959	20.1304	18.8608	20.0074	22.9096	19.7995	20.4797	19.4872	21.1072	20.4394	22.6422	22.6283	20.426	20.3715	20.6138	20.3846	20.2207	20.4794	20.8925	21.9345	21.0896	20.7338	22.4319	20.8328	20.9646	23.4411	20.9058	21.6271	19.0905	20.2358	22.9946	21.0591	22.0652	21.4842	22.0161	16.5078	+		2.15509	0.0293337	-1.50082	-3.24686
XP_392880.5	20.2421	19.9522	15.7971	20.8018	20.8687	18.3284	18.7265	20.7335	20.1582	15.8209	20.2336	15.9542	18.462	18.6525	14.6691	16.2195	19.0241	14.5841	16.8294	14.5394	20.3185	21.2888	20.2629	19.5038	17.5169	21.1286	11.7257	21.8637	19.6435	14.8667	17.3968	19.7296	17.0894	15.9447	19.0588	20.4486	20.3197	16.0211	NaN	14.495	16.8601	15.5624	16.5752	+		4.04645	0.00163241	3.55216	5.99537
XP_392899.2	22.8842	22.1523	23.521	22.6382	22.251	23.0591	22.7155	22.3097	22.7453	22.636	22.7836	23.0935	21.7997	22.6665	22.9182	24.6317	22.5905	23.3195	24.1254	24.1143	21.8776	22.7427	23.2447	22.0168	22.0618	22.8143	24.1173	23.0795	22.1405	23.5876	23.6508	23.024	22.4927	24.1232	24.2117	22.3702	23.1009	23.9462	23.638	23.5467	24.4551	23.5392	23.6416	+	+	3.51157	0.003248	-1.03533	-5.0027
XP_392901.2	18.8398	19.1994	18.6557	18.5102	18.901	17.31	18.6081	19.5059	18.7396	18.687	18.8142	17.9436	NaN	19.4485	18.6584	18.5098	18.7532	15.8248	NaN	17.6139	18.8824	19.402	18.5828	19.6597	19.0184	19.199	18.4232	18.8388	19.5751	18.4505	18.0547	19.3113	19.0083	16.9562	18.7278	19.9265	17.5077	18.1601	17.3384	18.3616	18.0249	17.8923	NaN	+		1.96795	0.038475	1.0113	3.06446
XP_392902.1;XP_016772827.1	17.9042	18.2096	16.8114	17.9978	18.349	16.4572	17.0688	17.9119	17.7527	18.9889	17.4137	17.3672	19.1575	17.835	18.4636	17.0596	17.7813	16.1584	15.8532	16.6468	17.4456	18.1822	17.5423	NaN	NaN	17.8224	NaN	17.9301	18.1798	18.0535	17.5274	17.9039	17.4416	NaN	17.5244	18.4585	18.0289	16.9705	17.0376	16.9197	17.1697	NaN	17.9858	+		4.62737	0.000701112	1.15051	6.65055
XP_392962.1	15.4119	NaN	18.0055	15.8119	17.5121	13.366	17.5101	16.297	NaN	NaN	13.8853	NaN	NaN	14.2574	NaN	NaN	16.5206	15.7229	NaN	16.5579	15.3226	17.6997	15.5925	14.6777	NaN	14.0334	16.6301	17.2919	NaN	NaN	17.1903	17.8315	16.2677	16.9574	19.3031	14.132	14.1771	16.6759	14.9314	19.8601	17.6884	19.4479	NaN			0.00767348	0.988532	0.0206602	0.0225692
XP_392993.2	21.0922	20.9301	20.0122	20.7765	20.6049	16.4665	19.7918	20.7656	21.6092	19.9922	20.7351	19.148	19.3485	21.0062	18.6776	20.8711	21.4761	20.1124	18.1359	20.7967	20.5218	21.7005	21.9915	21.9384	21.2963	21.9005	20.1887	21.3215	21.1659	18.0143	19.8941	21.3698	19.213	18.9174	20.216	21.5726	21.8047	19.8926	18.2472	17.6157	20.6139	18.7594	19.0168	+	+	2.69955	0.0114584	2.46296	3.93037
XP_393002.3	16.0386	16.3041	18.2183	16.387	13.8413	18.4219	18.243	16.8516	18.1018	16.5265	15.9783	17.0661	15.4907	17.9223	NaN	20.283	17.9181	18.801	NaN	19.5418	16.3482	16.974	18.7242	NaN	15.315	16.7941	17.7565	16.1349	16.0603	NaN	16.3076	16.7312	NaN	18.1259	17.8955	NaN	17.3175	18.4347	17.5732	15.1659	19.792	NaN	19.4021			1.60267	0.0755875	-1.40743	-2.59389
XP_393026.2;XP_016768791.1;XP_006563285.1	19.236	19.2501	18.1028	19.418	18.4969	18.0832	18.5099	18.9869	19.3213	16.8936	17.6967	18.1918	NaN	18.5291	16.212	18.9347	19.1561	18.7811	17.5253	18.3192	19.0934	18.9646	19.6345	18.3542	18.6762	19.3617	18.9288	19.4859	19.0112	16.9583	19.296	19.5558	18.4437	16.2853	18.2965	19.1893	19.7464	18.8036	18.0106	16.714	19.2281	17.8426	NaN	+		2.99717	0.00715524	1.03819	4.31409
XP_393034.1	15.2761	NaN	17.4754	NaN	16.9583	NaN	17.7502	14.785	NaN	NaN	NaN	NaN	NaN	19.9359	17.0926	17.8011	16.1264	NaN	19.9875	NaN	14.7752	16.065	17.2063	18.5712	14.6384	16.6975	18.1188	16.2651	15.4992	19.6633	17.0091	17.0451	18.4771	17.882	18.9564	16.0217	17.2702	16.5917	17.5021	19.4247	17.2005	18.7505	NaN			0.455595	0.50569	-0.890972	-0.985194
XP_393085.2	18.8284	18.828	17.9371	18.6134	18.8153	18.0332	19.2719	18.5565	17.5002	17.8353	18.7732	18.9179	NaN	17.6769	14.6205	15.0333	18.0834	17.3005	18.9206	18.6023	18.4481	19.3859	17.2502	17.5826	14.1856	18.8349	NaN	18.8036	17.3469	NaN	18.4785	19.7709	18.8927	18.6184	18.4444	18.1399	17.6383	18.3825	17.0658	17.9517	15.2941	18.2342	NaN			0.385778	0.569977	0.52495	0.851131
XP_393105.4	19.2635	17.9783	NaN	19.509	18.937	13.4448	15.518	19.9063	18.8546	16.1001	16.9231	14.7038	NaN	18.4669	NaN	11.0806	17.5471	14.1914	NaN	14.6395	18.1832	18.8028	18.6981	18.5687	19.2617	21.3737	16.5309	20.4786	19.6127	13.1866	16.0991	15.9187	15.281	13.593	13.1549	NaN	18.8423	14.9376	NaN	14.0003	14.2636	NaN	NaN	+		3.38398	0.00415609	5.09501	5.18002
XP_393127.4	NaN	19.0841	NaN	15.3936	17.5197	16.3193	18.3213	15.5933	14.2143	20.6775	18.1167	16.2645	22.9617	NaN	18.9179	NaN	15.8046	NaN	17.8311	NaN	17.3171	14.3266	14.8324	16.1645	NaN	15.7193	NaN	NaN	NaN	NaN	14.6628	16.7675	15.938	17.928	13.4143	NaN	NaN	16.4563	17.5534	18.2587	NaN	NaN	NaN			1.46519	0.0933629	-1.57241	-2.62296
XP_393135.2	16.0325	NaN	16.9856	16.6254	16.4006	NaN	NaN	16.7263	17.834	16.6485	15.1113	NaN	NaN	NaN	NaN	16.9157	NaN	NaN	NaN	NaN	15.3161	16.1952	NaN	NaN	NaN	17.693	17.8411	17.5597	NaN	NaN	16.1985	17.2377	16.276	15.9319	18.3244	NaN	17.8061	16.2881	15.547	NaN	17.8567	NaN	NaN			1.03041	0.196069	1.07039	1.99369
XP_393191.2	18.2326	19.754	19.7789	18.791	18.0801	19.3888	19.0857	19.4125	20.3204	21.0873	19.5398	19.816	18.0611	19.0874	NaN	19.2216	17.8456	19.6418	18.391	19.6667	17.7008	19.9111	19.527	19.9868	NaN	19.8	16.7348	18.8428	19.0366	20.1162	19.4902	19.8506	19.6713	19.5915	19.0026	20.3556	18.4328	18.8284	20.4329	19.4116	19.6903	18.4757	19.8363			0.165982	0.787069	-0.184489	-0.419353
XP_393208.1	18.8214	22.0385	20.0601	18.2958	21.9587	21.7911	22.7515	20.9177	20.5252	17.32	18.6803	19.8147	20.9466	21.1639	18.241	18.6782	19.7928	17.9481	19.8834	17.6092	22.903	18.481	22.3498	19.479	18.2113	22.192	21.2537	15.8214	18.8882	18.1685	18.0285	18.0309	21.1525	21.4958	20.9195	19.9061	21.6563	20.6954	21.0876	21.525	18.6477	20.2235	17.958			0.311772	0.638023	0.609044	0.715842
XP_393211.4	19.5122	19.3114	20.8691	19.6321	18.9056	19.7485	20.9913	18.9233	15.1865	18.2847	19.8139	19.7776	NaN	18.1201	20.2326	20.5276	16.5669	20.4486	19.1172	18.7309	18.7709	19.1238	19.8991	18.5483	19.6406	18.5677	21.5179	19.7297	17.4028	19.6818	21.4914	19.1448	18.8866	20.8761	21.4614	18.3238	19.1495	21.2841	20.115	20.2606	20.7341	20.6421	17.6716			1.33988	0.115451	-1.6522	-2.22865
XP_393250.2;XP_006568643.1	15.5164	16.6737	NaN	17.0208	16.0471	15.1428	16.12	16.657	17.2633	16.9748	16.0785	15.8635	NaN	14.9565	NaN	15.9471	16.3804	15.6633	NaN	16.6729	16.2612	16.8942	16.8997	17.1853	NaN	16.624	16.5669	16.0905	14.7147	NaN	15.7032	16.7573	NaN	14.8075	15.6854	17.2981	16.5627	16.2907	NaN	16.5732	NaN	NaN	NaN			0.353038	0.603107	0.35668	0.797708
XP_393266.1	20.2342	19.4449	19.9368	20.378	19.93	16.3833	19.7129	20.274	19.9658	18.0184	20.1421	17.8871	20.4722	20.0852	20.4764	19.5431	18.6518	18.1543	18.457	19.7995	19.4735	20.7034	20.3881	20.4323	20.0678	19.3152	20.3173	20.0121	20.7715	17.5877	19.9386	19.7918	19.9499	17.7389	19.6904	20.0255	17.7402	19.7178	18.7599	19.8365	20.3364	18.9859	19.2261			0.64117	0.371691	0.74477	1.26909
XP_393293.2	17.7994	17.1604	16.2501	19.0508	16.7829	20.3244	15.557	16.7547	13.5928	NaN	18.6009	18.623	17.0813	NaN	NaN	NaN	17.5365	18.4015	17.8367	12.7839	17.2346	16.8032	13.1253	17.6386	NaN	15.6571	24.0595	17.2635	18.394	14.5508	21.7712	14.0679	NaN	20.1365	17.8828	21.1968	16.293	20.595	18.3656	17.3762	16.626	17.2202	NaN			0.962578	0.217998	-2.54227	-1.75946
XP_393294.2	18.8947	19.428	19.9651	18.9361	18.7658	16.6731	19.629	18.8054	18.2859	19.1282	19.044	16.293	16.7479	17.3744	15.512	20.1198	17.5967	19.4549	19.5867	19.4193	17.1381	18.5859	18.2109	NaN	17.0419	18.0971	19.7999	19.0898	17.7708	20.0927	19.052	19.0963	19.2833	19.6122	20.0497	16.5971	18.234	17.9643	16.7979	19.8485	21.1304	20.109	NaN			0.137317	0.819101	-0.203107	-0.354762
XP_393300.2	18.6002	20.5581	16.2749	20.1517	20.3884	14.7263	15.4627	20.741	21.2978	17.3564	19.7548	15.0151	17.5938	20.185	NaN	15.3343	20.0971	14.8263	NaN	16.5281	20.8736	20.4436	20.2589	20.6862	21.2834	20.5874	18.1266	21.0095	21.1	NaN	18.2963	19.9654	15.5615	15.6721	19.8155	20.7381	19.6053	14.9487	16.1908	18.3265	18.8587	17.4641	NaN	+		6.21966	6.57299e-05	4.52899	10.2056
XP_393315.2	18.4872	20.4835	18.5466	20.1538	20.3084	17.819	18.3827	20.2648	19.163	17.6972	17.8261	14.8141	16.313	18.726	NaN	17.8758	17.8601	15.7033	16.9924	17.4782	19.3845	20.325	18.125	19.3015	19.5883	19.3277	18.1511	20.4491	19.57	14.2855	18.3095	19.8964	17.7277	17.5936	19.1245	19.3785	18.6764	17.0333	16.5568	20.0222	19.0609	19.5021	NaN	+		3.17449	0.00527237	1.49017	4.54746
XP_393322.1	NaN	12.6032	NaN	17.3519	16.6406	15.8359	18.1206	16.434	17.0958	15.1517	14.2657	16.4024	NaN	16.0857	18.5446	17.2287	15.8158	17.1431	15.8934	16.6895	14.8627	17.4172	17.5784	16.8021	17.6684	17.1677	16.0476	16.9236	16.1614	16.9489	17.4537	16.8182	18.5832	18.3741	18.4358	15.9689	17.4405	17.3708	17.2372	20.282	17.9545	18.6514	NaN			0.152778	0.800077	0.148176	0.390767
XP_393351.4	22.2387	22.5456	22.0329	22.4155	22.1997	22.3057	22.4032	22.4252	21.9695	21.9153	21.9697	21.2181	20.9651	21.9949	20.2763	22.2156	22.4886	21.7741	21.5906	22.1467	22.0863	22.1562	21.5092	21.6114	21.8355	22.3162	22.0105	22.3742	22.392	20.105	22.5473	22.0718	22.7299	21.9831	22.1456	22.7508	22.6113	22.2918	22.0302	22.4947	22.472	22.1602	21.2904			0.119192	0.838167	0.0532734	0.312547
XP_393381.2	23.4548	23.639	23.0765	23.5099	23.1012	22.5891	22.8328	23.5757	23.1165	22.9978	23.7607	22.1597	21.8916	24.0155	20.8254	23.6079	23.5176	22.6236	22.4953	22.7727	23.6472	23.5316	23.5915	23.4413	23.219	23.844	23.3415	23.5818	23.6309	22.7046	22.9741	23.9743	22.3334	23.5057	23.4008	23.8855	23.6065	23.492	22.0137	22.3686	23.465	22.5911	23.3124	+		2.1895	0.0279963	0.811622	3.28961
XP_393411.1	20.1604	19.9905	19.8262	20.5255	19.6806	NaN	19.9037	20.0629	20.2525	18.9051	20.5908	19.76	18.3371	20.3483	20.2189	19.4655	19.3955	19.7825	NaN	19.1709	19.9306	20.2252	20.5042	20.1441	19.5739	19.9153	18.8657	19.7447	20.1514	20.554	19.0768	20.137	19.7303	19.57	19.2878	20.5933	19.8398	19.457	20.4377	19.5518	19.3034	18.7616	19.5205			0.918568	0.236191	0.436347	1.69661
XP_393426.1	18.5808	18.9741	18.7803	18.0264	18.3661	18.394	18.8478	19.2404	NaN	19.4459	18.4898	19.262	18.5827	18.6953	19.9913	19.2667	19.0353	19.7783	NaN	19.9659	18.639	16.2899	18.9249	19.1217	19.1596	17.7747	18.7655	18.1596	18.8096	20.6737	16.9816	17.8981	19.3079	19.1638	18.7081	NaN	19.3238	18.8837	19.3581	19.148	19.2664	18.2554	19.9795			0.903732	0.241507	-0.56897	-1.67529
XP_393468.2	18.7532	19.1021	19.8388	19.1226	18.6068	18.5087	20.3076	18.9301	19.5698	19.8011	18.4835	20.0507	18.6535	19.1545	19.8896	20.5584	19.3165	19.8895	19.6905	19.867	18.8821	18.722	19.0225	19.4858	19.9922	19.1281	19.271	18.8036	19.3402	19.2955	18.7494	18.85	20.6263	19.5618	19.8357	19.5484	19.7173	18.8987	18.5238	20.4753	20.4658	19.8004	19.9616			0.191836	0.761733	-0.152213	-0.475556
XP_393500.1;XP_003249222.1	19.904	18.7109	20.4768	17.9973	18.1362	21.9189	18.5014	19.8078	18.1658	17.2231	18.0903	18.781	15.9594	19.9784	NaN	20.8829	17.2075	19.2548	19.1377	18.7711	18.9339	16.5836	18.9698	NaN	NaN	NaN	17.3663	16.9561	NaN	18.3438	14.7666	20.2991	16.274	15.3727	18.6927	19.0448	19.5741	19.9249	17.2115	17.9023	20.8317	NaN	18.6218			0.26441	0.68814	-0.484221	-0.626153
XP_393509.2	16.6291	16.6117	18.9058	16.5639	15.9404	17.039	18.2668	16.4551	17.268	NaN	14.8352	18.2958	16.3021	NaN	NaN	17.5811	15.5277	18.0598	18.4118	16.7271	16.0645	17.1962	18.4122	NaN	NaN	NaN	18.2303	NaN	NaN	18.9116	19.27	17.3771	17.1464	16.9029	18.8425	16.7128	18.3984	16.804	NaN	18.8881	18.239	19.0049	NaN			0.0266644	0.958028	-0.0438339	-0.0768169
XP_393528.3	20.8077	19.8984	20.061	18.7885	19.5473	17.5242	21.3193	18.6351	20.6337	20.7522	21.3164	21.2679	14.4224	19.9429	17.969	21.0471	19.9376	18.9603	18.3385	19.3709	19.5653	18.3485	21.3608	19.9362	20.6316	19.4196	20.4076	19.1276	20.094	20.8418	20.1758	19.6217	21.4158	21.6087	21.7848	19.9469	20.5941	20.0701	18.9968	20.374	21.2446	20.376	18.0272			1.21938	0.141957	1.06518	2.07323
XP_393545.2	22.894	22.8391	23.7665	23.4674	22.4088	22.1917	22.7303	23.0827	23.303	24.0637	24.1813	23.2973	22.1915	23.6661	23.6289	23.8428	23.6688	23.5556	22.5434	23.7973	22.7889	23.79	24.0382	23.4618	24.1528	23.4196	23.5543	23.0938	23.1361	24.0591	25.3322	24.0538	23.4686	24.2458	23.4447	23.5222	23.8403	23.3828	22.9489	24.6658	24.0678	22.8011	23.5685			0.9578	0.219069	0.492668	1.72478
XP_393558.1	21.0454	20.6627	20.6427	20.9116	21.1831	20.4481	20.2485	21.4618	20.7993	20.198	21.7426	19.7893	19.5549	21.1732	21.2808	20.2522	21.2164	18.9526	18.8004	19.1478	20.6655	22.0393	20.9837	20.8948	18.5973	20.5587	19.3181	21.4055	21.1708	17.6802	20.7729	21.9622	18.4196	18.3949	19.9329	20.6923	19.6863	19.3059	NaN	18.8167	20.0415	18.1497	18.4596	+		2.288	0.0237295	1.33726	3.47958
XP_393603.1	18.303	17.9769	19.5821	18.4365	18.4283	16.9268	18.6685	18.2934	18.4693	18.6847	19.3482	19.3484	17.4584	20.0591	18.5085	19.4501	17.0968	NaN	19.3507	20.8088	17.4613	19.2726	19.4881	19.4728	20.5827	19.1088	19.4245	19.6337	19.5962	18.649	19.9783	18.8902	17.5826	18.6168	18.9338	20.0234	17.5373	19.2747	17.9285	17.307	19.7973	18.6434	20.1127			0.224289	0.733461	-0.337534	-0.543649
XP_393605.1	24.9999	24.7465	24.8168	24.8975	24.4449	24.6327	24.8581	24.7937	24.2339	24.0816	25.0059	24.0906	23.8164	24.8457	23.8346	25.0481	24.2513	24.204	24.5794	24.746	24.6661	24.8372	25.1048	25.0401	24.798	24.8485	24.5206	25.0367	25.185	25.3782	25.9429	24.9679	24.9774	24.9168	24.4842	25.314	24.8137	24.7881	24.2423	24.995	25.1388	23.7173	24.7141			0.210899	0.745221	0.0854371	0.515866
XP_393632.2;XP_006558903.1;XP_006558902.1	21.4655	22.6746	21.2056	20.2818	22.882	21.9611	21.9291	22.2877	22.3515	20.5416	21.8157	19.8342	22.2335	21.8191	16.2259	18.8903	21.3858	21.241	17.7091	18.0138	24.1298	20.3119	23.0407	22.8533	19.9538	23.2178	16.8368	20.7522	21.5049	16.2189	19.8747	21.1289	20.6551	20.9911	19.9383	22.2065	23.2125	21.0195	20.1529	19.1391	17.809	16.302	19.882	+		2.53291	0.0150961	2.57825	3.71913
XP_393651.3	20.7489	21.0158	22.3577	21.1175	20.3573	23.3239	22.9716	20.6522	19.3734	20.1081	21.9219	22.4445	18.3131	20.3711	22.1182	23.0286	19.4813	22.5919	22.5738	23.0942	20.6346	20.9818	21.1062	21.1527	21.568	20.4099	23.1208	21.3421	21.1538	22.9809	22.5994	20.4636	23.3461	22.7837	22.9732	19.5511	20.1451	23.557	23.0429	21.8396	23.304	23.0688	21.1034	+		6.70036	3.25957e-05	-2.84095	-10.5542
XP_393671.2	16.0027	13.255	18.3838	16.7654	18.5625	16.7608	17.9045	17.9043	18.7739	18.8349	16.6584	14.6647	16.0996	18.464	18.1124	17.9479	18.5006	18.2887	NaN	16.5573	16.5987	17.3761	17.8506	19.2635	19.7306	18.8084	19.6207	18.8706	18.2336	17.7186	19.1975	18.4623	17.4702	18.8914	19.2889	18.1781	17.9435	18.392	17.5741	19.8593	19.5319	19.9553	NaN			0.67178	0.351643	0.654313	1.32224
XP_393761.1;XP_006570503.1	20.4692	20.7058	19.3824	20.2645	20.0477	17.7693	15.7244	20.6248	20.9549	19.3398	21.1679	NaN	17.3854	20.4104	NaN	20.3863	20.8936	18.6077	12.7875	18.7321	20.3831	20.8922	20.7361	20.7967	19.5068	20.1089	19.1205	20.5565	20.8523	NaN	20.0121	21.1036	15.1848	15.6151	20.0657	20.7795	20.4318	17.9148	17.369	17.027	19.6681	NaN	NaN	+		2.36322	0.0208363	3.14541	3.5061
XP_393789.2	20.6165	19.9327	21.7367	20.3512	19.8197	21.8591	21.878	20.0872	19.8065	21.233	21.2492	20.8313	20.0624	18.3677	23.0481	21.555	20.3645	21.2586	21.4858	21.7679	20.2288	20.8598	20.7083	18.7873	18.3471	20.5963	21.4927	21.0012	20.5107	22.5856	21.3105	20.7255	20.9258	21.9405	21.6478	19.1161	20.8868	22.1669	20.8629	21.4097	21.0912	21.3473	21.2288	+		2.44473	0.0177939	-1.35726	-3.60821
XP_393876.1;XP_016770895.1	16.7396	18.3407	18.1019	19.0786	16.9149	15.9825	17.3446	18.7045	17.5262	NaN	18.6451	16.1417	NaN	18.6589	NaN	18.4466	15.3549	13.8457	16.9408	18.6666	15.1185	19.0495	18.5823	14.2465	17.5903	18.1097	18.0043	17.9969	18.496	17.9458	22.4139	19.1042	16.6135	17.5046	17.4468	18.6409	17.4681	17.5417	15.7922	22.1144	19.5597	18.0688	NaN			0.307894	0.639905	0.464601	0.708516
XP_393900.2	19.7562	18.9925	20.4201	20.0025	19.0566	20.1761	19.7267	19.0001	21.0534	20.6112	20.714	19.7414	19.1756	20.3176	18.6328	20.8645	20.2666	19.8312	19.3684	20.4618	18.9089	19.6192	20.9591	16.9753	20.4068	19.3213	20.355	19.3158	20.0236	20.8445	20.253	20.3412	19.9902	19.8198	20.4342	19.6914	21.0136	20.7962	19.5521	19.1707	20.8773	19.9208	NaN			0.212503	0.746622	0.175413	0.519216
XP_393961.3	18.1182	17.9426	18.5368	19.9918	17.5652	17.1093	17.54	18.1569	18.1021	16.3178	18.4055	NaN	15.1488	16.6468	15.8381	18.0274	16.4843	15.8416	15.6123	17.5385	17.2027	20.0017	18.9237	17.7903	NaN	17.6322	17.0924	19.2075	18.017	14.1782	18.1019	17.9849	17.2889	18.3656	18.1273	NaN	16.8947	15.9553	NaN	17.3499	17.2091	NaN	NaN			0.742111	0.312484	0.749806	1.42791
XP_394018.2	22.2381	22.4765	15.7298	21.3789	20.9991	15.1875	17.1706	22.2861	17.7243	20.4598	22.6954	16.1024	22.1483	21.7643	NaN	NaN	17.6168	12.8812	15.0205	NaN	22.6409	22.1511	20.7254	21.637	16.6925	18.3921	NaN	22.0541	21.7594	NaN	13.205	19.5471	15.3575	NaN	12.989	21.9417	19.0624	13.9817	NaN	17.7333	15.0422	NaN	NaN	+		2.84919	0.00907375	4.9039	4.53542
XP_394029.5	16.5898	16.4574	17.5227	17.4122	15.5327	16.614	17.6015	17.0343	16.8279	NaN	18.7086	16.3561	NaN	17.8335	17.8999	18.375	16.8957	17.6175	17.1033	18.6069	16.525	15.4234	18.436	NaN	17.6505	15.5164	17.9376	13.2435	16.5265	18.4437	16.075	17.0785	17.1739	18.5196	18.7523	NaN	18.736	18.0832	17.4644	16.4241	18.2101	NaN	NaN			0.423385	0.534011	-0.468574	-0.916934
XP_394033.1	NaN	16.3999	19.0056	17.1271	NaN	15.27	15.4775	16.6597	NaN	NaN	16.9465	15.256	NaN	16.3922	NaN	NaN	NaN	NaN	NaN	15.7987	NaN	16.6491	17.7349	17.7452	NaN	NaN	18.2889	15.9187	17.0871	NaN	18.1709	15.5908	NaN	NaN	18.6873	15.8898	14.5658	16.8566	16.8693	NaN	17.1767	NaN	NaN			0.0579603	0.921565	-0.127729	-0.16407
XP_394061.2	23.0835	21.2058	20.1477	20.7146	20.244	22.0077	21.8849	21.9871	21.1123	21.6677	23.068	21.042	18.2597	21.8352	23.0785	21.8498	21.9197	21.3225	19.0803	20.8896	21.2793	20.3554	22.4601	20.0289	21.7255	20.1526	21.2864	18.8619	19.511	21.9234	21.2599	21.8752	22.1082	21.9361	22.399	21.7494	22.9373	21.8462	22.3754	21.4489	21.5996	21.9172	21.5164			0.473477	0.490707	0.580466	1.00195
XP_394164.3;XP_006571261.2;XP_006571260.2	17.9107	17.121	18.9537	18.3923	19.4145	NaN	18.171	17.4027	18.4908	NaN	17.3456	17.0901	NaN	13.0329	NaN	15.044	19.2829	18.8273	19.0364	17.6438	18.3544	18.8779	17.7479	17.8308	16.9265	18.5741	NaN	19.3347	17.2101	NaN	17.7677	18.7485	16.2391	17.0554	18.1348	16.4251	18.3691	18.848	16.4919	16.7801	15.807	15.8951	NaN			0.128376	0.831852	0.35678	0.33478
XP_394209.2;XP_003251149.1;XP_003251148.1	18.3828	18.5137	19.6311	16.0595	17.3447	22.0199	19.9727	18.0327	15.9331	20.698	19.0974	18.0458	19.9269	15.2754	20.0043	18.1585	14.2787	17.663	19.2735	17.562	18.1512	16.4943	16.4516	15.7027	15.2779	15.691	18.1489	NaN	NaN	19.134	20.917	18.2989	17.6747	19.8694	18.9773	NaN	18.1612	19.8108	16.4553	19.4654	18.3658	19.1347	16.8471			1.54075	0.0829466	-2.32092	-2.48317
XP_394210.5	16.3508	18.1186	17.6515	21.0059	17.9323	19.1925	18.5347	17.4204	NaN	17.0474	17.1458	16.9082	17.4608	15.395	NaN	NaN	NaN	15.1863	17.1287	16.5746	17.7533	17.5349	15.4678	NaN	15.0548	NaN	17.0993	16.4629	NaN	15.4129	18.873	16.0114	17.5945	17.6856	16.309	NaN	NaN	NaN	NaN	16.6917	15.913	NaN	NaN			1.28482	0.128089	-1.82569	-2.53988
XP_394245.2;XP_016772182.1	21.9686	22.422	21.7423	22.3709	22.0955	21.2209	21.5374	22.2334	21.6123	21.6184	22.3447	21.1742	22.1074	21.7648	21.2235	22.2947	21.162	21.1035	19.6513	21.3276	22.1348	22.5808	21.7433	22.28	22.0862	22.0742	21.438	22.4724	22.2947	20.4624	21.6693	22.3569	21.3169	22.1654	21.7944	22.4288	21.7866	21.8419	19.9279	21.8162	21.9573	20.8652	21.5336			1.12144	0.168185	0.764527	1.94483
XP_394370.2	19.3094	20.2813	23.4922	17.0447	22.0615	23.8078	23.4959	19.6231	17.1255	18.2929	17.0113	22.1568	19.6296	12.5078	22.7672	22.0214	16.99	22.4841	22.6794	21.6358	20.5433	16.3903	19.9355	18.2242	18.3657	21.0048	23.0145	15.6745	17.6848	21.193	21.1517	12.751	24.5924	23.5089	22.5701	17.3787	18.7342	23.6064	22.9225	24.4399	21.152	23.3026	19.6438	+		2.81921	0.00918222	-5.48412	-4.08356
XP_394434.2	19.8413	20.1805	20.2032	20.7714	20.1879	19.2482	19.6765	20.3168	19.2878	18.261	19.7129	18.9399	18.2905	18.7316	14.1108	19.6322	16.8751	18.1704	18.1779	19.8579	19.9739	21.1163	20.3557	19.9042	19.5245	20.3558	18.3339	20.4434	20.0286	16.6938	19.2526	20.4003	18.0409	19.4624	20.054	20.2194	18.5674	18.551	18.653	19.4377	20.0902	18.7219	17.8794			0.207124	0.747573	0.281838	0.507956
XP_394469.1	18.7814	21.2292	19.7677	19.3366	21.0838	14.1942	17.3225	20.6132	20.2985	19.993	18.955	19.502	17.8619	20.6131	18.7581	19.6699	20.4087	20.7903	NaN	20.2926	21.521	19.9562	19.3944	21.2683	22.3363	21.6625	19.9418	21.1889	20.4608	21.2193	16.1887	18.0468	NaN	19.7163	20.171	19.7798	19.7011	18.4233	20.4364	17.1343	16.0964	18.6614	21.1058			0.608589	0.394756	1.26002	1.2247
XP_394487.2	22.4828	22.1564	22.9565	21.9391	21.805	22.2004	22.7856	22.3278	21.7778	22.8203	22.3785	22.7106	22.104	22.444	22.5709	22.7235	22.4024	22.3951	22.6414	22.5335	22.1058	22.5813	22.2669	21.8651	21.39	21.7993	21.9933	22.4885	21.985	23.4345	22.0779	22.5194	24.0092	22.6939	22.3363	21.8535	22.1813	22.156	23.0222	22.4627	22.1795	22.3378	22.1343			1.05848	0.187411	-0.311926	-1.86107
XP_394574.3	19.9186	19.1722	21.4553	18.9139	19.2304	22.0023	21.7502	18.8169	18.5859	17.6468	19.6572	21.3337	15.5083	19.8809	20.9332	21.7338	19.3695	21.2804	21.1602	21.1565	19.001	19.3946	19.458	19.4746	19.1574	18.6378	21.4379	19.366	18.7731	20.261	21.1167	19.7152	22.0331	21.3956	21.7785	19.4602	19.6085	22.1373	22.0961	20.7024	21.7716	21.3331	21.4096	+		5.80397	0.000128386	-2.31759	-8.70349
XP_394614.1	20.0657	18.5174	22.5348	19.92	18.2197	22.1497	22.6749	18.109	13.5961	14.3665	19.9398	20.2333	15.9305	16.8074	21.098	22.4091	17.778	20.9082	20.9484	21.4714	18.1941	19.1173	19.5614	16.0962	15.1673	18.9603	22.6176	18.9583	12.6138	20.9483	21.7326	19.0773	22.1622	21.941	23.1334	16.3633	17.2866	22.5892	20.8785	21.6939	22.7365	21.8269	19.9868	+		2.99272	0.00700051	-3.84947	-4.3083
XP_394676.2	18.7304	19.2598	17.7967	19.701	18.8818	18.6314	18.3872	19.5221	17.6747	19.893	19.7712	19.5432	18.5914	16.7271	19.3074	17.9362	18.226	19.3845	18.5649	17.5034	19.1598	19.9196	19.4447	17.1896	17.7126	18.0602	18.2011	18.6306	19.4163	19.4307	17.7962	19.5234	18.7047	18.3163	17.7755	19.0633	19.4578	19.0919	20.2627	17.8187	16.1123	18.8361	18.5021			0.134033	0.822493	-0.184567	-0.347195
XP_394680.3	17.8854	18.2497	18.5264	18.6067	18.1385	17.7508	18.864	18.6358	18.2558	17.209	17.9707	18.239	NaN	18.2645	18.3383	19.1845	NaN	NaN	18.709	17.2516	18.3096	17.8644	18.1711	18.4756	16.1569	18.1182	19.2242	18.6124	17.6157	19.3579	18.365	18.2139	19.3803	18.1283	19.3267	17.6645	18.7845	18.435	18.0446	19.4467	20.2206	19.2723	18.4305			0.0153729	0.975665	0.012625	0.0446047
XP_394758.3;XP_016769117.1;XP_016769116.1;XP_016769115.1	21.4921	21.5646	16.3215	22.8339	22.9762	NaN	13.5174	22.8671	20.6525	20.9329	20.8106	18.2219	22.8425	21.6859	18.376	NaN	20.2491	15.0922	16.2731	18.4378	21.8699	23.647	21.2473	22.0534	20.7268	21.8556	NaN	23.8443	22.8565	NaN	20.0871	21.7721	15.6513	19.7799	NaN	22.4948	20.7129	18.8394	NaN	19.5639	18.4242	NaN	NaN	+	+	3.64748	0.00277858	3.35833	5.91385
XP_394769.2	16.6308	18.5731	17.1358	17.5616	17.7742	NaN	17.5555	18.06	17.2836	15.8049	17.621	NaN	16.0452	16.9505	NaN	17.1316	17.6619	17.4648	16.105	17.662	16.797	18.1564	17.9822	16.2565	17.0789	17.8625	15.4913	18.4841	16.9271	NaN	15.6653	18.0076	13.9237	16.3829	17.3941	17.6972	16.4069	15.926	16.3692	16.7333	17.422	17.0233	NaN			1.04756	0.191555	0.70949	1.86124
XP_394781.4	15.8598	17.4019	17.5647	17.1718	15.6282	16.2308	17.7079	17.3908	15.7983	17.8021	18.2122	NaN	NaN	13.1186	18.7427	17.2968	16.2245	NaN	NaN	15.5521	NaN	15.2456	15.7399	16.2741	17.2032	NaN	17.7796	16.7997	15.7277	16.5853	18.0434	17.2957	16.3914	19.176	19.3218	NaN	17.0799	18.2025	16.6072	18.6862	19.0009	18.8094	NaN			0.61796	0.387279	-0.904063	-1.24643
XP_394852.2	20.8601	20.7397	21.3435	20.4921	20.078	21.7712	21.8382	20.6185	16.8881	17.1896	20.3453	20.1377	15.9037	18.467	18.7416	21.7811	19.6413	19.0445	20.6295	21.1438	19.8954	21.4779	19.8424	17.6078	16.5969	19.7252	20.9741	20.5027	18.5557	15.7707	20.9079	21.1908	22.275	22.2148	21.3888	19.7728	19.137	21.0625	17.8011	21.0364	21.8641	21.4206	16.7232			0.875379	0.254041	-1.22919	-1.61063
XP_394859.1	21.3199	20.9548	21.8986	20.4304	21.1813	22.4218	21.8695	21.3318	20.6566	21.2216	21.9623	21.4688	17.4045	21.0251	20.9079	21.8104	21.6714	22.0303	21.4608	21.9135	20.9436	20.7047	21.7492	20.7528	19.6337	20.6258	21.856	21.0489	20.5558	21.2824	21.3206	21.3707	22.7483	22.3751	21.9438	21.1693	21.6329	22.6681	21.8554	21.1106	21.7896	21.9123	20.5001	+		2.11264	0.0303971	-0.765228	-3.19418
XP_394993.2	16.5786	16.9493	17.6286	17.0832	17.0316	16.9701	18.0717	17.2158	17.5939	NaN	16.7881	17.6251	17.5041	NaN	18.866	19.0059	18.1669	18.5717	16.6621	18.5148	16.7993	17.8233	17.2299	16.7961	NaN	16.6204	17.2644	18.3153	16.0276	19.8362	17.0961	17.0589	18.6629	18.0491	17.3361	13.3022	17.7992	18.0781	17.9359	18.8774	19.1951	NaN	NaN			0.700921	0.334739	-0.568593	-1.36637
XP_395043.3	16.8334	19.0194	17.8879	18.4708	18.2952	16.3547	17.0942	19.1097	19.363	18.4429	18.5335	17.9443	17.0397	18.637	NaN	18.7649	19.1014	18.6553	15.6307	18.5393	18.933	19.2061	19.6485	19.3027	18.2993	18.7498	18.5181	18.8603	19.1447	17.0722	18.0458	19.1801	17.9209	NaN	16.0587	19.1242	18.5823	18.0855	17.6586	15.9637	18.7839	16.3118	18.1668			1.34096	0.115611	1.25634	2.23003
XP_395047.5	23.5353	23.7687	23.4502	23.751	23.1946	22.544	22.7133	23.7291	23.6596	23.2131	24.0365	23.4413	22.7731	23.7983	22.3498	23.8182	23.4822	23.0045	22.372	23.5006	23.688	24.2626	23.6715	23.4105	23.8577	23.7553	23.0439	23.9577	23.6204	23.9203	24.6853	24.0001	23.489	23.451	23.3986	24.1134	24.1335	23.5281	23.088	23.9167	23.6949	22.5933	23.2804			1.7597	0.0574394	0.612663	2.75655
XP_395052.1	NaN	16.6031	NaN	17.3436	15.2131	15.7758	17.2052	NaN	15.2912	14.5387	16.1938	16.7599	NaN	17.0512	17.7192	NaN	NaN	16.9428	15.7741	NaN	16.2837	16.0801	16.3486	NaN	17.7118	15.1659	15.9346	16.4093	16.407	18.1295	17.0417	16.4711	17.8732	17.6046	17.159	NaN	NaN	14.4455	NaN	17.2105	15.6	16.6792	NaN			0.595562	0.397044	0.733807	1.26205
XP_395130.4	16.8623	16.1739	18.618	16.8117	15.963	18.5041	16.0668	16.1918	NaN	NaN	16.7457	15.8452	NaN	16.0375	17.7852	17.5767	16.5809	15.9558	15.4807	NaN	16.0049	17.8244	NaN	14.4738	16.9272	14.8512	NaN	17.148	15.9618	17.5725	17.0811	17.3918	14.5399	15.0599	17.9664	16.5299	15.1517	18.0493	16.7121	18.0967	17.4846	18.076	NaN			0.906747	0.240547	-1.11869	-1.69687
XP_395159.2;XP_026298909.1	19.5623	18.7717	19.9538	18.3444	17.9869	20.6484	20.9347	18.3057	19.3566	18.6592	19.6272	19.7051	15.014	19.6393	18.1988	20.4305	17.6381	19.5667	19.7335	19.5714	18.5749	18.504	20.2209	18.704	19.8076	18.0107	20.1783	17.9767	16.3464	18.8429	20.263	16.0684	20.4153	19.8655	20.4706	NaN	19.127	20.4841	19.9375	17.7792	19.2977	19.6452	20.8788			1.51238	0.0855317	-1.43134	-2.44749
XP_395163.2	18.2222	18.3974	17.5921	18.7433	17.933	17.8796	18.4714	18.0714	17.9995	16.5393	18.2155	18.0199	NaN	NaN	NaN	18.4642	18.1186	17.9338	NaN	NaN	NaN	18.4834	NaN	NaN	NaN	18.2264	18.6341	19.0382	NaN	15.2043	18.0678	18.6524	18.5184	18.0528	18.8432	NaN	17.0187	17.0026	NaN	18.2424	19.8826	18.9476	NaN			0.246211	0.706654	0.257486	0.60023
XP_395236.2	15.8776	16.5432	16.1524	16.0319	16.3124	15.4	14.4407	15.9349	16.9368	NaN	NaN	16.0319	15.1482	NaN	NaN	NaN	16.9112	NaN	NaN	14.8661	NaN	15.8474	14.3389	17.4222	NaN	15.3981	NaN	17.6104	17.0845	16.2838	14.5885	16.3902	NaN	14.0039	12.8739	NaN	17.1749	15.4822	NaN	17.0414	12.5834	NaN	16.1191			0.731539	0.31684	0.897413	1.44836
XP_395256.3	18.3912	19.2369	NaN	20.5869	18.7768	15.4568	17.4679	19.7204	17.7891	14.7019	18.33	NaN	17.4366	18.0124	NaN	17.3867	17.7447	17.2127	NaN	17.4524	19.3309	20.0111	18.0663	19.8488	18.7552	19.1578	16.3295	19.2894	19.9523	15.8979	17.7975	19.7378	16.905	17.2473	18.0916	20.1458	17.8781	16.6477	17.2002	17.9242	17.2302	17.3609	NaN	+		2.2909	0.0239082	1.51843	3.48337
XP_395299.2	20.3131	21.071	20.0884	21.1606	20.5657	18.8558	19.1422	21.3178	20.445	17.2582	20.0309	18.3774	19.5649	20.2327	17.8526	20.3349	19.2294	18.9546	NaN	18.1763	20.7181	21.6973	21.2322	19.4065	17.6203	20.9717	19.6448	21.5552	20.5724	17.0559	20.1761	20.6095	17.5427	19.6556	20.4053	21.3784	20.5393	19.7425	18.7677	18.698	20.7891	19.6866	NaN	+		2.05795	0.0330815	1.27117	3.18066
XP_395300.3	18.6515	19.4287	18.7803	18.2661	18.4233	16.177	17.0512	18.8625	16.1097	15.8155	17.2579	16.5571	17.0213	16.4472	17.834	NaN	17.8241	15.5729	NaN	15.9857	14.8699	19.4563	16.5197	NaN	15.5269	16.7755	16.1393	18.9008	NaN	NaN	14.9997	18.299	NaN	13.4257	17.1757	NaN	16.4761	15.6389	15.3039	NaN	18.0845	16.652	NaN			1.61365	0.0743907	1.36148	2.64931
XP_395319.2	19.5772	19.8598	19.3783	19.4744	19.3185	17.448	16.7672	19.4878	18.3695	18.1394	17.955	18.6224	14.9346	17.7657	16.1108	19.0756	17.8706	18.3829	15.4788	17.4442	19.4	20.7226	19.7699	18.5326	18.1591	19.9611	17.3291	19.8534	19.3646	15.8761	18.0929	19.5327	15.5561	18.0486	18.9977	19.392	17.2542	16.3812	17.2784	15.4752	18.4137	18.308	17.5459			1.63108	0.0721374	1.57827	2.59632
XP_395356.4;XP_006558107.2	16.509	17.0485	NaN	16.9879	18.7351	15.898	17.2923	16.6479	NaN	15.5006	15.1046	15.7413	NaN	16.0044	NaN	NaN	16.0847	15.4436	16.5971	16.7265	16.5508	17.9583	17.1831	NaN	NaN	16.549	16.1	16.1212	NaN	NaN	14.7307	18.5913	NaN	14.7526	16.4795	17.2705	NaN	NaN	NaN	NaN	NaN	NaN	NaN			0.289457	0.657203	0.413016	0.688161
XP_395366.2;XP_006560009.1;XP_006560010.1	22.4528	22.3026	22.4743	21.9102	22.1086	21.9926	22.1968	22.2996	21.654	22.0476	22.3857	21.7871	19.9929	22.2934	21.5041	22.7348	22.3684	21.9227	21.7285	22.5734	22.1358	22.2959	21.8151	22.017	22.6868	22.0125	21.9708	22.0152	21.9414	22.3112	22.4232	22.4248	21.9768	22.5042	22.4966	22.5275	22.4406	22.5424	20.3156	22.4734	22.3571	22.0472	22.1291			0.248237	0.704709	0.201477	0.592322
XP_395378.4	NaN	16.253	16.4701	15.7315	NaN	14.8885	15.2261	15.8427	16.5387	15.3221	17.2723	NaN	NaN	NaN	NaN	16.6579	16.5053	15.5565	NaN	17.1901	15.4851	15.4184	17.0268	15.8035	NaN	15.9097	16.6942	16.0258	15.5507	16.0574	16.3368	16.5932	NaN	15.9798	16.0084	NaN	17.1595	16.5287	16.0423	14.8799	16.997	NaN	NaN			0.403243	0.553373	0.360714	0.892925
XP_395535.3;XP_006568568.1	20.2312	21.3852	20.879	21.17	21.0504	18.912	21.2413	20.6486	20.0517	21.4321	20.7614	20.797	19.9428	20.3196	20.8848	20.3016	19.9787	19.1113	17.9738	19.2411	19.5558	21.7654	19.5364	18.6665	20.002	20.9665	17.7577	21.4349	19.2086	20.2516	21.0113	21.2741	20.8598	20.9214	20.8988	19.512	19.9918	20.4436	17.0333	22.3457	20.5316	21.0034	18.3833			1.57965	0.0778995	1.30949	2.53197
XP_395613.3;XP_006558774.1	18.177	17.9948	15.2992	17.4973	17.298	16.3604	NaN	17.5662	14.496	16.6784	16.839	15.468	NaN	15.9462	NaN	16.4303	17.1101	13.6617	NaN	16.3333	17.4981	19.4176	17.0061	16.3922	NaN	16.952	15.8077	18.4726	15.7119	16.085	17.1299	17.9427	NaN	15.619	18.4121	17.5941	17.1978	16.1649	NaN	15.9117	16.9772	NaN	NaN			0.40219	0.553531	0.531257	0.886621
XP_395614.3	20.2835	18.6237	15.4974	19.4248	19.2003	16.7231	16.5917	20.1575	17.6846	13.8383	16.2345	16.9279	NaN	15.1377	NaN	15.7911	15.5771	14.0513	NaN	13.3435	16.8269	20.0334	19.4724	16.9648	16.786	19.7285	18.7353	20.1892	15.9317	13.5695	18.3322	19.3682	NaN	16.6844	19.3733	16.4553	16.1235	15.5775	13.7592	17.5553	18.4529	17.6927	18.4584			1.69891	0.0638133	2.88307	2.71801
XP_395694.2	20.2933	20.4745	21.1173	20.6016	20.1966	20.919	20.912	20.3621	20.0942	20.2984	19.7289	19.8241	18.9742	19.6036	18.6615	20.614	19.764	19.6904	18.8137	19.1143	20.1795	20.6085	19.8703	21.2334	21.0098	20.339	20.6648	21.2548	20.4296	19.2928	20.6249	20.8399	20.4821	20.729	21.1071	21.2322	20.155	20.6137	19.6287	19.8936	20.7529	19.1287	20.0247			0.197424	0.754729	0.169375	0.487467
XP_395766.4	18.4103	17.0743	18.9968	17.1165	17.3959	19.8166	19.6309	18.2043	17.9361	16.6832	17.5713	18.7001	NaN	17.5188	19.2351	17.7768	17.7562	17.8885	18.5828	18.4351	15.9711	18.4159	17.6258	NaN	16.4994	14.723	19.4152	18.869	14.2574	14.8387	19.5452	18.5894	18.0919	18.3068	19.1518	13.4103	17.8774	18.9967	17.8373	18.1799	17.462	19.5864	NaN			1.02139	0.198272	-1.0196	-1.81122
XP_395851.2	22.4001	22.0324	20.8778	21.983	21.3064	20.5762	20.6441	22.0823	22.9285	21.8976	22.3737	21.1374	20.7732	22.432	20.2414	21.3419	22.2545	20.2921	19.7153	21.0635	21.9365	22.4486	22.6622	22.0649	20.74	21.6562	21.4249	22.1683	21.7141	20.8322	21.3483	22.5135	18.2872	20.7006	21.4508	22.3269	22.9408	21.6611	21.1743	20.9121	21.6358	20.5031	20.1299	+		3.70274	0.00259341	1.55142	5.26857
XP_395852.4;XP_016772826.1	17.8611	18.6257	16.9424	17.6329	18.9701	15.8264	17.4819	18.8376	18.8013	17.8025	17.6726	16.4552	17.9758	18.422	NaN	17.0469	18.8849	NaN	NaN	15.4879	NaN	18.1169	17.9627	18.8601	19.2056	18.4403	16.5748	18.1532	19.8481	NaN	17.3744	12.7257	NaN	17.3584	17.3685	NaN	17.9368	NaN	NaN	15.6566	NaN	NaN	NaN			0.598028	0.39765	1.50897	1.22315
XP_395877.1	19.7748	19.3621	18.2073	19.4925	18.6812	16.0637	18.6079	19.7957	19.2102	16.9636	19.2602	17.5326	18.7468	19.731	NaN	17.8595	19.0332	16.1956	14.3754	NaN	18.8026	19.5401	19.5804	19.7787	18.2513	19.137	18.1746	18.6776	18.2626	14.6816	17.5915	19.1469	18.6323	17.0856	18.3689	18.4725	18.9385	17.6989	17.4665	13.7572	16.8995	18.0822	17.5331	+		3.36841	0.00417919	2.62621	4.96095
XP_395902.2;XP_016767934.1	19.8797	17.8695	19.4576	17.1187	18.2275	18.6652	18.2354	18.6234	16.1037	16.3105	18.5644	17.9458	NaN	17.8108	18.5208	19.1219	17.4438	NaN	18.6907	17.4646	17.69	18.9999	15.1595	16.3128	NaN	16.8392	NaN	18.7263	16.4566	14.9404	18.148	18.5587	17.9156	18.506	19.5264	17.4167	16.6765	15.0461	15.533	17.7575	17.984	NaN	NaN			0.0461673	0.937871	-0.111257	-0.129443
XP_395917.2;XP_006565218.1	17.9811	19.2419	19.111	17.9079	19.0513	18.2427	19.8701	18.7872	18.8582	NaN	18.2022	18.8288	15.6558	18.3158	19.1639	18.2724	19.1748	18.9161	NaN	16.7345	18.7719	18.9007	18.0287	18.5229	17.7208	18.7801	17.8567	18.7259	17.3337	17.6186	17.5816	18.6237	NaN	19.7294	19.2865	NaN	19.0428	19.0801	19.2416	18.922	18.9579	17.6085	18.7051			0.312511	0.638213	0.286385	0.719303
XP_395924.2	19.4588	19.194	21.3903	20.6474	18.565	19.7975	20.5737	19.059	18.647	16.408	18.9841	20.4741	NaN	17.6081	21.3523	21.1951	18.3806	20.7172	20.3676	19.6984	18.5234	20.4548	20.8119	19.5528	16.7243	19.1017	20.5161	21.1138	18.8593	15.6669	20.8554	20.0851	18.5882	21.7683	22.7431	19.9539	19.1679	21.6984	19.8062	21.2081	21.1849	19.5029	19.6891			1.5666	0.0792002	-1.26957	-2.51562
XP_395981.2	17.6127	15.9671	17.0512	15.0402	16.0736	15.6673	17.2678	16.4831	15.8961	16.896	NaN	17.5731	17.2182	15.7391	18.0311	15.9808	NaN	15.8054	17.0476	17.8527	15.9741	17.4923	14.2929	NaN	NaN	17.3786	14.0252	18.5609	15.6348	18.8019	16.6545	17.9001	17.6801	17.8311	17.2643	15.1437	NaN	16.211	15.532	19.7346	17.4857	18.4637	NaN			0.046069	0.936589	0.0880146	0.129727
XP_396126.2	20.4777	20.1448	21.7128	20.0786	19.9185	21.5857	21.0171	20.0614	20.559	18.8744	19.568	20.7172	16.8792	18.2708	20.6033	21.4282	20.6648	20.8244	21.228	20.6933	18.7042	20.6883	19.5572	20.0931	16.6846	19.2243	20.8572	20.3245	19.7895	20.0904	21.2357	20.5236	21.4548	21.4537	21.4817	18.7499	20.1995	21.3676	20.5078	20.4606	21.3042	21.5683	19.663	+		2.0738	0.0324588	-1.20048	-3.146
XP_396131.3	22.0092	21.7099	22.9707	21.4278	21.5512	22.1186	22.3557	22.0313	21.521	21.726	22.5058	20.9884	18.6864	22.3416	21.9167	22.8749	21.8427	22.0161	21.7733	22.3397	21.2515	21.9877	21.9755	21.5816	21.9215	21.7986	22.4284	21.778	21.6497	22.0543	22.2983	22.2164	22.0848	22.6352	23.0256	20.8926	22.0862	22.7458	22.699	21.8379	22.5841	22.3526	22.5197			1.53487	0.0837085	-0.451303	-2.47578
XP_396161.2	18.4033	16.8178	17.851	15.9624	16.9021	16.9257	17.7934	18.0944	16.7908	15.4584	16.9217	18.5288	NaN	16.9232	19.1759	17.7281	18.2273	18.5637	18.1682	18.1218	17.8432	18.5241	16.2826	18.7308	15.5063	17.4814	17.184	17.1384	17.5663	19.5125	17.3849	19.0859	17.6619	18.7759	17.9107	18.1677	17.2978	17.401	14.1458	14.072	18.7142	17.5991	19.7917			0.321052	0.629569	0.479796	0.733276
XP_396375.5;XP_016766675.1	15.5334	16.4931	NaN	16.514	15.8518	15.1563	14.6179	16.492	NaN	16.9606	17.0495	16.2585	NaN	16.6945	NaN	15.2497	NaN	NaN	NaN	15.5388	15.9325	14.8614	16.5639	15.9947	NaN	15.7918	15.5026	15.2554	16.0737	13.7855	NaN	15.5876	NaN	NaN	14.7763	15.0852	16.4663	15.6311	15.9524	15.7046	15.2872	NaN	NaN			1.2761	0.130194	0.600572	2.22702
XP_396462.2	17.1235	18.1471	17.307	19.1019	17.42	NaN	13.5974	18.2988	16.7982	16.6296	17.2302	17.5055	18.2898	17.6298	15.8656	17.7566	15.9301	17.5896	NaN	17.7807	17.9786	19.4167	19.9386	20.2721	18.8866	17.213	18.1304	19.2649	18.489	NaN	17.2514	17.4042	NaN	17.6354	17.6461	20.0807	17.1551	17.3725	15.1302	16.1104	17.9614	NaN	NaN			0.219578	0.737303	0.389056	0.536796
XP_396656.1;XP_006568820.1	20.7533	19.3685	19.2968	20.2996	19.2995	20.8746	19.2469	19.8691	19.1287	18.6941	20.1436	18.054	16.5587	19.7875	NaN	19.2666	19.2849	16.9028	17.4007	NaN	18.7117	20.3189	19.2554	19.5017	19.9389	16.4503	18.5589	20.5376	18.971	15.2016	18.6449	20.7984	19.2611	NaN	18.5734	19.4018	17.951	18.3342	18.74	18.9919	17.599	17.4919	NaN			0.122357	0.834898	0.253	0.320667
XP_396838.2	14.9436	16.339	16.396	15.84	15.4232	15.3518	16.1376	15.9658	NaN	13.7927	15.7269	15.3978	NaN	NaN	NaN	NaN	15.4831	NaN	NaN	16.5366	15.7472	14.2815	16.6866	16.0282	16.354	15.1959	NaN	NaN	16.4685	17.0496	14.8585	14.5784	NaN	15.6231	16.11	NaN	16.3388	15.584	NaN	14.9855	16.5573	16.6429	NaN			0.211246	0.747393	-0.286399	-0.526466
XP_396879.3	14.7821	17.9346	16.8419	19.0377	17.8072	15.3588	16.9787	17.5386	18.2772	16.3623	16.9346	15.5832	16.0216	17.66	NaN	17.4479	16.4043	16.5461	16.3859	15.4446	16.7415	17.3311	17.1666	NaN	18.1455	16.0138	16.9264	15.919	16.4626	NaN	15.8063	17.001	NaN	16.9217	16.9102	16.9331	17.0778	NaN	18.7379	NaN	17.1952	17.8297	NaN			0.0643375	0.911066	0.122844	0.177544
XP_396922.2	23.0619	21.7942	20.2023	22.4776	21.5446	20.1941	19.6698	21.7691	20.7226	19.0733	22.3678	19.143	21.0451	22.0896	NaN	20.2753	21.7226	18.7699	19.6632	20.0047	21.501	22.7344	21.9682	19.85	16.2137	21.5307	19.3489	22.3049	21.339	16.3935	20.6725	22.5294	18.0803	20.1879	20.1829	20.6558	21.5822	19.9173	18.0848	19.6078	20.3221	18.7911	18.0626	+		3.83211	0.00223873	2.21101	5.45198
XP_397008.1	21.6608	21.0764	23.0737	21.4326	21.4602	22.6554	22.7672	21.7271	21.9183	18.017	21.4368	22.4404	20.4386	22.2268	22.1335	22.3384	21.7276	22.3914	22.2393	21.3613	20.3185	21.7068	21.645	22.1792	22.1352	21.7263	22.6316	22.1556	21.7324	22.1731	22.0268	22.2308	21.8408	22.7516	23.2225	22.2935	21.4962	23.1827	22.053	21.384	22.4089	21.4014	22.4961			1.14945	0.159305	-0.476036	-1.98177
XP_397043.2	18.8682	18.7488	18.7227	18.0744	19.1956	NaN	17.0457	18.4909	18.963	18.087	19.264	NaN	17.7413	19.0884	16.0556	19.2485	18.8221	17.9737	18.2427	19.1397	18.8466	18.5711	19.2744	18.7761	19.2318	18.712	19.108	18.8331	18.9045	18.4826	18.5353	19.2028	16.6415	17.8379	18.9925	19.0014	19.2926	18.4901	18.6793	14.9339	19.2224	NaN	18.6374			0.79722	0.287376	0.267883	1.50887
XP_397073.5;XP_026300288.1	19.6612	18.8649	18.1102	14.9017	21.1098	20.2712	20.259	18.0674	17.7362	15.7456	15.709	17.8659	16.4526	16.8565	17.554	16.899	17.7791	17.3728	17.8244	17.0185	20.5831	17.811	18.3295	16.1424	15.448	20.3097	18.3111	17.067	15.0549	NaN	16.2381	16.9014	20.0111	18.4982	18.8073	14.9982	19.553	18.5935	16.2131	19.6908	17.1874	19.6779	NaN			0.35228	0.602908	0.587532	0.790915
XP_397138.5	20.0957	19.7814	21.1024	20.9934	21.0257	20.0494	20.9265	20.4594	21.3733	17.2032	20.8725	20.0893	13.597	19.5466	19.6662	21.7771	20.3138	21.2278	19.1375	20.0055	19.7089	21.84	19.8901	15.0109	17.8145	21.1884	22.4751	21.9576	19.5296	16.0597	22.6137	21.1651	16.5773	22.0189	21.1284	18.9642	19.9631	22.1086	22.9129	16.1027	21.916	18.4886	NaN			0.439606	0.517796	-0.556466	-0.944778
XP_397174.4;XP_006562836.1	16.8621	17.6704	17.0088	18.0223	16.4078	14.972	16.7133	17.5745	17.8182	17.4655	17.999	17.1096	15.9009	18.0757	NaN	17.7908	18.095	16.6034	17.8135	17.1721	17.5094	16.6644	18.2868	19.0761	18.7326	17.051	15.0402	16.4675	18.4884	NaN	17.0103	17.5082	NaN	17.2558	17.9903	18.9176	NaN	17.3734	17.7808	17.7156	17.2864	NaN	NaN			0.535005	0.440641	0.520561	1.10742
XP_397201.2	17.323	17.4392	18.112	17.6623	17.129	18.0041	18.4344	17.6193	18.2093	17.5011	17.0022	18.9956	16.4519	15.7838	17.2653	17.1143	17.4489	17.4375	NaN	NaN	16.4984	17.6789	17.5315	15.5623	16.7239	15.8825	14.4757	17.1284	14.1419	NaN	17.327	17.222	16.6306	16.4268	17.8792	13.8257	13.5904	14.7358	NaN	20.6575	16.5187	18.3959	NaN			0.00190329	0.997152	0.00583156	0.00563471
XP_397202.1;XP_026296638.1	NaN	15.593	19.5655	15.6725	15.781	18.5014	18.8373	15.5179	NaN	NaN	15.6201	18.5077	15.7732	NaN	NaN	NaN	16.2249	18.6305	18.5595	20.2234	15.9511	15.6561	NaN	15.7879	NaN	NaN	NaN	15.0806	15.4283	20.7773	18.0386	15.0884	NaN	20.0884	19.4228	NaN	16.4461	NaN	17.4288	NaN	17.7916	19.2015	NaN			1.80474	0.0528486	-2.75849	-3.59189
XP_397261.2	18.9592	18.4194	17.5241	19.2722	18.184	16.5591	17.803	18.764	17.8548	16.8623	17.8293	17.4546	16.5335	17.7562	NaN	17.7478	18.1255	NaN	NaN	17.2232	18.293	19.6216	18.4532	NaN	NaN	17.9222	NaN	19.0132	NaN	NaN	15.3673	19.447	NaN	17.9642	17.83	18.6236	18.329	17.818	NaN	17.0242	18.4251	NaN	NaN			1.75489	0.057787	1.01886	2.83883
XP_397314.1;XP_003251167.1	16.2234	NaN	17.2759	17.2055	17.6852	15.1046	15.3575	16.7712	17.8038	NaN	16.1639	NaN	NaN	17.2703	NaN	17.3883	17.2887	NaN	NaN	NaN	NaN	17.6396	17.236	17.4961	NaN	17.8139	18.4687	18.0677	NaN	NaN	17.9122	17.3864	14.9504	17.7492	18.7669	17.5242	17.4457	17.2997	NaN	NaN	18.3614	NaN	NaN			0.710573	0.328226	0.71101	1.40104
XP_397380.1	16.4524	17.0867	17.4774	18.6608	16.5846	16.2634	17.4296	18.2899	15.2178	NaN	16.0458	15.9978	NaN	NaN	NaN	16.5164	13.8711	16.1918	NaN	14.2878	16.7427	19.5162	16.82	16.8921	15.158	16.3099	NaN	19.3181	16.5502	15.9885	17.4326	18.4478	16.4235	17.635	17.6494	NaN	16.1046	12.3213	15.0943	NaN	17.4227	17.587	NaN			0.734263	0.315683	1.27817	1.42579
XP_397439.4	15.4644	17.3225	16.1874	17.1883	NaN	16.8147	15.7094	17.2173	16.3682	18.1221	15.7703	NaN	NaN	15.252	NaN	NaN	16.6626	NaN	NaN	16.8291	16.1362	17.0591	15.519	14.6929	NaN	NaN	17.0664	17.213	17.0961	NaN	NaN	15.7399	NaN	NaN	17.4167	13.9605	13.5163	15.5892	16.1561	15.5734	16.9069	NaN	NaN			0.777206	0.295236	-0.84407	-1.50324
XP_397512.1	NaN	19.5882	14.5727	18.4204	18.1635	18.0383	18.6711	17.4735	17.1077	20.5674	16.946	18.2737	19.5027	17.8591	18.3856	16.6538	15.8345	18.0288	NaN	NaN	17.7402	15.9319	17.6846	16.914	NaN	15.1068	NaN	NaN	NaN	NaN	22.8283	16.7433	17.4246	17.3662	18.6117	NaN	18.6162	15.1776	21.3089	21.0651	18.1617	NaN	NaN			0.3035	0.64005	-0.801468	-0.707503
XP_397526.2	18.8457	14.7711	16.1803	20.3613	NaN	NaN	NaN	17.6813	18.0877	17.7227	21.6428	NaN	18.8912	19.4529	18.9327	NaN	17.7537	NaN	NaN	16.8817	16.79	19.6462	18.5676	18.4267	NaN	NaN	22.0939	14.0499	19.4317	15.6502	19.7127	20.173	NaN	19.618	NaN	20.7808	19.3151	15.1939	16.7803	NaN	16.3976	NaN	NaN	+		2.61688	0.012952	2.59978	4.35893
XP_397589.3	15.5524	15.9146	17.0317	15.9491	17.1361	16.2326	16.6052	16.1088	15.5754	16.3065	NaN	17.8486	17.733	NaN	NaN	16.4111	NaN	NaN	NaN	16.2488	16.2732	17.0338	16.0175	15.7514	NaN	NaN	NaN	16.9428	NaN	16.1889	15.6228	15.9543	17.3385	16.171	16.4001	NaN	15.9744	NaN	NaN	16.752	16.0608	17.2769	NaN			1.81931	0.0516381	-0.482725	-3.36371
XP_623083.1;XP_006563129.1	21.5922	22.107	23.3707	21.8246	21.9635	21.9224	22.4358	21.9136	22.5199	23.3176	22.1273	22.4714	21.2454	22.3425	19.8067	23.4261	22.0297	23.0603	22.7589	23.6132	21.8492	22.051	22.4525	22.4653	22.5902	22.1635	22.9336	22.2641	22.2187	23.3468	22.7083	22.0414	22.7429	23.7347	23.6826	22.4894	22.474	22.9197	22.1056	22.9313	23.5463	23.0415	22.8989			1.30086	0.124857	-0.589033	-2.1786
XP_623084.1	21.5366	20.5295	23.0671	21.8732	20.507	21.3022	21.7752	21.0736	22.2426	21.5551	22.6797	21.8879	20.719	21.3061	22.0704	23.06	20.7013	22.5044	21.1642	21.6779	21.0007	21.8729	22.6585	19.7325	19.4407	21.9304	22.7177	22.303	20.3121	20.9293	23.076	21.9122	21.256	21.97	22.6232	20.9169	22.2401	22.7899	22.3938	21.5956	22.7987	21.3223	21.1965			0.282593	0.66507	-0.248709	-0.66006
XP_623093.2	17.5007	18.2517	16.8228	18.4899	17.0408	17.2661	15.8402	17.9644	17.213	NaN	17.7914	16.5998	15.3165	17.25	NaN	15.1176	NaN	NaN	17.1532	14.9281	17.1342	17.0802	18.0338	NaN	NaN	17.4312	NaN	16.5609	18.5948	14.8527	17.0553	17.1577	15.5926	15.2333	17.2157	18.3563	17.3555	14.709	NaN	17.1011	17.4186	NaN	NaN	+		2.06328	0.0328677	1.58545	3.2552
XP_623111.3	16.3136	19.7882	14.0501	20.1385	19.697	14.038	17.2105	20.1544	14.4065	14.6167	19.0182	13.3465	15.0545	14.7142	NaN	NaN	13.5595	15.5541	NaN	13.4513	16.005	18.3565	14.5459	13.9544	NaN	17.1719	17.7236	19.5772	16.9569	14.691	15.384	19.2233	14.6612	15.2639	18.9458	16.7245	16.6237	NaN	15.9602	17.8393	16.4117	18.0038	NaN			0.538325	0.438298	1.33665	1.12544
XP_623128.1	17.5892	17.8374	18.0375	18.58	17.9253	18.0316	18.2211	18.3912	17.8105	NaN	17.8302	16.5812	15.2524	15.9515	NaN	18.4726	17.3798	17.0449	17.0561	17.936	17.0097	19.4916	17.2499	18.4281	18.3799	18.0435	17.7439	19.1436	16.9573	NaN	17.1162	18.1534	17.3449	17.5981	18.0792	17.9088	17.9136	NaN	16.7884	17.4512	18.4232	17.4539	NaN			0.140124	0.81663	-0.145524	-0.361975
XP_623146.2	20.8229	22.124	20.8999	21.8847	21.9834	19.9312	20.0616	22.4282	19.9383	16.7469	20.8843	17.9716	15.6222	21.388	17.8154	20.034	20.1962	18.7413	19.2663	20.2279	21.9641	22.1423	21.6438	20.5642	20.7067	21.7984	20.5301	21.6239	21.3551	19.1748	19.5998	21.4657	19.6689	20.2682	20.7637	22.1488	21.5975	20.3455	17.2996	20.3561	19.5821	20.0122	19.0948	+		2.12285	0.0298706	1.58895	3.20685
XP_623196.3	23.4873	22.9009	24.4871	23.1562	22.9895	23.4517	23.7354	23.009	23.0325	22.9987	23.972	23.7463	21.8185	23.303	23.3873	24.8426	23.4433	24.3051	23.6547	24.5554	22.809	23.6943	23.3958	22.8867	22.6739	23.0737	24.3009	23.7792	22.9831	23.9709	24.3394	23.7409	23.3704	24.4368	24.4186	23.4371	23.4122	24.7276	23.7352	23.4082	24.6664	23.8126	23.6742	+		2.29754	0.0237149	-0.800113	-3.42409
XP_623197.2	21.3524	21.3909	20.288	21.0315	20.5577	20.0833	20.3394	21.5334	20.9084	20.4952	21.4361	18.972	19.0047	20.9667	17.5477	20.4081	20.5373	19.665	19.5205	19.9109	21.0671	21.6212	21.1357	21.4504	21.4177	20.0871	19.4479	21.2272	21.5302	20.1971	20.4624	21.7375	19.3227	20.4384	20.5591	21.1938	20.7191	19.3815	18.5528	20.2669	20.6007	19.1616	19.8604	+		2.89299	0.00845189	1.28767	4.17872
XP_623282.2	19.9614	18.1767	17.6431	17.6379	18.5966	19.1456	19.7445	18.7028	19.5997	17.1379	16.4467	19.5709	18.2924	NaN	NaN	18.5165	16.9544	18.9498	19.6994	18.5746	17.8584	17.8556	19.3804	16.2735	19.7937	18.5253	18.8019	19.8661	NaN	NaN	17.5808	19.0312	16.5336	17.82	17.4439	16.0933	18.4433	19.4091	18.0773	20.3357	18.6949	19.9787	19.6699			0.0465667	0.938505	-0.0615092	-0.130762
XP_623285.1	21.2242	21.467	21.3998	21.9311	21.2708	18.8543	20.8442	21.7245	20.8776	18.5065	20.9265	20.37	19.2532	21.4933	17.0874	21.209	21.0134	20.374	19.1955	21.0996	21.4809	22.0885	21.6072	21.0785	20.0401	21.3918	20.8146	21.9346	21.5956	19.9584	21.1584	21.461	19.9565	21.5093	21.0885	21.2318	20.8442	20.3825	18.6954	20.7182	21.3607	20.6132	19.5689	+		2.13625	0.0294995	1.33305	3.22347
XP_623342.2;XP_006563323.1	23.4871	23.8707	24.322	24.2083	24.0172	23.4715	24.1351	23.7653	23.7367	24.058	24.2061	23.8681	24.533	24.162	24.5694	24.6834	23.693	23.9715	23.1168	24.6856	23.7906	24.5785	24.6764	24.7889	24.6472	23.9561	24.0683	24.4416	24.7129	24.2688	25.2562	23.8865	24.0527	24.6185	24.2852	24.7696	24.3934	25.0226	24.2132	25.1782	24.6061	24.0309	24.5229			0.275834	0.674187	-0.199953	-0.646918
XP_623357.1	18.6863	19.4466	20.5816	18.9022	19.328	NaN	NaN	18.8354	18.465	13.9269	19.502	17.9233	16.8515	19.4852	NaN	20.5178	18.9674	20.4091	NaN	21.5889	19.9267	19.8179	19.3	18.9205	NaN	19.442	20.6806	18.9832	19.8558	NaN	14.8872	19.1195	14.1432	21.2171	21.2421	20.6963	20.1005	21.1146	19.5248	20.0235	21.0439	18.743	20.0868	+		2.42634	0.0184239	-1.4908	-3.75599
XP_623377.1	23.089	22.6002	13.774	20.8132	23.2348	16.8353	15.3288	22.9711	23.4297	19.0856	22.1259	15.269	21.4688	22.5683	NaN	15.0501	23.0163	15.8645	12.181	14.5396	21.2687	23.7288	22.8476	21.7844	22.5965	23.3479	15.5916	23.6143	21.2481	NaN	13.8339	23.4846	13.8816	15.524	17.2614	22.379	22.7456	17.2234	16.4522	13.1762	16.6236	NaN	NaN	+		7.09393	2.63403e-05	7.68585	11.4611
XP_623407.3;XP_006560782.1	16.8551	17.5488	17.6639	18.3577	17.3557	14.1062	16.5089	17.81	17.7179	17.1448	18.5051	16.4451	NaN	16.5093	NaN	NaN	16.3784	16.5745	15.8146	NaN	17.1334	18.7625	17.2236	NaN	NaN	16.2025	NaN	17.046	17.4465	18.5683	15.5031	17.0046	18.7661	17.6522	NaN	NaN	17.5106	15.2279	16.6594	18.0403	17.5727	NaN	NaN	+		2.05146	0.0333866	1.47322	3.23912
XP_623438.1	16.643	16.3445	18.5583	17.8001	16.7884	18.0732	17.1477	16.644	15.6859	14.991	16.8064	16.8261	19.6656	NaN	NaN	19.4637	15.6231	16.451	20.0079	18.5313	15.7656	16.8049	17.8806	NaN	NaN	16.8352	18.4766	17.6054	15.2448	17.4814	19.691	16.4647	14.1734	18.1691	18.2274	15.3927	16.602	18.4057	17.7833	19.3288	20.2874	18.5514	NaN	+		3.30286	0.00458623	-2.17735	-4.86598
XP_623495.1;XP_016769524.1	21.0746	22.0266	20.5795	21.6233	21.8166	18.8701	21.0167	21.735	21.646	21.9193	21.5865	20.6	20.4032	21.2093	17.0754	19.548	20.5117	20.4037	18.4655	19.4037	21.1735	22.2357	21.7989	19.4213	20.8545	22.0566	20.3834	22.5965	22.0369	19.6558	20.259	22.0842	19.9444	20.4318	21.0674	21.7619	21.7867	20.4541	18.2632	22.1616	21.2048	21.0144	19.6989	+		4.55398	0.000761012	2.35357	6.5343
XP_623497.2;XP_006563741.2;XP_006563740.2	20.7799	22.4225	20.8021	21.7842	22.0449	21.646	21.8768	22.2034	NaN	20.8446	22.8193	21.2057	19	21.1702	20.1552	20.3329	21.3023	17.8979	21.4743	20.5663	22.1237	22.8069	21.9435	19.5562	20.5485	21.2365	21.106	22.5954	22.0885	21.4814	21.9469	20.9554	21.0589	21.2998	21.7289	21.9822	22.2927	21.6139	15.5019	20.3657	20.9716	21.9762	NaN			0.661019	0.357755	1.19372	1.30582
XP_623506.1	16.323	NaN	17.2911	16.903	16.965	16.9359	17.6239	16.8172	18.0876	NaN	NaN	17.8394	NaN	17.4298	18.3527	17.0492	16.3212	17.5462	16.8742	15.6018	15.3561	16.6124	17.6735	NaN	18.5701	17.2705	18.0102	17.0513	16.5368	16.7663	18.3053	17.7567	16.8363	17.6676	18.5173	15.921	18.1265	15.6784	NaN	20.0391	18.8207	17.9805	NaN			1.39137	0.107091	0.945695	2.31956
XP_623518.1	19.1427	18.7137	18.3561	18.9058	18.5894	19.0406	18.1346	18.4199	18.8121	16.8448	19.634	17.745	NaN	19.1926	NaN	19.4478	18.8759	17.6845	18.1848	19.3767	19.093	18.7966	19.6483	17.7575	18.2185	17.2975	16.0605	18.5883	18.2172	15.9218	18.0603	19.3693	16.7024	18.2806	18.879	NaN	17.7783	18.576	17.7197	17.8435	18.3918	17.5363	NaN			0.0344831	0.946834	0.0403132	0.0978457
XP_623552.1	21.4699	21.0869	21.7842	21.2997	21.0173	21.9102	21.1152	21.0701	19.9722	19.8678	21.212	21.3354	18.7729	20.6419	17.686	21.3245	20.4724	21.1202	20.3597	21.1937	20.4131	21.9664	20.1657	18.6844	19.4536	21.1515	19.699	21.8207	20.3256	19.8012	22.5921	21.5832	20.9254	21.4664	21.432	20.9598	20.3987	21.6427	20.8876	21.1933	21.5619	21.578	NaN			0.836099	0.268689	-0.487768	-1.55527
XP_623603.1;XP_016772970.1	20.7962	19.6982	17.8821	21.4665	19.7577	15.3205	15.1246	20.2681	20.067	NaN	18.8691	14.9485	16.6679	18.0069	NaN	NaN	20.2973	NaN	16.1819	16.5686	19.5962	20.1073	19.5835	19.5584	19.3544	20.1162	17.7146	21.4215	19.9415	15.4792	19.612	20.883	16.1445	17.2216	18.3717	19.5712	17.7684	16.9236	16.9204	17.5256	17.7091	NaN	NaN	+		3.81684	0.00226615	3.30679	5.6337
XP_623644.3	16.0694	15.6853	NaN	16.2265	NaN	NaN	16.0036	15.8304	16.16	NaN	15.7178	16.0798	15.6696	NaN	NaN	16.3722	NaN	NaN	NaN	NaN	NaN	14.764	17.0459	NaN	17.99	15.5641	18.2522	16.1146	15.253	NaN	17.1624	16.1735	15.763	16.8147	16.5966	14.6242	NaN	15.8369	15.9348	16.6903	16.4534	15.8871	NaN			0.176897	0.777129	0.154613	0.454525
XP_623672.1	18.527	19.5268	16.0319	20.429	18.3362	14.0241	15.7859	20.751	19.0097	17.009	18.4409	NaN	16.5115	16.0826	NaN	18.1974	17.5803	18.0225	13.4511	15.758	19.6776	20.0535	18.2215	17.958	18.7739	19.5555	NaN	20.0577	16.6468	15.9114	15.2676	18.3767	NaN	15.5006	17.3001	17.5628	17.5526	15.4996	NaN	16.2548	16.7273	16.4311	NaN	+		2.24303	0.0252513	2.72722	3.42088
XP_623673.3	22.3543	21.6057	22.841	21.6274	21.732	22.9929	22.7079	21.7841	19.4023	20.6896	22.1699	22.0806	20.1559	21.2138	20.9707	22.8964	21.27	22.2583	21.9577	21.6037	21.5638	22.4687	20.8832	19.8903	19.318	20.9732	22.5071	22.5375	19.9373	20.8186	22.3866	22.1028	22.1428	22.33	23.2181	20.7762	21.2504	22.8727	21.3445	22.2832	23.0135	22.3064	22.2558			1.51826	0.0851066	-1.09672	-2.45489
XP_623676.2	19.4251	18.5263	18.7842	NaN	19.669	20.1566	19.4365	19.2158	19.9787	17.8832	NaN	19.8634	17.6756	19.7497	20.8846	18.2266	19.0963	19.2887	19.9061	17.4331	19.0704	15.1435	19.2986	18.6268	NaN	20.0612	18.5212	17.1967	NaN	NaN	NaN	NaN	20.094	17.3216	18.2584	16.3128	19.9934	19.8169	20.8381	19.0541	17.122	17.8607	NaN			0.209245	0.745304	0.261347	0.513633
XP_623685.1;XP_006560473.1	22.9561	22.7236	22.0783	22.3615	22.085	21.6951	20.6912	22.7597	22.7074	22.4687	23.5398	21.7961	18.8196	22.9368	19.1662	22.9939	22.6666	21.3039	19.5289	22.3436	22.7594	23.0266	23.0402	21.0277	23.383	21.8381	22.1598	22.4626	22.2759	19.3366	22.3085	23.2165	21.8375	22.6539	22.9425	22.9563	23.2703	22.3925	22.7732	21.7647	22.8024	21.6448	21.6847			1.02882	0.196156	0.874452	1.82124
XP_623727.2	19.8917	18.2916	19.1367	15.0786	16.7806	20.2665	17.8653	16.2218	17.324	NaN	17.1902	17.8852	18.5944	17.4809	NaN	18.8469	17.7364	18.3075	20.3473	19.0132	16.8786	15.4791	16.0243	NaN	NaN	17.3199	NaN	15.7699	NaN	19.1839	15.3466	18.0096	18.2287	NaN	16.3195	15.4557	18.7405	18.6247	NaN	16.5149	18.2215	18.0266	NaN			1.70466	0.0632831	-1.60381	-2.72541
XP_623731.1	NaN	NaN	16.6818	16.7265	17.7626	15.8693	14.9905	17.2343	17.4004	16.9743	NaN	NaN	NaN	15.1403	NaN	17.2093	NaN	NaN	NaN	17.0539	NaN	16.1995	NaN	17.3427	NaN	16.9294	17.9258	16.58	NaN	15.1401	16.7231	16.7402	NaN	15.9911	18.9773	15.7386	17.038	NaN	16.7573	16.4645	17.716	NaN	NaN			0.0496645	0.933326	-0.072806	-0.140871
XP_623750.2	17.3911	16.5566	17.0127	17.4843	15.8143	16.3469	16.7611	16.7461	NaN	16.7571	16.235	18.887	17.8337	NaN	17.7885	NaN	15.3158	NaN	14.6458	NaN	NaN	17.3024	NaN	NaN	NaN	NaN	13.0221	16.7054	NaN	NaN	14.9148	16.6365	15.8496	NaN	NaN	NaN	NaN	15.4328	16.9317	16.9345	13.9996	NaN	NaN			0.326128	0.624773	0.608507	0.777697
XP_623813.1	16.6686	NaN	17.6043	16.4499	17.7959	14.3128	NaN	17.0219	18.4343	NaN	14.7134	NaN	NaN	15.4987	NaN	NaN	16.4527	16.5271	NaN	NaN	15.5326	16.6502	17.5415	18.8983	NaN	17.7889	18.843	16.9439	NaN	NaN	17.994	17.1126	NaN	14.5609	18.7206	NaN	15.9197	16.979	16.2035	19.7175	18.8468	18.8886	NaN			0.77204	0.297964	1.09532	1.49538
XP_623880.1;XP_026296528.1	16.5098	17.7439	16.6716	16.9167	15.6903	16.6137	16.0049	16.8539	17.0644	NaN	16.5881	NaN	15.7831	15.7732	NaN	16.9818	NaN	NaN	17.5733	17.571	16.7101	16.4998	16.4896	NaN	NaN	NaN	16.3044	17.6622	15.6787	16.8004	16.3303	17.2552	NaN	16.0324	15.3168	13.6177	16.1499	NaN	16.8537	16.9064	16.5809	NaN	NaN			1.0431	0.192901	-0.578352	-1.8954
XP_623921.1	16.6594	17.5532	17.3103	17.8968	16.0658	17.2968	18.3135	17.808	16.0044	15.0971	18.1762	17.1108	NaN	16.6826	NaN	17.815	NaN	NaN	15.2329	18.0728	17.1871	18.6236	16.8664	NaN	NaN	18.3769	16.3327	18.2255	NaN	NaN	19.447	16.5142	16.3229	15.5981	17.424	NaN	14.8436	16.4756	15.8174	15.6464	17.5013	17.5447	NaN			0.141123	0.816161	-0.221151	-0.364267
XP_623922.2	22.333	22.6069	22.484	16.3097	23.5725	23.7079	23.3248	21.4893	21.4125	21.7209	20.0445	21.6824	21.9382	21.9232	22.0063	21.863	23.2055	22.1937	22.7296	22.2901	23.3661	19.5539	21.3744	22.1003	17.0853	22.799	21.5644	18.2633	18.3775	20.5309	19.4247	20.6105	23.8024	23.0078	22.0565	20.989	22.6559	22.7256	23.4653	23.0811	20.982	22.9947	20.7959			0.976541	0.213715	-0.757665	-1.75039
XP_624076.1	23.0144	21.5426	19.5437	22.4517	21.5604	20.0563	18.47	21.7948	20.6589	16.0832	19.3482	20.2918	17.3006	22.5728	NaN	21.3215	22.7417	20.2797	19.2864	21.3665	21.5681	22.1262	21.6067	21.6233	19.255	21.1048	22.412	22.6238	22.5129	19.504	21.852	22.52	19.3286	16.4645	20.4845	20.967	18.9945	19.7669	21.6485	20.8305	21.1195	20.33	18.6512			0.891229	0.247827	1.07738	1.63278
XP_624102.1	21.33	20.2645	21.7507	20.6078	20.3433	20.8263	21.2604	20.8371	21.165	20.1504	21.0282	21.208	17.8657	19.3311	21.3715	21.2347	20.169	21.0639	18.5883	20.6592	18.9449	20.7899	20.7403	17.7982	19.9143	20.4962	21.0779	20.9557	18.601	21.1851	21.5737	21.2184	20.8104	21.8145	22.244	18.1043	20.7374	21.3057	19.7432	20.305	21.8693	18.4217	20.423			0.23268	0.723505	0.255527	0.560849
XP_624112.1	20.3594	21.3751	20.1381	21.3131	21.2969	15.5605	18.5663	21.41	20.6245	20.0538	21.1865	16.7982	17.8003	19.9239	16.5171	19.8461	19.3664	18.7138	16.2053	19.7901	20.4603	22.0519	20.0486	19.2528	16.9969	21.6536	18.4369	22.2756	20.0599	16.9325	19.8878	21.9116	16.1291	19.429	20.6713	19.7863	19.6767	18.865	17.1795	20.6405	20.4469	19.5129	NaN	+		2.2743	0.0239834	2.53783	3.39512
XP_624150.2	16.4085	16.1057	15.8989	17.6244	15.6183	16.9192	NaN	16.6499	16.1131	16.8238	17.07	16.7693	17.43	17.9871	NaN	NaN	17.2401	NaN	NaN	14.9198	15.8697	18.0416	17.7684	17.2985	17.6713	NaN	14.3725	16.6249	17.6936	15.3181	16.9317	17.6886	16.2781	NaN	16.6676	NaN	17.5334	17.1879	17.2081	NaN	16.2288	NaN	NaN			0.629462	0.3809	0.689731	1.2736
XP_624161.1	16.9052	16.6369	16.2607	17.3837	17.0575	16.6284	15.8693	16.8518	16.3473	15.1968	15.6324	15.0736	15.5693	16.8472	NaN	12.3139	14.6883	NaN	NaN	NaN	16.1697	17.4722	14.977	15.0043	NaN	16.006	16.0118	18.1366	14.4914	16.0267	15.9904	16.9721	16.8101	14.9686	16.1057	15.2339	NaN	15.1806	NaN	16.9327	16.3322	NaN	NaN			0.753791	0.309085	1.3985	1.48331
XP_624164.1	16.3587	16.5052	17.2214	17.6346	16.4003	16.2057	NaN	17.2006	16.668	NaN	16.6704	NaN	NaN	17.163	NaN	NaN	17.6866	NaN	15.3828	17.9069	16.9027	17.8931	17.8714	17.2308	18.3628	17.1768	18.6886	17.023	NaN	NaN	18.4495	16.6022	17.0272	16.8198	18.1942	16.7551	17.1477	17.9142	NaN	16.0946	18.0556	17.8735	NaN			0.183935	0.767376	0.231895	0.460897
XP_624172.1	15.5376	16.5638	NaN	13.2788	16.7469	NaN	15.4614	16.3441	16.381	16.6534	15.9834	16.108	NaN	15.1319	15.3267	16.2331	NaN	NaN	NaN	16.2961	15.7817	16.8079	16.073	16.6056	17.0084	15.482	15.9131	16.4997	16.8929	16.0355	16.2483	16.3127	NaN	NaN	NaN	16.6818	15.4921	15.4227	NaN	NaN	16.6937	NaN	NaN			0.265166	0.688274	-0.211101	-0.635188
XP_624173.1	18.8504	18.995	17.6179	18.204	18.3146	NaN	NaN	18.664	18.9916	NaN	18.8145	NaN	NaN	19.588	17.3951	18.2478	NaN	NaN	16.4931	17.462	18.132	17.6964	18.6988	NaN	18.3773	18.625	18.9022	18.1389	17.7614	16.7324	18.2433	18.6794	NaN	17.849	18.7953	19.2989	18.6206	17.6197	NaN	17.0194	18.1817	NaN	17.8808	+		2.79462	0.00962785	1.4092	4.44808
XP_624305.2	17.4604	16.4925	16.4719	17.0413	16.3687	16.6505	16.4821	16.8302	16.9946	17.4253	16.0094	NaN	16.573	16.551	NaN	16.4429	17.0562	16.035	17.0111	15.7569	14.8454	18.1469	17.0971	NaN	16.387	17.6172	NaN	18.1905	NaN	17.1145	15.7409	18.166	16.4791	16.1494	16.747	16.86	18.1342	16.1846	17.6148	16.3329	16.8013	NaN	NaN			1.45418	0.0949688	0.774461	2.37405
XP_624343.2	18.6172	18.1233	19.6791	19.5209	16.6922	17.7212	18.1062	18.0647	16.9563	19.9625	18.3941	15.4509	NaN	17.0851	18.6038	19.5201	17.8737	17.5624	17.8193	17.8857	NaN	19.8626	18.2826	14.3589	17.1583	17.9485	18.0063	19.5875	16.6766	17.8418	22.2318	19.8162	17.7467	18.9473	18.7836	17.0563	17.857	18.1382	17.1831	20.3614	19.9576	18.5838	19.1632			0.0073805	0.98768	0.00997901	0.021565
XP_624346.1	19.2766	19.5327	18.3928	19.0169	19.3897	16.974	18.7246	19.4803	20.2486	19.5036	19.7791	17.7254	17.9645	19.2759	18.5728	18.6461	18.9725	18.0462	NaN	17.2075	18.6857	19.531	19.4345	19.8169	20.1695	19.8338	18.6647	20.6885	19.8988	21.1552	18.2577	20.2115	NaN	18.4725	17.4498	19.2698	19.7064	18.358	16.5689	19.4671	18.9675	17.98	NaN	+		3.74335	0.00251261	2.06906	5.52054
XP_624349.1	18.4853	17.3243	18.229	18.0812	17.2831	17.7968	18.0296	17.5127	17.7148	18.8571	16.9969	16.0957	16.8244	16.6785	16.1091	17.9256	15.0456	16.1395	17.0666	17.3338	17.1221	18.7576	17.9501	17.3902	NaN	17.0674	15.6743	17.0051	NaN	NaN	16.8266	18.6714	NaN	18.2027	18.2804	17.5025	NaN	17.6837	18.5265	18.3051	17.317	18.3404	NaN			0.27014	0.681758	-0.34883	-0.637475
XP_624351.3	17.7255	18.4048	19.1063	19.1924	18.0173	18.3199	19.4751	18.0832	18.0734	NaN	17.2479	17.6535	NaN	18.4693	NaN	19.6519	17.8781	19.4572	17.9862	19.4936	17.5981	18.0492	18.9643	17.0763	19.4707	17.6077	19.8342	18.3843	19.1535	NaN	19.9632	18.5623	17.1883	20.6085	21.0066	18.706	18.9666	19.729	17.1883	19.1965	20.7663	20.0962	19.2427			0.498964	0.466907	-0.447239	-1.04418
XP_624353.1	24.4243	23.7607	23.8813	23.4869	24.1612	24.026	24.3222	23.7951	24.1305	23.3602	24.0432	23.5241	22.7602	24.1241	23.734	23.6319	24.4554	23.3541	22.9569	23.2631	23.5989	24.3924	24.2895	23.9117	23.7727	24.2238	23.8596	24.9269	23.3372	23.0191	23.7843	24.6501	24.0579	24.0536	24.2522	23.8717	24.3138	23.6263	23.9584	23.5281	23.7146	23.9675	23.013	+	+	3.26861	0.00476136	0.74931	4.67296
XP_624357.1	NaN	16.9791	NaN	17.1208	16.5028	NaN	NaN	17.5331	18.2642	NaN	17.175	NaN	NaN	18.7933	NaN	18.5495	18.7274	NaN	NaN	17.6821	17.6155	17.1804	18.4966	17.7062	18.307	17.9957	17.9061	17.9956	NaN	17.2616	18.3772	18.0714	17.9929	19.7161	17.8665	NaN	18.3366	18.5786	23.4411	16.2394	18.1187	NaN	NaN		+	0.60082	0.396057	-1.17923	-1.22766
XP_624372.2	19.3744	19.664	20.8092	19.5054	19.8351	21.0727	20.1797	19.5376	20.3626	18.7112	20.9436	19.5846	NaN	19.9822	18.4454	20.7706	18.6558	20.2246	18.7446	19.792	19.6283	19.6816	19.1582	20.1468	20.4449	18.9121	20.7618	20.5851	20.1666	16.0809	21.1549	18.8636	19.6722	21.2538	21.2677	20.0756	19.8241	21.2866	20.6701	14.096	21.1402	18.9159	21.0728			1.47073	0.0925646	-0.997832	-2.39498
XP_624385.4	17.0027	17.4747	17.0285	15.1009	NaN	17.54	18.0172	16.4262	NaN	NaN	14.0882	NaN	NaN	16.2557	NaN	19.2653	18.0056	16.8501	17.5386	18.5313	NaN	NaN	14.1738	15.7487	17.1911	16.8692	NaN	16.527	14.6514	17.5638	17.5525	17.3147	16.7788	17.7346	18.2174	17.4379	NaN	17.4631	NaN	17.6006	18.8627	17.3622	17.6066			1.22707	0.140473	-1.46403	-2.15777
XP_624397.1	18.0454	18.1329	18.1703	17.822	17.6745	17.4873	17.7427	18.4896	17.4678	18.6707	18.7126	16.7655	15.3823	17.4911	NaN	17.5412	17.4527	17.6639	NaN	18.2537	16.7299	18.5465	17.3562	NaN	14.2461	17.6323	18.0878	17.5244	18.0863	NaN	18.3647	18.0931	NaN	17.8098	18.4891	18.2584	17.7931	17.8365	NaN	18.4313	NaN	NaN	18.2807			0.254245	0.696356	-0.113218	-0.607798
XP_624408.3	21.8873	21.3602	23.7171	22.1465	21.2343	23.1621	23.3431	21.0221	18.5305	16.8978	21.5916	23.3325	18.8789	21.1988	21.3139	24.0428	20.3041	23.2548	22.7669	22.9809	21.0994	20.8034	21.8704	21.3479	20.0649	21.5421	25.1059	21.8034	20.8399	22.1388	24.6793	20.8463	23.2597	23.7125	23.8404	21.2279	20.5683	24.7616	24.5639	21.7706	24.633	23.1689	22.7726	+		3.71242	0.00258798	-2.86954	-5.2822
XP_624467.1;XP_016772524.2;XP_026301659.1;XP_016772523.1	19.8287	14.1419	NaN	17.2032	14.2444	14.9703	14.4035	17.3878	17.2945	15.4658	NaN	NaN	15.1968	13.8248	NaN	NaN	15.0351	15.1867	16.1997	16.3871	18.3062	16.0611	NaN	NaN	NaN	16.5471	15.6517	20.4726	NaN	NaN	16.7252	19.1493	17.7068	16.7686	17.0283	14.5919	NaN	NaN	NaN	16.8295	NaN	NaN	NaN			0.332928	0.618826	1.09422	0.773408
XP_624501.1;XP_006569695.1	19.4882	19.4735	18.2671	19.4754	18.0301	18.4665	19.3941	19.4283	19.7344	18.92	19.6085	17.7385	17.8085	19.85	17.904	18.8939	19.3069	17.2099	18.212	18.4172	19.2007	20.0747	19.8276	19.8122	19.9916	19.2873	17.9858	19.8796	19.9125	17.937	18.9927	19.7971	18.9569	18.6461	18.9265	20.3549	19.6253	18.7557	17.8308	18.5709	19.2026	17.9017	18.8214	+		5.00129	0.000383569	1.18523	7.2628
XP_624511.1	17.663	18.1982	18.5544	18.5405	16.7031	17.093	17.793	17.6776	18.3936	18.6458	18.8294	17.2018	15.4052	15.3009	NaN	18.8316	18.2716	17.9196	18.7023	18.7056	17.295	18.5536	19.2739	17.8136	18.4962	16.9998	18.3038	17.4509	18.6768	19.1668	21.784	19.1591	NaN	16.3304	17.5826	18.6606	19.4465	18.0568	NaN	20.8854	19.4731	NaN	NaN			0.119511	0.838967	-0.214346	-0.313952
XP_624513.2	16.2545	15.6743	18.3104	16.3204	14.4767	NaN	NaN	16.1334	16.8167	NaN	16.6413	14.0752	NaN	NaN	NaN	18.3423	NaN	16.6043	17.1318	17.6398	NaN	15.4619	17.395	NaN	14.5208	NaN	17.4199	NaN	NaN	16.4163	17.2528	15.2244	NaN	17.4608	17.734	15.9963	13.8102	16.3352	17.1784	NaN	17.1256	NaN	NaN			1.09151	0.177173	-1.42534	-1.99613
XP_624580.1;XP_016772817.1	15.7147	15.2203	16.324	15.9	16.1708	NaN	15.9884	15.8401	NaN	NaN	NaN	NaN	NaN	NaN	NaN	NaN	NaN	NaN	NaN	17.1747	NaN	16.2632	NaN	14.0532	NaN	15.3491	14.9042	15.6149	15.1424	15.5905	NaN	16.4708	15.0058	NaN	12.3017	NaN	14.8573	16.2804	17.2058	15.3422	16.4217	NaN	NaN			1.37418	0.110525	-1.28902	-2.71053
XP_624593.1;XP_006569397.1	16.0233	15.9012	NaN	16.4047	NaN	17.1564	17.5381	13.0802	13.4515	NaN	NaN	17.486	NaN	15.8837	NaN	13.4624	NaN	NaN	NaN	NaN	NaN	15.8603	14.5009	15.5501	NaN	NaN	16.3058	16.458	NaN	17.9501	16.3157	17.0808	14.5381	NaN	16.3945	NaN	16.3287	NaN	16.5009	NaN	17.1077	17.1305	NaN			0.0525848	0.930047	-0.161749	-0.148728
XP_624638.4	19.0085	19.5643	21.0358	19.7759	18.6862	19.8375	20.524	19.4742	18.8935	16.142	19.0115	20.1112	17.8395	16.9209	19.9423	20.6906	18.1115	20.096	17.489	20.9278	18.7147	19.0074	16.5897	18.881	18.7531	18.3987	20.5461	19.3091	18.4914	20.0478	19.6172	19.712	20.3642	20.8129	20.8246	16.3358	19.4755	19.5471	17.9211	20.6955	20.9854	20.5725	20.1828			0.788788	0.291405	-1.0134	-1.48768
XP_624651.2	16.9357	NaN	16.5827	17.2649	17.4134	17.1759	NaN	17.801	17.8517	17.0923	16.2234	16.285	NaN	16.0461	NaN	18.3448	17.9361	17.6128	NaN	NaN	16.7758	NaN	17.1659	18.7507	16.5656	18.209	18.8478	17.4745	16.8045	16.9495	17.9448	17.3672	NaN	17.5986	18.8301	18.0615	17.8267	17.701	NaN	NaN	18.7349	NaN	NaN			0.302794	0.639832	-0.32327	-0.706137
XP_624694.1	16.6639	16.0718	16.641	17.1479	16.1557	16.4776	16.6318	16.2636	16.5979	NaN	15.5014	16.6804	NaN	NaN	17.1545	16.1073	NaN	16.3583	NaN	15.2221	NaN	17.4713	15.679	NaN	14.4263	15.9475	14.2044	18.3051	15.9494	NaN	17.4885	17.3976	15.6503	NaN	16.7496	14.8048	NaN	16.4592	NaN	NaN	16.846	16.405	NaN			0.406948	0.549849	0.390643	0.912622
XP_624702.2	17.5342	17.849	16.5416	18.6922	18.0157	15.7765	16.1318	17.7937	17.63	17.1514	16.8984	16.3623	NaN	17.6984	16.2417	17.206	16.8297	NaN	NaN	NaN	16.3224	18.7703	17.5136	17.6963	16.7671	16.4668	16.9177	17.7823	19.1633	NaN	16.4119	17.797	NaN	17.1803	15.9102	19.086	18.3897	16.4321	16.4643	NaN	17.1776	NaN	NaN			1.72976	0.0609243	1.01269	2.80509
XP_624806.3	17.2424	17.3972	18.0991	17.9634	17.4172	15.6631	17.2001	18.1507	16.9296	NaN	17.5526	NaN	NaN	17.7749	NaN	17.9946	16.6623	16.6104	NaN	NaN	16.7815	17.1003	17.0218	NaN	NaN	16.8061	17.1099	NaN	NaN	NaN	12.6578	17.2685	13.8032	18.2405	18.2745	18.2549	17.4481	18.0737	16.9773	17.9394	18.8214	NaN	NaN			0.027254	0.959718	-0.0329449	-0.0782485
XP_624821.1	15.9181	NaN	18.582	18.4698	18.7918	NaN	16.4929	17.6151	18.7133	NaN	14.9694	15.9042	NaN	17.9018	14.4157	18.0019	18.3047	NaN	NaN	17.4199	15.4403	17.9413	18.494	18.9367	17.1046	19.899	19.8759	18.6902	18.0317	NaN	18.9914	18.6363	NaN	16.9566	20.186	17.5784	17.292	17.2458	16.0316	19.2535	19.6799	NaN	NaN			0.764688	0.302236	0.970098	1.47149
XP_624823.1	15.6769	15.7862	18.5935	14.0084	16.3223	15.835	17.346	16.5235	17.0839	NaN	NaN	18.2188	NaN	16.142	NaN	NaN	17.1568	18.8759	16.566	18.5374	14.3314	14.0651	16.6668	NaN	NaN	15.3748	NaN	13.4993	14.9078	17.7857	17.9122	13.7022	17.2527	18.8939	18.8155	14.4668	NaN	18.0391	18.1624	16.149	18.429	16.6472	NaN			1.19895	0.147729	-1.45607	-2.08888
XP_624846.2	18.168	17.542	17.8715	19.0566	18.0224	14.5154	17.6626	18.31	NaN	NaN	15.1077	17.4129	15.9532	15.8461	NaN	18.0335	17.8236	17.6968	NaN	17.0394	18.0113	17.9035	16.7118	17.6565	NaN	18.1493	17.6642	18.4278	NaN	NaN	16.5553	18.5249	NaN	17.5912	17.7229	16.929	17.4674	15.3076	NaN	17.9183	17.8232	18.4723	NaN			0.926073	0.233543	1.30334	1.7253
XP_624890.1	16.5977	14.7007	19.0891	16.9757	14.6184	16.2593	NaN	14.6595	15.6177	NaN	15.7903	16.3525	NaN	16.4486	NaN	18.6901	NaN	17.4597	16.45	18.1166	14.3348	16.5596	17.5758	15.707	NaN	14.8212	18.0534	15.4296	NaN	17.3347	18.8758	17.3592	16.5922	17.9885	19.2842	NaN	17.5258	16.8032	NaN	NaN	18.7993	16.4932	17.8432			0.546097	0.432526	-0.700131	-1.13117
XP_624894.1;XP_006561684.1	18.761	18.7874	18.6739	18.8187	18.8249	17.3574	18.6329	19.2928	19.8936	17.5004	19.0092	17.9416	NaN	18.8445	18.4559	19.5072	18.8893	18.9809	NaN	18.5996	18.5034	19.7673	17.6957	18.9637	NaN	18.8605	17.7028	18.7027	19.0324	17.0893	18.4327	19.5321	16.0085	18.2792	18.5913	18.3854	20.023	18.7641	18.3849	18.1915	18.553	17.2181	NaN			0.624233	0.382665	0.539825	1.2491
XP_624910.1	21.8665	21.3286	22.7816	21.3232	21.0306	21.0904	21.0521	21.1297	21.5201	21.9831	21.5499	21.4118	18.8855	21.6955	16.0934	23.6173	21.8917	22.2831	22.5355	23.1626	20.499	21.7922	21.9967	21.506	21.3953	21.9311	22.5408	21.9292	20.1942	19.6803	23.1117	21.8304	16.0011	22.3698	22.9673	20.9454	21.8855	22.7738	21.6116	21.7313	23.3206	21.029	22.7822		+	1.07953	0.180319	-0.63803	-1.88919
XP_624943.3	NaN	NaN	16.764	NaN	16.8861	13.6324	16.312	NaN	NaN	14.7659	NaN	NaN	NaN	NaN	15.3923	16.2697	NaN	14.5134	NaN	NaN	15.0716	16.054	14.5745	NaN	NaN	16.7058	16.2009	16.7695	15.0038	16.3101	16.2523	16.1258	14.5806	14.5356	17.9505	NaN	15.136	15.6582	16.0256	17.6577	16.9714	17.2078	NaN			0.115501	0.841067	0.239049	0.310786
XP_624958.3	17.4445	17.6349	18.0744	17.8515	17.541	17.5005	17.5868	17.2462	17.9997	17.7449	17.1556	16.9249	NaN	NaN	NaN	17.8601	17.1832	17.7797	16.8981	18.1237	NaN	17.1582	NaN	17.9955	15.9147	16.4647	16.6399	16.4433	17.1974	NaN	17.5771	17.2833	15.7633	16.5348	17.8817	NaN	16.8044	17.7004	15.8499	15.9115	18.9093	16.8066	NaN			0.118269	0.838538	-0.125462	-0.311784
XP_624977.1	16.3623	16.9843	17.3437	18.2449	18.0961	18.8114	17.7881	15.9373	NaN	NaN	17.1851	17.3842	17.3318	NaN	13.5834	18.7729	16.9925	16.3391	16.9258	17.7755	19.1185	17.5902	12.1787	NaN	15.631	19.8807	20.5779	20.1103	NaN	NaN	20.8017	17.391	17.283	19.2644	19.8447	15.1912	14.1439	20.5679	17.2585	18.6858	20.4919	19.8936	NaN			0.986846	0.21066	-2.19385	-1.79387
XP_625027.1	19.7888	21.1463	19.6751	20.8829	20.0465	16.7279	19.803	21.049	20.0154	18.7218	19.8881	19.1521	18.1976	19.809	19.235	19.7271	19.9763	18.4107	NaN	18.9772	20.6356	19.7655	20.8525	20.8139	18.5172	21.1242	20.5178	20.6449	20.4711	16.3321	20.1888	20.0778	20.1401	20.9513	20.4965	21.3825	20.3748	20.0399	19.1417	19.524	20.6216	19.7742	17.9334			1.65188	0.0694189	1.3296	2.65739
XP_625035.2;XP_006560898.1	16.1724	16.5142	16.3839	17.703	16.1491	16.2624	16.8514	16.3504	15.1673	15.8132	16.6109	NaN	NaN	16.2113	NaN	NaN	15.3166	14.1808	15.7662	15.6204	16.4366	17.051	NaN	NaN	NaN	17.0749	15.0122	17.8727	NaN	NaN	15.4803	15.9844	NaN	16.2431	16.1373	14.9021	14.9637	14.2314	NaN	NaN	NaN	16.2323	NaN			0.327731	0.625003	0.371423	0.753877
XP_625098.1	19.9115	21.37	19.0889	20.4511	20.7325	17.6178	20.0192	20.686	21.6745	20.7248	21.0045	16.6352	20.7498	21.0761	15.2126	20.0242	20.5685	16.8757	18.1198	19.657	20.7008	20.9935	20.7854	20.9804	20.6206	20.8177	19.9137	20.6849	21.1364	20.0552	19.3139	21.2839	19.5438	19.6761	19.2811	21.1633	19.8212	19.501	16.3418	21.1401	20.5618	20.2384	20.1224	+		2.67501	0.0118135	2.19875	3.89912
XP_625100.1	21.6189	21.281	20.4845	20.8825	20.4532	20.0411	20.7253	21.2964	21.1202	20.4036	20.9979	19.9913	16.5079	21.0679	19.2553	19.9644	21.3068	19.6878	17.3723	19.0916	21.2059	21.1886	21.2305	20.1563	19.7285	20.6971	20.4142	20.7918	20.1289	18.3962	19.728	21.3285	20.4371	20.8466	20.6477	20.3586	20.5626	19.8283	20.1562	19.9672	20.4277	19.4252	18.7101	+		2.97762	0.00717277	1.70758	4.2886
XP_625114.2	23.8253	23.9588	23.4405	24.061	23.8275	23.0442	23.7231	24.0637	23.9599	23.704	24.3625	23.3056	24.1302	24.779	23.572	23.8073	24.2231	23.2765	23.2472	23.7876	24.2641	24.1946	24.5637	24.7854	24.5266	23.6726	23.0855	24.0174	24.5192	23.9475	24.4149	24.1686	24.0666	23.6543	23.3386	24.493	24.5462	23.8698	23.8399	24.1524	23.4316	22.8595	23.8089	+		1.98506	0.0371915	0.617967	3.03603
[truncated: 4 more columns]

## Sheet: Supplementary Data 5
	Majority protein IDs	Function	Description	LogP Acetone Drone_Acetone Worker	Difference Acetone Drone_Acetone Worker	LogP Acetone Drone_Imid Drone	Difference Acetone Drone_Imid Drone	Student's T-test Significant Acetone Drone_Acetone Worker	Student's T-test Significant Acetone Drone_Imid Drone
	XP_624910.1	protein folding	10 kDa heat shock protein	1.07953	-0.63803	2.67247	1.19991		Acetone-Imid (drone only)
	XP_016772675.1	NA	12 kDa FK506-binding protein	4.91609	1.72043	1.11401	0.547019	Drone-Worker
	XP_003249300.1	Amino acid metabolism	14 kDa phosphohistidine phosphatase	5.42717	1.70351	0.402012	-0.169286	Drone-Worker
	XP_006559884.1	Signalling	14-3-3 protein epsilon	2.06887	0.727425	2.53452	0.595505	Drone-Worker
	XP_006566161.1;XP_006566159.1	Signalling	14-3-3 protein zeta	3.75913	1.10164	0.694474	-0.26144	Drone-Worker
	XP_391843.1	Lipid metabolism	3-ketoacyl-CoA thiolase, mitochondrial	5.13954	-1.12882	2.65952	0.989135	Drone-Worker	Acetone-Imid (drone only)
	XP_016771850.1	Ribosome	40S ribosomal protein S9	3.38231	2.27984	0.910679	1.36033	Drone-Worker
	XP_016771803.1	Ribosome	40S ribosomal protein SA	2.08878	2.14834	0.958875	0.750106	Drone-Worker
	XP_001121254.2;XP_016766680.1	Carbohydrate metabolism	4-hydroxyphenylpyruvate dioxygenase	4.04022	5.99381	0.618729	-1.04236	Drone-Worker
	XP_006571960.1;XP_006571958.1	Ribosome	60S ribosomal protein L10	2.27039	1.98994	0.242448	0.308421	Drone-Worker
	XP_624173.1	Carbohydrate metabolism	6-phosphogluconolactonase	2.79462	1.4092	1.46236	0.519636	Drone-Worker
	XP_006561225.1;XP_623199.2	HSPs	97 kDa heat shock protein	2.75875	1.18933	0.991757	-0.388746	Drone-Worker
	XP_016767697.1;XP_003251464.1	Cytoskeletal proteins	actin, clone 205	3.22174	1.12236	0.0751215	-0.0489066	Drone-Worker
	XP_006569606.1;XP_624088.2	Cytoskeletal proteins	actin-interacting protein 1	4.52273	1.90711	2.22056	-0.523806	Drone-Worker
	NP_001164443.1	Phosphorylation	adenylate kinase 1	6.71808	5.22753	2.67095	-1.13589	Drone-Worker	Acetone-Imid (drone only)
	XP_392818.2	Carbohydrate metabolism	adenylosuccinate synthetase	2.13173	2.79731	1.07274	1.55541	Drone-Worker
	XP_026298990.1;XP_016770013.1;XP_006562129.1;XP_006562128.1;XP_006562126.2;XP_393642.5	Cytoskeletal proteins	adenylyl cyclase-associated protein 1	3.58099	2.94642	0.38378	-0.583535	Drone-Worker
	XP_624353.1	Carbohydrate metabolism	aldose reductase	3.26861	0.74931	3.27894	0.769249	Drone-Worker	Acetone-Imid (drone only)
	NP_001035326.1	Carbohydrate metabolism	alpha glucosidase 2 precursor	3.60785	2.42444	0.061081	0.115972	Drone-Worker
	XP_016768602.2;XP_006565503.2	Proteolysis	alpha-2-macroglobulin-like protein 1	3.32894	5.1358	0.405595	0.558567	Drone-Worker
	NP_001011608.1	Carbohydrate metabolism	alpha-glucosidase precursor	2.96001	3.90143	3.16598	-2.37533	Drone-Worker	Acetone-Imid (drone only)
	XP_006565547.1;XP_006565548.1	Proteolysis	aminopeptidase N	1.99666	-2.3449	0.0288336	0.0812005	Drone-Worker
	XP_026296529.1;XP_006569964.1	NA	angiotensin-converting enzyme	2.82092	1.10843	0.136565	-0.138586	Drone-Worker
	XP_006569794.2;XP_006569793.2	Trafficking	annexin B9	3.21017	4.75462	3.46831	-0.998813	Drone-Worker	Acetone-Imid (drone only)
	XP_026299599.1;XP_026299604.1;XP_026299603.1;XP_026299602.1;XP_026299601.1;XP_026299600.1;XP_026299598.1;XP_026299597.1;XP_026299596.1	Proteolysis	antitrypsin	3.97009	2.73354	0.220829	-0.212759	Drone-Worker
	XP_026298285.1	Lipid transport	apolipophorins	2.78932	0.833784	1.64381	0.581397	Drone-Worker
	XP_006559246.1;NP_001011603.1	Amino acid metabolism	arginine kinase	2.9934	1.00078	0.937142	-0.311691	Drone-Worker
	XP_006569022.1	Carbohydrate metabolism	arylsulfatase B	2.14067	-2.36641	0.408946	-0.76943	Drone-Worker
	XP_026299042.1;XP_026299041.1;XP_026299040.1;XP_026299039.1;XP_026299038.1;XP_026299037.1;XP_026299036.1;XP_026299035.1;XP_026299034.1;XP_026299033.1	Carbohydrate metabolism	ATP-dependent 6-phosphofructokinase	2.38834	3.2273	1.6192	-1.2863	Drone-Worker
	XP_001121565.2	Carbohydrate metabolism	beta-galactosidase	2.53492	2.70988	0.189159	-0.290508	Drone-Worker
	XP_624357.1		calumenin	0.60082	-1.17923	3.69019	1.23334		Acetone-Imid (drone only)
	XP_006561794.1	Phosphorylation	cAMP-dependent protein kinase type I regulatory subunit	3.88552	3.85493	1.29501	-1.3608	Drone-Worker
	XP_026296936.1;XP_026296935.1	Proteolysis	carboxypeptidase D	3.56614	1.67911	0.397418	0.22819	Drone-Worker
	XP_393632.2;XP_006558903.1;XP_006558902.1	Proteolysis	carboxypeptidase Q	2.53291	2.57825	0.0555568	-0.0822185	Drone-Worker
	NP_001171540.1;XP_026296889.1	Antioxidant	Cat – catalase	2.65784	-1.24021	2.02719	0.790179	Drone-Worker
	XP_016769016.1	Signalling	chitinase-like protein Idgf4	5.35931	3.2032	2.1684	1.0701	Drone-Worker
	XP_026299451.1;XP_026299450.1;XP_026299449.1	NA	chitobiosyldiphosphodolichol beta-mannosyltransferase	2.5927	1.0641	0.145421	0.115508	Drone-Worker
	XP_392027.1	NA	chloride intracellular channel exc-4	2.63406	3.71491	0.194945	0.432119	Drone-Worker
	XP_394370.2	Proteolysis	chymotrypsin-1	2.81921	-5.48412	0.929109	-2.25785	Drone-Worker
	XP_393105.4	NA	circadian clock-controlled protein	3.38398	5.09501	0.241144	-0.400464	Drone-Worker
	XP_006569061.1	Cytoskeletal proteins	cofilin/actin-depolymerizing factor homolog	3.20609	1.70971	0.73863	0.240748	Drone-Worker
	XP_016768964.1;XP_006564641.1;XP_006564640.1;XP_006564639.1;XP_006564638.1;XP_006564637.1	Cytoskeletal proteins	coronin-1C	3.22715	3.40635	2.89322	-2.28669	Drone-Worker	Acetone-Imid (drone only)
	XP_001120801.1	ETC	cytochrome b5	2.82299	-1.31606	1.08849	0.572363	Drone-Worker
	XP_392993.2	Carbohydrate metabolism	cytoplasmic aconitate hydratase	2.69955	2.46296	2.66014	0.943688	Drone-Worker	Acetone-Imid (drone only)
	XP_395851.2	Proteolysis	cytosolic non-specific dipeptidase	3.70274	1.55142	2.31711	0.783773	Drone-Worker
	XP_006559599.1;XP_006559598.1	Amino acid metabolism	D-3-phosphoglycerate dehydrogenase	3.75139	3.68479	2.74743	2.38375	Drone-Worker	Acetone-Imid (drone only)
	XP_623438.1	Amino acid metabolism	dihydrolipoyl dehydrogenase, mitochondrial	3.30286	-2.17735	0.2405	-0.359795	Drone-Worker
	XP_392684.3	NA	dihydropteridine reductase	2.04235	0.78788	1.12525	0.311569	Drone-Worker
	XP_006565932.2;XP_006565931.3	Nucleotide metabolism	dihydropyrimidinase	5.5476	2.43359	2.86948	-1.44349	Drone-Worker	Acetone-Imid (drone only)
	XP_026299012.1;XP_026299011.1	Nerve function	dopamine N-acetyltransferase	4.13674	2.24856	0.173771	-0.132437	Drone-Worker
	XP_026296675.1	Cytoskeletal proteins	EH domAcetone-Imid (drone only)n-contAcetone-Imid (drone only)ning protein 3	4.31184	3.53614	0.202187	-0.253916	Drone-Worker
	XP_393789.2	ETC	electron transfer flavoprotein subunit beta	2.44473	-1.35726	0.13917	0.117216	Drone-Worker
	XP_006569957.1;XP_006569955.1;XP_006569954.1;XP_006569953.1;NP_001014993.1	Translation	elongation factor 1-alpha	2.17392	0.514285	0.866827	-0.144208	Drone-Worker
	XP_006566907.1;XP_006566906.1;NP_001011628.1	Translation	elongation factor 1-alpha	4.53489	3.9117	2.22262	-1.22257	Drone-Worker
	XP_394859.1	NA	ester hydrolase C11orf54 homolog	2.11264	-0.765228	0.93934	0.856115	Drone-Worker
	XP_006558481.1	Hormone synthesis	estradiol 17-beta-dehydrogenase 8	2.69497	-1.70295	0.254722	0.373164	Drone-Worker
	XP_623285.1	Translation	eukaryotic initiation factor 4A-I	2.13625	1.33305	0.00717153	-0.00704881	Drone-Worker
	XP_006561629.1	Translation	eukaryotic translation initiation factor eIF1	2.13935	2.67511	0.0310873	0.0487117	Drone-Worker
	XP_006562207.1	Cytoskeletal proteins	F-actin-capping protein subunit alpha	3.23527	1.5133	0.256423	0.194791	Drone-Worker
	XP_026299083.1	Hormone synthesis	farnesol dehydrogenase	3.48039	2.56738	1.26069	0.59116	Drone-Worker
	XP_001120613.2	Hormone synthesis	farnesol dehydrogenase	3.71736	1.02412	0.274211	0.167797	Drone-Worker
	XP_006568212.1	Lipid transport	fatty acid binding protein	2.04152	1.19829	1.12068	0.495364	Drone-Worker
	XP_006568213.1;NP_001011630.1	Lipid transport	fatty acid binding protein	2.27698	1.74032	2.62852	1.34778	Drone-Worker	Acetone-Imid (drone only)
	XP_394574.3	Carbohydrate metabolism	FGGY carbohydrate kinase domAcetone-Imid (drone only)n-contAcetone-Imid (drone only)ning protein	5.80397	-2.31759	1.01904	0.908812	Drone-Worker
	XP_026295732.1;XP_026295731.1;NP_001229316.1;XP_026295734.1;XP_026295733.1;XP_026295735.1	Cytoskeletal proteins	filamin-like	3.55616	4.35878	2.78125	-2.25612	Drone-Worker	Acetone-Imid (drone only)
	XP_393026.2;XP_016768791.1;XP_006563285.1	Carbohydrate metabolism	glucosamine-6-phosphate isomerase	2.99717	1.03819	0.760171	0.274849	Drone-Worker
	XP_392145.3	Carbohydrate metabolism	glucose dehydrogenase [FAD, quinone]	1.86398	-1.27483	0.152584	0.191247	Drone-Worker
	NP_001011574.1	Carbohydrate metabolism	glucose oxidase	0.724118	-2.01477	2.7442	-4.12023		Acetone-Imid (drone only)
	XP_006564785.1;XP_006564786.1;XP_006564787.1	Carbohydrate metabolism	glucose-6-phosphate 1-dehydrogenase	3.53032	-2.13137	0.522071	0.598624	Drone-Worker
	NP_001164445.1;XP_016767976.1;XP_006570933.1	Amino acid metabolism	glutamine synthetase	2.82091	2.32989	1.44188	0.632312	Drone-Worker
	XP_026296152.1;XP_026296151.1;XP_026296150.1;XP_026296154.1;XP_026296153.1	Proteolysis	glutamyl aminopeptidase	4.68985	2.35709	1.53863	0.471528	Drone-Worker
	XP_006560566.1	Detoxification	glutathione S-transferase S4	4.50919	6.96984	1.37417	1.89852	Drone-Worker
	NP_001014994.1;XP_026298412.1	Carbohydrate metabolism	glycerol-3-phosphate dehydrogenase	2.61524	-0.974122	0.277152	0.177337	Drone-Worker
	XP_393558.1	Carbohydrate metabolism	glycerol-3-phosphate phosphatase	2.288	1.33726	0.150999	0.126646	Drone-Worker
	XP_026299901.1;XP_006570462.2;XP_016770238.2;XP_026299900.1;XP_016770237.2;XP_026299899.1;XP_016770235.2;XP_016770227.2;XP_006570456.2;XP_006570455.2;XP_016770244.2;XP_026299898.1;XP_016770230.2	NA	glycine-rich cell wall structural protein	2.22803	2.53901	0.146359	-0.277996	Drone-Worker
	XP_625100.1	NA	glyoxalase domAcetone-Imid (drone only)n-contAcetone-Imid (drone only)ning protein 4	2.97762	1.70758	0.738131	0.865714	Drone-Worker
	NP_001157186.1	Immunity	gram-negative bacteria-binding protein 1-2 precursor	4.68251	4.70119	0.162773	-0.191641	Drone-Worker
	XP_393761.1;XP_006570503.1	Trafficking	GTP-binding nuclear protein Ran	2.36322	3.14541	0.706604	0.600901	Drone-Worker
	XP_392899.2	HSPs	heat shock protein 60A	3.51157	-1.03533	3.99317	0.7168	Drone-Worker	Acetone-Imid (drone only)
	XP_003251576.1;XP_392405.3	HSPs	heat shock protein beta-1	2.18296	3.44795	0.653224	-1.20478	Drone-Worker
	NP_001153524.1	HSPs	heat shock protein cognate 3 precursor	2.10895	1.76458	0.344142	0.40103	Drone-Worker
	NP_001153544.1	HSPs	heat shock protein Hsp70Ab-like	2.02545	2.41422	2.83186	-2.22016	Drone-Worker	Acetone-Imid (drone only)
	NP_001094493.1	Amino acid metabolism	hexamerin 110 precursor	3.61267	-9.33764	0.14132	0.282796	Drone-Worker
	XP_006568363.1;XP_006568362.1;XP_026297646.1;XP_016768696.2	Detoxification	hydroxyacylglutathione hydrolase, mitochondrial	2.28508	2.99718	1.04064	-1.0371	Drone-Worker
	XP_006558715.1;XP_625095.1	Hormone synthesis	hydroxysteroid dehydrogenase-like protein 2	2.93167	-1.59087	1.1387	0.720802	Drone-Worker
	XP_026300634.1;XP_006560452.1	Nuclear transport	importin subunit beta-1	3.31169	1.61077	1.68595	-0.680345	Drone-Worker
	XP_001122195.1	Phosphorylation	inositol monophosphatase 2	1.94542	-2.11084	0.238824	0.443579	Drone-Worker
	XP_623377.1	Carbohydrate metabolism	inositol-3-phosphate synthase 1-B	7.09393	7.68585	2.06911	1.12256	Drone-Worker
	XP_016772428.2	NA	insulin-like growth factor-binding protein complex acid labile subunit	5.14315	4.5216	1.52913	0.854597	Drone-Worker
	XP_006566117.2	Amino acid metabolism	isovaleryl-CoA dehydrogenase, mitochondrial	4.08428	-2.34148	0.219213	0.188895	Drone-Worker
	NP_001011563.1	Hormone synthesis	juvenile hormone esterase precursor	2.30226	-2.73004	0.681487	-1.17765	Drone-Worker
	XP_006565274.1;XP_397471.3	NA	lachesin isoform	2.17843	1.83461	0.615589	0.570547	Drone-Worker
	XP_026296654.1	NA	leucine-rich repeat transmembrane neuronal protein 4-like	3.07087	5.42919	1.44138	2.46557	Drone-Worker
	XP_016772427.1	NA	leucine-rich repeat-contAcetone-Imid (drone only)ning protein 70	2.79455	-5.76729	0.291401	-0.925453	Drone-Worker
	XP_392658.2	Trafficking	LOC409132 – sorting nexin-12	2.01467	1.93148	0.805953	-0.539102	Drone-Worker
	XP_006562820.1;XP_001120202.2	Phosphorylation	LOC726088 – serine/threonine-protein phosphatase 2A 65 kDa regulatory subunit A alpha isoform	3.27683	1.96668	0.0188101	0.0174434	Drone-Worker
	XP_006561085.2	Translation	LOW QUALITY PROTEIN: probable tRNA (guanine(26)-N(2))-dimethyltransferase	2.14982	1.1517	1.6296	0.981161	Drone-Worker
	XP_392880.5	Carbohydrate metabolism	lysosomal alpha-glucosidase	4.04645	3.55216	0.159226	-0.171719	Drone-Worker
	XP_026296062.1	Carbohydrate metabolism	lysosomal alpha-mannosidase	2.84422	2.50515	0.461381	-0.393199	Drone-Worker
	XP_392857.2	Proteolysis	lysosomal aspartic protease	2.15509	-1.50082	0.123865	0.0640163	Drone-Worker
	XP_392478.2		malate dehydrogenase, mitochondrial	0.465842	-0.175652	3.61564	0.899504		Acetone-Imid (drone only)
	XP_006561694.1;XP_006561692.1;XP_006561693.1	Cytoskeletal proteins	microtubule-associated protein RP/EB family member 1	4.42794	2.34975	1.07578	-0.507932	Drone-Worker
	XP_394758.3;XP_016769117.1;XP_016769116.1;XP_016769115.1	Differentiation	muscle LIM protein Mlp84B	3.64748	3.35833	3.13516	-1.33596	Drone-Worker	Acetone-Imid (drone only)
	XP_006568093.2	Muscle function	muscle-specific protein 20	5.39736	2.68471	0.486446	-0.302373	Drone-Worker
	XP_392114.1	Cytoskeletal proteins	myophilin	1.96119	3.1806	2.51439	1.44519	Drone-Worker
	XP_006569858.1;XP_006569862.1;XP_006569863.1;XP_006569868.1;XP_026297947.1;XP_016768906.1;XP_016768905.1;XP_016768904.1;XP_016768907.1;XP_006569861.1;XP_006569860.1;XP_006569859.1;XP_006569857.1;XP_016768908.1;XP_016768911.1;XP_026297940.1;XP_016768912.1;XP_016768916.1;XP_026297938.1;XP_026297939.1;XP_026297943.1;XP_016768920.1;XP_026297944.1;XP_026297946.1	Muscle function	myosin heavy chAcetone-Imid (drone only)n, muscle	2.14117	5.94333	2.62178	-6.17541	Drone-Worker	Acetone-Imid (drone only)
	XP_001120250.2	Carbohydrate metabolism	N-acetylneuraminate lyase	3.337	-2.33685	1.17818	1.16859	Drone-Worker
	XP_006567869.1;XP_395296.3;XP_026296566.1;XP_016767625.1	Nerve function	neuroglian	3.29	4.87327	0.247366	-0.459267	Drone-Worker
	XP_623603.1;XP_016772970.1	Carbohydrate metabolism	neutral alpha-glucosidase AB	3.81684	3.30679	0.031913	0.0617892	Drone-Worker
	XP_001120140.3	lipid transport	NPC intracellular cholesterol transporter 2	0.711353	0.691487	2.62919	-1.44819		Acetone-Imid (drone only)
	XP_026298921.1;XP_026298920.1	Trafficking	nucleoprotein TPR	4.52613	4.73629	1.06236	1.22706	Drone-Worker
	NP_001035314.1	Ligand binding	odorant binding protein 13 precursor	2.29074	2.24326	1.91616	1.05895	Drone-Worker
	NP_001035296.1	Ligand binding	odorant binding protein 21 precursor	2.31623	-2.55308	0.649343	-0.746667	Drone-Worker
	XP_016771954.1;NP_001035315.1	Ligand binding	odorant binding protein 9	3.08533	5.5133	0.215301	-0.498419	Drone-Worker
	NP_001157187.1	Immunity	peptidoglycan-recognition protein SA precursor	3.40731	2.34253	1.66383	1.10923	Drone-Worker
	XP_393381.2	NA	peptidyl-prolyl cis-trans isomerase	2.1895	0.811622	0.735028	0.355017	Drone-Worker
	XP_016768321.2;XP_006571053.2	Lipid metabolism	peroxisomal multifunctional enzyme type 2	2.07596	-2.02659	0.215811	0.354211	Drone-Worker
	XP_026297871.1;XP_016769183.2;XP_016769182.2;XP_016769186.2;XP_016769185.2	Immunity	phenoloxidase-activating factor 2	2.40028	4.35599	1.39038	1.90088	Drone-Worker
	XP_625114.2	Carbohydrate metabolism	phosphoglycerate mutase 2	1.98506	0.617967	0.249817	0.0995083	Drone-Worker
	XP_392230.1;XP_016766353.1	Cytoskeletal proteins	plastin-2	4.78731	2.27542	1.05111	0.461043	Drone-Worker
	XP_006561354.1;XP_393173.2;XP_003251367.1;XP_001120521.1;XP_026298109.1;XP_016770898.2;XP_024330299.1;KKO74557.1;EQB61136.1;EEQ82156.1	Proteolysis	polyubiquitin-A	1.99376	0.620348	0.47325	-0.310178	Drone-Worker
	XP_006560252.1;XP_391994.1		probable aconitate hydratase, mitochondrial	0.0966853	-0.056361	4.09118	0.73498		Acetone-Imid (drone only)
	XP_001123353.2	Lipid metabolism	probable enoyl-CoA hydratase, mitochondrial	2.52667	-1.09123	1.34704	0.437038	Drone-Worker
	XP_026299176.1	Carbohydrate metabolism	probable hydroxyacid-oxoacid transhydrogenase, mitochondrial	2.01058	-1.17893	0.78352	0.592925	Drone-Worker
	XP_392111.2	Lipid metabolism	probable medium-chAcetone-Imid (drone only)n specific acyl-CoA dehydrogenase, mitochondrial	2.87582	-0.928277	2.58206	0.411959	Drone-Worker
	XP_006568110.1;XP_393234.2;XP_016771411.1;XP_006568114.1	Nucleotide metabolism	probable methylmalonate-semialdehyde dehydrogenase [acylating], mitochondrial	5.2077	-1.63287	1.04265	0.473326	Drone-Worker
	XP_026296405.1;XP_003250526.1	Antioxidant	probable phospholipid hydroperoxide glutathione peroxidase	6.01379	5.47112	0.593379	0.495568	Drone-Worker
	XP_396126.2	Amino acid metabolism	probable phosphoserine aminotransferase	2.0738	-1.20048	0.513459	0.566589	Drone-Worker
	NP_001091636.1;NP_001011626.2	Carbohydrate metabolism	profilin	2.25033	3.51472	0.184196	-0.0776353	Drone-Worker
	XP_006560659.1	Differentiation	proliferation-associated protein 2G4	2.4517	1.22399	0.306531	-0.325921	Drone-Worker
	XP_394018.2	Carbohydrate metabolism	protein 5NUC	2.84919	4.9039	2.2262	-2.3218	Drone-Worker
	XP_026295178.1;XP_016766933.1	NA	protein artichoke	4.2358	1.82303	0.0335416	0.0234959	Drone-Worker
	XP_006563123.1	Antioxidant	protein dj-1beta	4.21878	2.59975	0.252828	0.1841	Drone-Worker
	XP_395256.3	Translation	protein krasavietz	2.2909	1.51843	1.26422	-0.944392	Drone-Worker
	XP_006568238.2		protein lethal(2)essential for life	1.82872	3.33088	4.12038	-3.09006		Acetone-Imid (drone only)
	XP_006559627.1	Nuclear transport	protein OPI10 homolog	1.87589	-1.02572	0.0352912	0.0297485	Drone-Worker
	XP_016770900.1	nerve signaling	protein unc-45 homolog B	0.886642	1.4858	2.83224	-3.42715		Acetone-Imid (drone only)
	XP_623407.3;XP_006560782.1	Methyltransferase	protein-glutamate O-methyltransferase	2.05146	1.47322	1.5832	-0.683424	Drone-Worker
	XP_392381.3;XP_006567715.1	Proteolysis	putative cysteine proteinase CG12163	1.8852	2.59277	0.214618	0.315218	Drone-Worker
	XP_624501.1;XP_006569695.1	NA	pyrimidodiazepine synthase	5.00129	1.18523	1.11726	0.567589	Drone-Worker
	NP_001265259.1	Signalling	Rab escort protein	3.01918	2.73022	0.196824	-0.250669	Drone-Worker
	XP_623197.2	Trafficking	rab GDP dissociation inhibitor beta	2.89299	1.28767	0.0557376	0.0568737	Drone-Worker
	XP_392104.4	dehydrogenase	retinal dehydrogenase 1	0.126011	-0.0872909	3.11793	1.05017		Acetone-Imid (drone only)
	XP_001120112.3	Proteolysis	serine protease 53	2.72858	-2.23903	0.614881	0.845963	Drone-Worker
	XP_026298978.1;XP_006562425.1	Proteolysis	serine protease inhibitor 88Ea	6.51991	6.82394	0.693132	0.816043	Drone-Worker
	XP_026300142.1	Methyltransferase	SET domAcetone-Imid (drone only)n-contAcetone-Imid (drone only)ning protein SmydA-8	3.01066	4.24995	2.27797	-2.54315	Drone-Worker
	XP_392826.1	Proteolysis	small ubiquitin-related modifier	2.21255	1.63811	0.320702	-0.320481	Drone-Worker
	XP_392401.3	Carbohydrate metabolism	sorbitol dehydrogenase	4.5151	-1.96541	0.129503	-0.161572	Drone-Worker
	XP_026296857.1;XP_026296856.1	Trafficking	sorting nexin-2	3.0432	2.479	0.614361	-0.506792	Drone-Worker
	XP_006558458.1;XP_016766652.1;XP_016766651.1;XP_016766650.1	Cytoskeletal proteins	spectrin alpha chAcetone-Imid (drone only)n	3.02357	2.05871	1.1197	-1.32899	Drone-Worker
	XP_396922.2	NA	spermine oxidase	3.83211	2.21101	0.384507	0.262223	Drone-Worker
	XP_006570250.1;XP_026296784.1	Nerve function	synaptic vesicle membrane protein VAT-1 homolog-like	3.67729	4.64842	1.12666	1.12545	Drone-Worker
	XP_392660.2	T-complex	T-complex protein 1 subunit alpha	2.52509	3.36828	0.769367	-0.788936	Drone-Worker
	XP_393300.2	T-complex	T-complex protein 1 subunit beta	6.21966	4.52899	0.092015	-0.12628	Drone-Worker
	XP_623672.1	T-complex	T-complex protein 1 subunit delta	2.24303	2.72722	0.473394	-0.726598	Drone-Worker
	XP_393315.2	T-complex	T-complex protein 1 subunit epsilon	3.17449	1.49017	0.631108	-0.714117	Drone-Worker
	XP_006565530.1	T-complex	T-complex protein 1 subunit eta	3.01847	3.26692	0.59958	-0.595047	Drone-Worker
	XP_392814.2	T-complex	T-complex protein 1 subunit gamma	3.25582	3.24773	1.15939	-0.727204	Drone-Worker
	XP_026297640.1	T-complex	T-complex protein 1 subunit zeta	2.64745	1.61356	1.52903	-1.00652	Drone-Worker
	XP_395877.1	Antioxidant	thioredoxin domAcetone-Imid (drone only)n-contAcetone-Imid (drone only)ning protein 17-like	3.36841	2.62621	0.675522	0.298505	Drone-Worker
	XP_003250408.1	Antioxidant	thioredoxin-2	3.08063	1.22547	0.876123	0.323868	Drone-Worker
	XP_026299014.1;XP_026299017.1;XP_026299019.1;XP_026299013.1;XP_026299018.1;XP_026299015.1;XP_026299016.1		titin isoform X2	0.984163	1.34051	3.59468	-3.45078		Acetone-Imid (drone only)
	XP_006563276.1	Carbohydrate metabolism	transaldolase	3.99739	-0.805345	3.43763	0.553589	Drone-Worker	Acetone-Imid (drone only)
	XP_623357.1	Carbohydrate metabolism	transketolase	2.42634	-1.4908	0.167067	0.174848	Drone-Worker
	XP_623196.3	Carbohydrate metabolism	transketolase-like protein 2 isoform X2	2.29754	-0.800113	2.03956	0.551622	Drone-Worker
	XP_395299.2	NA	translationally-controlled tumor protein homolog	2.05795	1.27117	0.393673	-0.263476	Drone-Worker
	XP_006569265.3;XP_026295175.1		trifunctional purine biosynthetic protein adenosine-3 isoform	0.626345	-0.7109	2.84705	1.9303		Acetone-Imid (drone only)
	XP_026302123.1;XP_026302122.1;XP_026302119.1	Cytoskeletal proteins	tropomyosin	3.5196	1.95832	2.13256	-1.19289	Drone-Worker
	XP_006560146.1	Cytoskeletal proteins	tropomyosin-1	3.67554	4.70159	2.61495	-2.11207	Drone-Worker	Acetone-Imid (drone only)
	XP_026301257.1	Proteolysis	trypsin-1-like	7.16693	7.30015	0.202354	0.426951	Drone-Worker
	XP_006567025.1	Cytoskeletal proteins	tubulin alpha-1 chAcetone-Imid (drone only)n	2.62788	4.87149	0.200159	0.387822	Drone-Worker
	XP_392313.1	Cytoskeletal proteins	tubulin beta-1 chAcetone-Imid (drone only)n	2.99298	3.65245	0.303588	0.259715	Drone-Worker
	XP_006567762.1;XP_006567761.1	Cytoskeletal proteins	tubulin-folding cofactor B	2.59734	1.14931	0.446705	-0.209304	Drone-Worker
	XP_392902.1;XP_016772827.1	Proteolysis	ubiquitin carboxyl-terminal hydrolase	4.62737	1.15051	1.07584	-0.357406	Drone-Worker
	XP_392901.2	Proteolysis	ubiquitin-conjugating enzyme E2 N	1.96795	1.0113	0.494131	-0.297913	Drone-Worker
	XP_392367.3	Cytoskeletal proteins	unc-112-related protein	3.56596	1.69306	0.206139	-0.222956	Drone-Worker
	XP_016769663.1;XP_026298576.1	Uncharacterized	Uncharacterized	0.579369	1.44296	3.50166	-3.68848		Acetone-Imid (drone only)
	XP_026301077.1;XP_016772254.2		Uncharacterized	0.679976	-0.259619	2.98853	1.1178		Acetone-Imid (drone only)
	XP_026299756.1;XP_026299757.1;XP_026299755.1;XP_016772726.2		Uncharacterized	1.4961	1.52735	3.4503	-2.11495		Acetone-Imid (drone only)
	XP_001123230.2		Uncharacterized	1.58495	1.90644	2.68952	-2.27193		Acetone-Imid (drone only)
	XP_394614.1	Carbohydrate metabolism	uncharacterized protein (BLAST: aldehyde dehydrogenase 7)	2.99272	-3.84947	0.186385	0.533817	Drone-Worker
	XP_026295805.1	Detoxification	uncharacterized protein (BLAST: glutathione S transferase S1)	4.008	2.78111	3.04554	0.909653	Drone-Worker	Acetone-Imid (drone only)
	XP_026299150.1	NA	uncharacterized protein (BLAST: photoreceptor dehydrogenase)	2.49384	-4.59218	0.851469	-1.76324	Drone-Worker
	XP_393651.3	Carbohydrate metabolism	uncharacterized protein (BLAST: sorbitol dehydrogenase-2)	6.70036	-2.84095	0.196609	-0.201034	Drone-Worker
	XP_026302121.1;XP_026302120.1	NA	uncharacterized protein LOC408583	5.03716	2.36475	1.59188	0.801555	Drone-Worker
	XP_397526.2	NA	uncharacterized protein LOC408807	2.61688	2.59978	0.517361	0.897317	Drone-Worker
	XP_623146.2	NA	uncharacterized protein LOC412543	2.12285	1.58895	0.0213626	0.0546569	Drone-Worker
	XP_026302052.1	NA	uncharacterized protein LOC413056	4.01439	2.93074	0.0654584	0.0513923	Drone-Worker
	XP_006557892.1	NA	uncharacterized protein LOC551533	3.21073	4.09057	0.821657	1.33524	Drone-Worker
	XP_624408.3	NA	uncharacterized protein LOC552024	3.71242	-2.86954	0.0643985	-0.0967288	Drone-Worker
	XP_006563715.1	NA	uncharacterized protein LOC726965	2.83917	2.99495	0.802992	0.99662	Drone-Worker
	XP_026295137.1;XP_026295136.1;NP_001035357.1	Nuclear transport	unzipped	2.14123	1.86072	0.107714	0.158485	Drone-Worker
	XP_623093.2	DNA repAcetone-Imid (drone only)r	UV excision repAcetone-Imid (drone only)r protein RAD23 homolog B	2.06328	1.58545	0.100864	-0.121485	Drone-Worker
	XP_016771167.1;NP_001152775.1	Proteolysis	venom serine carboxypeptidase	2.68354	2.73439	0.200203	0.334595	Drone-Worker
	XP_006561795.1	Lipid transport	very long-chAcetone-Imid (drone only)n specific acyl-CoA dehydrogenase, mitochondrial	3.20279	-1.70504	1.30293	-0.698439	Drone-Worker
	NP_001318046.1	Lipid transport	Vhdl – larval-specific very high density lipoprotein	2.18201	-3.50196	1.29024	-1.95886	Drone-Worker
	XP_026301464.1;XP_006560008.2;XP_026301462.1;XP_026301463.1	Cytoskeletal proteins	vinculin	2.86722	3.38987	1.0395	-0.798273	Drone-Worker
	XP_623495.1;XP_016769524.1	V-type ATPase	V-type proton ATPase catalytic subunit A	4.55398	2.35357	0.0289786	-0.0240401	Drone-Worker
	XP_624112.1	V-type ATPase	V-type proton ATPase subunit B	2.2743	2.53783	0.0530499	-0.0852089	Drone-Worker
	XP_016767800.1;XP_006562159.1;XP_016767799.1;XP_006562158.1	V-type ATPase	V-type proton ATPase subunit C	4.61036	2.81782	0.184766	-0.116416	Drone-Worker
	XP_625098.1	V-type ATPase	V-type proton ATPase subunit E	2.67501	2.19875	0.130536	-0.0900193	Drone-Worker
	XP_624346.1	V-type ATPase	V-type proton ATPase subunit G	3.74335	2.06906	0.930688	0.481575	Drone-Worker
	XP_016768886.2	Nucleotide metabolism	xanthine dehydrogenase	2.13009	1.9778	0.509647	-0.362732	Drone-Worker
	XP_392498.1			0.00032068	0.000426213	0.574616	0.912598
	XP_397201.2			0.00190329	0.00583156	0.0410993	-0.0821103
	XP_001122959.1;XP_006559216.1			0.00597299	0.0163684	2.18097	-1.79946
	XP_624343.2			0.0073805	0.00997901	0.162819	0.239053
	XP_392962.1			0.00767348	0.0206602	0.490787	-0.832423
	NP_001171492.1;NP_001171493.1;XP_006570759.1			0.00884527	0.00481256	0.9958	0.281329
	XP_006562629.1;XP_006562628.1;XP_006562627.1;XP_006562626.1;XP_006562625.1;XP_006562624.1;XP_006562623.1;XP_392465.3			0.0103265	-0.0151564	0.0955663	0.136414
	XP_394680.3			0.0153729	0.012625	0.0342691	-0.0174319
	XP_392533.1;XP_006561897.1			0.0190153	0.0191691	0.278043	-0.224906
	XP_026301291.1			0.0194034	-0.0882355	1.17552	-2.50849
	XP_006565645.2			0.0234525	-0.0717413	0.358993	0.67348
	XP_026301294.1			0.0253494	0.0221902	0.317172	0.432827
	XP_393509.2			0.0266644	-0.0438339	1.16804	0.945799
	XP_016770924.1			0.0268925	-0.048274	0.0304528	0.0379208
	XP_624806.3			0.027254	-0.0329449	0.862074	-0.397771
	NP_001229360.1			0.0321784	0.111881	0.193253	0.500725
	XP_623518.1			0.0344831	0.0403132	0.116563	0.108084
	XP_006567925.2;XP_392679.5			0.0348003	-0.101639	0.268716	-0.513555
	XP_006572525.1			0.0359711	-0.0646118	1.81841	1.74592
	XP_003250139.1			0.0363798	0.0424372	0.805401	0.909937
	NP_001011601.1			0.0384721	0.0730605	0.0507561	0.0898079
	XP_026298159.1;XP_026298158.1;XP_006558716.1			0.03985	-0.0984587	0.107119	0.279515
	XP_001120471.1			0.041145	0.0582928	1.86845	1.70087
	XP_006571646.1;XP_393567.3			0.0413284	-0.024196	0.835176	0.626557
	XP_006559389.1;XP_003249477.1			0.0427265	0.0580767	0.366722	-0.58065
	XP_006572136.1			0.0433229	0.0767856	1.79609	-1.11247
	XP_395981.2			0.046069	0.0880146	0.300862	0.414053
	XP_395902.2;XP_016767934.1			0.0461673	-0.111257	0.219922	-0.355292
	XP_623282.2			0.0465667	-0.0615092	0.750783	0.631447
	XP_623731.1			0.0496645	-0.072806	0.472363	-0.591478
	XP_026300441.1;XP_016771391.1;XP_006565087.1;XP_006565086.1;XP_001120306.1;XP_026300442.1			0.0525836	0.0432324	0.664396	0.802394
	XP_624593.1;XP_006569397.1			0.0525848	-0.161749	0.153881	0.416095
	XP_391855.2			0.055193	0.136404	1.36177	-1.43636
	XP_394033.1			0.0579603	-0.127729	0.493311	-0.747499
	XP_001122944.1;XP_026299412.1			0.058634	0.0805289	0.00550297	0.00603022
	XP_396879.3			0.0643375	0.122844	0.498002	-0.565551
	XP_016769997.1;XP_006569234.1;XP_016769996.1;XP_001120023.2;XP_003251332.1			0.0673961	-0.23298	0.365034	-0.38341
	XP_006564183.2			0.0678016	0.0938499	1.12163	0.832983
	XP_026298038.1			0.0685859	0.0870495	0.303443	0.328654
	XP_006561561.1;NP_001011604.2			0.0731246	0.124628	0.218572	-0.302254
	XP_006559196.1;XP_003249447.1			0.0747835	-0.0915838	0.813838	0.428638
	NP_001011598.1			0.0755464	-0.227171	1.20689	-2.39924
	XP_006559901.1;XP_001119959.2			0.0784458	0.0605154	0.246094	0.237467
	XP_026296930.1;XP_026296929.1;XP_026296928.1;XP_026296927.1;XP_026296926.1;XP_026296925.1;XP_026296924.1			0.0791137	-0.189662	0.919193	-1.32604
	XP_026301049.1			0.082269	-0.138265	0.129446	-0.191915
	XP_001122105.4;XP_016768747.1;XP_016768746.1			0.084832	-0.208142	0.415962	1.24112
	XP_026301491.1			0.0856568	0.0911754	0.216064	0.124116
	XP_392190.2			0.0865856	0.131176	0.0578327	-0.0871732
	XP_003249289.2			0.0894883	0.065551	0.308489	-0.204099
	NP_001011583.1			0.0913277	0.187783	1.16169	0.978765
	XP_006558672.1			0.0917138	0.140872	0.0127161	-0.0263548
	XP_392511.2;XP_006567437.1			0.0926472	0.184606	0.391299	-0.480966
	XP_001120025.2			0.0928932	-0.125291	0.108449	0.120943
	XP_026299387.1;XP_026299386.1;XP_026299385.1;XP_026299390.1;XP_026299389.1			0.0938495	-0.285079	1.31728	-2.09234
	XP_026302058.1			0.104117	0.188079	1.08691	0.963619
	XP_026298264.1;XP_026298263.1			0.104381	0.334869	0.345602	-0.892058
	XP_006559507.1;XP_006559506.1			0.114367	-0.146458	1.05678	-0.869137
	XP_624943.3			0.115501	0.239049	0.00794698	-0.0183175
	XP_026296135.1			0.115866	0.266799	0.369877	0.478816
	XP_624958.3			0.118269	-0.125462	0.540922	-0.297575
	XP_393351.4			0.119192	0.0532734	0.00437579	0.00296926
	XP_624511.1			0.119511	-0.214346	0.382747	0.564047
	XP_396656.1;XP_006568820.1			0.122357	0.253	0.0888997	0.165036
	XP_006559569.1			0.122461	-0.117482	0.378059	0.423964
	NP_001011627.1			0.124385	0.0836279	0.407122	-0.184839
	NP_001035298.1			0.126454	0.234666	0.370117	-0.631781
	XP_026296512.1			0.126817	0.289588	1.73186	-1.80774
	XP_394164.3;XP_006571261.2;XP_006571260.2			0.128376	0.35678	0.0908859	-0.212904
	XP_394676.2			0.134033	-0.184567	1.04665	-0.73836
	XP_016770529.1;XP_006564452.1;XP_006564451.1;XP_006564450.1			0.136132	-0.188811	0.441641	-0.28137
	XP_393294.2			0.137317	-0.203107	0.00301913	-0.00370366
	NP_001011578.1			0.139467	-0.40707	0.321979	0.506693
	XP_623128.1			0.140124	-0.145524	0.0677699	0.0895049
	XP_623921.1			0.141123	-0.221151	0.676133	-0.738251
	XP_006564597.1			0.145527	-0.154648	1.45891	1.41619
	XP_001121634.3			0.151115	-0.196881	1.04736	-0.848735
	XP_003251860.1			0.1519	-0.194984	0.697138	-0.729111
	XP_393322.1			0.152778	0.148176	0.92503	1.18181
	XP_391880.2			0.155475	0.376878	0.135674	0.279513
	XP_016766983.1;XP_016766982.1;XP_006559763.2;XP_016766981.1;XP_006559762.2			0.157797	-0.182021	0.224254	0.199901
	XP_026297620.1;XP_026297618.1;XP_026297592.1;XP_026297593.1;XP_026297594.1;XP_026297595.1;XP_026297596.1;XP_026297597.1;XP_026297598.1;XP_026297599.1;XP_026297600.1;XP_026297601.1;XP_026297603.1;XP_026297604.1;XP_026297605.1;XP_026297606.1;XP_026297607.1;XP_026297608.1;XP_026297609.1;XP_026297610.1;XP_026297613.1;XP_026297614.1;XP_026297615.1;XP_026297616.1;XP_026297617.1;XP_026297602.1;XP_026297…			0.159652	-0.454776	1.50754	-1.98454
	XP_006570292.1			0.160476	-0.15833	0.0674626	-0.0618022
	XP_006566019.2;XP_001123355.3			0.161314	-0.302233	0.620618	-0.998253
	NP_001011579.1			0.161506	0.157882	0.133876	-0.171996
	XP_006562214.1			0.162628	0.273592	0.352489	-0.208434
	XP_393191.2			0.165982	-0.184489	0.49563	0.446193
	XP_001121814.2;XP_016771255.1;XP_016771256.2			0.168444	-0.30907	1.75643	1.13914
	NP_001164640.1;XP_006561370.1			0.168819	0.178666	0.772492	-0.472008
	XP_016766883.1;XP_016766882.1;XP_016766881.1;XP_026296500.1;XP_016766878.1;XP_016766875.1;XP_016766874.1			0.169411	0.306313	0.00745544	-0.0149394
	XP_026298036.1			0.17473	-0.241608	0.00926959	-0.0120517
	XP_006562468.1;XP_006562469.1;XP_016770772.1			0.175925	0.591848	0.0406401	-0.0863611
	XP_006563706.1;XP_396249.3;XP_006563705.1			0.176814	-0.102851	1.81352	0.732923
	XP_623644.3			0.176897	0.154613	0.858621	0.46963
	XP_026301507.1			0.177627	-0.220125	0.241471	0.244834
	XP_624164.1			0.183935	0.231895	0.215053	0.15562
	XP_006559026.1;XP_006559030.1;XP_006559025.1;XP_006559028.1;XP_006559024.1;XP_006559023.1;XP_392864.4;XP_006559027.1			0.185082	0.240915	0.685736	0.365094
	XP_392651.2			0.186387	0.2094	0.262193	0.321508
	XP_001120148.2;XP_006563353.1;XP_006563352.1			0.187738	0.310138	0.997146	0.967367
	XP_026301053.1;XP_026301052.1;NP_001171499.1;XP_006563394.1			0.190139	-0.171637	2.25807	1.24021
	XP_026298167.1			0.191372	0.504384	0.458837	1.04565
	XP_393468.2			0.191836	-0.152213	0.827761	0.240782
	XP_026297061.1;XP_026297060.1;XP_026297059.1;XP_026297062.1			0.196807	-0.229667	0.652614	-0.283184
	XP_395694.2			0.197424	0.169375	0.0823133	-0.0540973
	XP_003249382.1			0.198016	-0.241761	0.0807365	0.0823446
	XP_016772335.1			0.198562	0.291497	1.90672	-0.85347
	NP_001035349.1			0.200741	0.182473	0.820633	0.303922
	XP_006564297.1			0.201042	-0.246995	0.912873	0.488277
	XP_001120419.1			0.204097	0.401893	0.280554	-0.36363
	XP_006562600.2			0.20496	0.175503	0.535495	0.228877
	XP_394434.2			0.207124	0.281838	0.616682	-0.662346
	XP_623676.2			0.209245	0.261347	1.49218	0.826165
	XP_026296489.1;XP_006570321.2			0.210841	0.134268	1.40442	0.461025
	XP_393605.1			0.210899	0.0854371	0.227214	0.108187
	XP_006558545.1			0.21119	0.154345	0.142468	-0.20837
	XP_396838.2			0.211246	-0.286399	0.559094	-0.426239
	XP_393900.2			0.212503	0.175413	2.54079	1.07005
	XP_391940.2			0.216348	0.333142	0.387427	0.484441
	XP_396462.2			0.219578	0.389056	1.02211	-0.847368
	XP_001120425.1			0.221994	-0.655488	0.525156	1.25256
	XP_026297002.1			0.223098	0.288081	0.651601	0.633762
	XP_393603.1			0.224289	-0.337534	0.384293	0.383214
	XP_392773.3			0.232582	-0.304867	1.98085	1.32064
	XP_001121746.2			0.232601	-0.451357	0.958336	-1.27382
	XP_624102.1			0.23268	0.255527	1.26933	1.01065
	NP_001011580.1			0.237099	0.377158	0.0434823	0.0855435
	XP_026298574.1;XP_026298573.1			0.238451	0.30773	0.46857	-0.308256
	XP_006570274.1			0.243124	0.313045	0.208391	0.120939
	XP_395163.2			0.246211	0.257486	0.342966	-0.246658
	XP_395366.2;XP_006560009.1;XP_006560010.1			0.248237	0.201477	0.591966	0.369686
	XP_624397.1			0.254245	-0.113218	0.199219	0.192559
	XP_026297283.1;XP_026297282.1;XP_026297281.1;XP_026297280.1;XP_026297278.1			0.254312	0.402357	0.163862	0.310425
	XP_006563657.1			0.254753	0.380526	0.0280657	0.0733615
	XP_006566986.1			0.254798	-0.255374	0.343854	0.28737
	XP_016772839.1;XP_006571155.1;XP_006571154.1;XP_016772832.1			0.259086	-0.334023	1.32361	-1.10473
	XP_006559720.1;XP_006559719.1;XP_026298059.1			0.260801	0.400952	2.2456	-1.7237
	XP_393500.1;XP_003249222.1			0.26441	-0.484221	0.684859	0.899387
	XP_624172.1			0.265166	-0.211101	0.112076	-0.161797
	XP_624349.1			0.27014	-0.34883	0.00978357	0.0153471
	XP_623342.2;XP_006563323.1			0.275834	-0.199953	0.278752	-0.129383
	XP_623084.1			0.282593	-0.248709	2.16235	0.956698
	XP_006567467.1			0.28277	-0.591062	0.0529466	0.0947539
	XP_395356.4;XP_006558107.2			0.289457	0.413016	0.280843	-0.373799
	XP_016772139.1			0.296484	0.168503	1.05838	0.445274
	XP_624651.2			0.302794	-0.32327	0.243697	0.205385
	XP_397512.1			0.3035	-0.801468	1.51627	-1.48824
	XP_392591.2			0.303604	-0.292775	0.67981	0.717495
	XP_026301080.1;XP_016772258.2			0.303667	0.167866	0.652633	0.736376
	XP_026299808.1;XP_026299809.1;XP_026299810.1			0.304382	0.344236	0.680947	-0.665924
	XP_006561729.1;XP_006561728.1			0.305169	0.445912	1.06336	1.31178
	XP_393876.1;XP_016770895.1			0.307894	0.464601	0.040431	-0.0825079
	XP_392812.2			0.308941	0.254225	0.0725063	-0.0978191
	XP_026299399.1;XP_026299398.1;XP_026299397.1;XP_026299396.1;XP_026299395.1			0.309255	0.196145	0.476221	-0.346358
	XP_393208.1			0.311772	0.609044	0.129047	-0.283236
	XP_395917.2;XP_006565218.1			0.312511	0.286385	0.492326	0.493538
	XP_026298774.1;XP_026298734.1;XP_026298706.1;XP_026298647.1;NP_001071291.1			0.31547	-0.496234	0.674605	0.676609
	NP_001153536.1			0.320437	0.183528	1.54091	-0.397029
	XP_396161.2			0.321052	0.479796	0.33823	0.363849
	XP_016771943.1			0.325162	0.218106	0.0218479	-0.0216728
	XP_623750.2			0.326128	0.608507	0.280808	-0.439213
	XP_026299984.1			0.326791	-0.328776	0.387178	-0.1926
	XP_625035.2;XP_006560898.1			0.327731	0.371423	1.09484	-0.789148
	XP_624467.1;XP_016772524.2;XP_026301659.1;XP_016772523.1			0.332928	1.09422	0.315008	0.866516
	NP_001171519.1			0.334879	0.337837	1.16415	1.52052
	XP_016768850.2;XP_003249883.2			0.337379	-0.424811	0.936794	0.774597
	XP_001120360.1			0.338446	0.506735	0.0806268	0.156174
	XP_006563630.1			0.342871	0.412793	0.018809	-0.0194819
	XP_006563315.1;XP_395748.2;XP_016768023.1			0.345237	0.460707	0.243276	-0.340546
	NP_001035297.1			0.346893	0.364792	0.661565	-0.709866
	XP_392078.2			0.350807	0.217768	1.12554	0.610769
	XP_392780.2			0.351232	0.347608	1.78848	1.08407
	XP_397073.5;XP_026300288.1			0.35228	0.587532	0.214708	0.528754
	XP_393250.2;XP_006568643.1			0.353038	0.35668	0.127694	0.140937
	XP_016767451.1;XP_006566000.1;XP_006565999.1			0.359928	0.105157	0.129775	-0.0562166
	XP_026297212.1;XP_006570612.1;XP_006570611.1;XP_006570610.1;XP_016768147.1			0.362704	-0.465899	0.584733	0.338513
	XP_006563951.2			0.365397	0.295085	0.45061	-0.355747
	XP_026296343.1;XP_026296337.1			0.366771	0.618439	0.139778	0.0713677
	NP_001164444.1			0.369724	-0.245031	1.58723	0.349816
	XP_006565544.2			0.380579	-0.385489	0.655018	0.986979
	XP_026299225.1;XP_016770035.2;XP_391838.3;XP_026299224.1;XP_026299226.1;XP_006566127.1;XP_026299227.1			0.381234	-0.681373	0.292574	0.64939
	NP_001229442.1			0.384415	0.663591	0.321323	-0.432107
	XP_393085.2			0.385778	0.52495	0.243524	-0.236783
	NP_001193902.1			0.388409	0.582207	0.810172	0.837595
	XP_026298968.1;XP_026298967.1;XP_026298966.1			0.395435	-0.348412	0.990965	0.555379
	XP_006560066.1;XP_016771812.1;XP_624319.1			0.400736	-0.473745	0.87756	0.499319
	XP_395613.3;XP_006558774.1			0.40219	0.531257	0.321483	-0.407544
	XP_395378.4			0.403243	0.360714	2.25511	0.849595
	XP_624694.1			0.406948	0.390643	0.145446	0.139497
	NP_001153520.1			0.408439	-0.217021	1.7549	1.01959
	XP_006562528.1;XP_016768218.1			0.410969	-0.633875	0.281698	0.475521
	XP_006567224.1			0.418271	0.784878	0.456707	0.695589
	XP_394029.5			0.423385	-0.468574	0.695946	0.657863
	XP_006564307.1;NP_001136081.1			0.430077	-0.348207	2.14582	0.916781
	XP_392518.1			0.436079	-0.749919	0.581262	-0.798012
	XP_397138.5			0.439606	-0.556466	0.603136	1.14268
	XP_026297457.1;XP_016768511.2			0.442956	-1.01834	0.915432	-1.75447
	XP_006564764.1			0.446779	0.416725	0.0889723	0.133223
	XP_006559321.1;XP_395280.4			0.448563	-0.261424	0.350623	0.201833
	XP_006560260.1;XP_393963.3			0.45368	0.823748	0.26992	-0.514746
	XP_006566165.1			0.455019	0.463164	1.23686	-0.834109
	XP_393034.1			0.455595	-0.890972	1.04898	1.57521
	XP_003251449.1			0.460276	0.569919	0.656087	-0.578241
	XP_026295546.1;XP_026295545.1			0.467314	0.331528	0.500739	-0.253447
	XP_003251153.1			0.472581	0.405714	0.0882905	-0.113471
	XP_394061.2			0.473477	0.580466	1.62503	1.46463
	XP_001119858.2			0.474701	-0.511351	0.347771	0.261939
	XP_006567330.1;XP_016767130.1			0.483377	0.756265	0.0687674	-0.107984
	XP_006557408.2;XP_623800.3			0.495425	-0.400329	2.02482	0.941764
	XP_624351.3			0.498964	-0.447239	0.15866	-0.12731
	XP_006561192.1			0.50292	0.595238	0.733097	1.23787
	NP_001011599.1			0.503173	0.847149	1.03488	-1.41272
	XP_026298883.1			0.508831	-0.280126	1.07693	0.837884
	XP_026295074.1;XP_001120710.2			0.510435	0.95748	0.367929	-0.495811
	NP_001011640.1			0.517699	-1.02466	0.0426616	-0.107984
	XP_026298821.1			0.518779	0.653205	0.484027	0.719224
	XP_016773437.1;XP_006561989.1			0.519524	0.830602	0.440306	-0.677947
	XP_006564273.1			0.519544	-0.423	1.36628	-0.727896
	XP_026300696.1;XP_006562995.1			0.525005	1.02161	0.0810481	-0.139848
	XP_006572255.1;XP_006572254.1			0.52676	0.90022	0.779728	1.20811
	XP_397174.4;XP_006562836.1			0.535005	0.520561	0.334459	0.303322
	XP_623111.3			0.538325	1.33665	1.44128	-2.43652
	XP_026296510.1			0.541474	-0.85877	0.695378	-0.747061
	XP_624890.1			0.546097	-0.700131	1.44977	1.50589
	XP_016772082.1			0.546788	0.756261	0.407348	0.820163
	XP_003250116.1			0.568195	-0.546669	0.173132	-0.219391
	XP_026301130.1			0.570509	-0.589958	0.0344735	-0.0333181
	XP_026297185.1			0.58207	1.34254	0.482885	-0.605741
	XP_016766603.1;XP_001120009.1			0.586554	0.448553	0.207069	0.141799
	XP_006569643.2			0.588432	-0.580021	0.118493	0.176751
	XP_026297086.1			0.588675	0.936892	0.0242192	0.0804686
	XP_016771663.1;XP_016771662.1;XP_016771661.1;XP_016771660.1;XP_016771659.1;XP_016771658.1;XP_026300800.1;XP_026300799.1;XP_016771655.2;XP_016771654.2;XP_026300798.1;XP_026300801.1			0.59295	0.916791	0.70179	-0.973562
	NP_001014429.1			0.594674	1.66513	0.307116	-0.754458
	XP_392725.1			0.59509	1.08211	0.628422	-0.972949
	XP_395052.1			0.595562	0.733807	0.253017	-0.304488
	XP_026296997.1;XP_026296996.1;XP_026296995.1			0.596376	-1.33845	0.361617	0.806626
	XP_016767139.1;XP_006566003.1			0.597144	0.731898	0.070012	0.124429
	XP_395852.4;XP_016772826.1			0.598028	1.50897	0.57257	-1.019
	XP_026299115.1			0.602302	1.21482	0.0444288	0.104885
	XP_006557527.1			0.602328	0.499565	0.0918228	-0.0654163
	XP_026295673.1;XP_026295671.1;XP_026295670.1			0.605636	-0.208713	1.36159	0.523811
	XP_016770145.1;XP_006564379.1;XP_006564378.1;NP_001011587.1			0.606866	0.942426	0.488248	0.555041
	XP_001122213.5			0.607074	-0.799464	1.15536	1.67631
	XP_394469.1			0.608589	1.26002	0.304302	-0.437626
	XP_394781.4			0.61796	-0.904063	0.539881	-0.790263
	XP_624894.1;XP_006561684.1			0.624233	0.539825	0.240879	0.18587
	XP_391917.2			0.628177	-0.765511	0.431042	-0.561689
	XP_624150.2			0.629462	0.689731	0.630316	0.535376
	XP_393266.1			0.64117	0.74477	0.803402	-0.584777
	XP_392639.1			0.642944	-0.788048	0.643864	0.741823
	XP_026301833.1;XP_003249354.2;XP_006558624.1;XP_016766205.2			0.65423	-1.23555	0.534999	-0.871051
	XP_623497.2;XP_006563741.2;XP_006563740.2			0.661019	1.19372	0.239046	-0.283817
	NP_001011636.1			0.663708	-0.498459	1.87156	0.874441
	XP_006561099.1			0.664699	-0.551331	0.486101	0.4356
	XP_393671.2			0.67178	0.654313	1.04893	1.32661
	NP_001172075.1;NP_001172074.1;XP_625015.1			0.678363	0.763676	0.646783	0.520813
	XP_026296488.1			0.682872	-1.34726	0.312384	-0.605439
	XP_026297587.1;XP_026297583.1;XP_026297581.1			0.69074	1.77519	1.17593	-1.739
	XP_026301996.1;XP_026301997.1;XP_026301999.1			0.693468	1.79574	0.834665	1.28475
	XP_006557554.1			0.699465	-0.659155	0.20036	-0.176634
	XP_394993.2			0.700921	-0.568593	0.610685	0.348122
	XP_397314.1;XP_003251167.1			0.710573	0.71101	0.0993321	0.0878735
	XP_026300211.1;XP_026300210.1;XP_026300208.1;XP_026300207.1;XP_026300206.1;XP_026300205.1;XP_026300204.1;XP_026300203.1;XP_026300202.1;XP_026300201.1;XP_026300200.1;XP_026300199.1;XP_026300197.1;XP_026300196.1			0.710843	-1.26776	1.51857	-1.52107
	XP_391905.2			0.716366	-0.620324	0.803816	-0.692452
	XP_395236.2			0.731539	0.897413	0.0207624	-0.0290129
	XP_397380.1			0.734263	1.27817	0.928737	-1.14433
	XP_006563850.2;XP_006563851.2;XP_026298140.1			0.737897	-1.75783	0.218755	0.549717
	XP_006559494.1			0.73995	0.865428	0.640092	0.566332
	XP_393961.3			0.742111	0.749806	0.0730294	-0.119469
	XP_001120220.1			0.743539	-0.913327	0.781721	1.02179
	XP_001123018.1;XP_003250702.1;XP_003250703.1			0.744356	0.957943	0.506222	0.385573
	XP_026301327.1;XP_006561090.1;XP_006561089.1;XP_006561087.1			0.746154	0.627991	0.628188	0.650617
	XP_006563278.1			0.746162	0.92057	0.237093	0.338625
	XP_016768230.1			0.753091	1.36593	0.249761	-0.364791
	XP_624161.1			0.753791	1.3985	0.153109	-0.202444
	XP_624821.1			0.764688	0.970098	0.291824	0.475156
	XP_623813.1			0.77204	1.09532	0.147729	0.227047
	XP_397439.4			0.777206	-0.84407	1.88743	-1.48889
	XP_003251589.1			0.780601	-1.23847	0.478549	1.10188
	XP_026300168.1;XP_026300165.1;XP_006562821.3			0.781885	1.49084	0.186638	-0.368715
	XP_016773168.1;XP_016773166.1			0.78235	0.496932	0.0476808	-0.0313499
	XP_016767900.1			0.782706	0.966808	0.348392	-0.187409
	XP_624638.4			0.788788	-1.0134	0.536666	-0.546386
	XP_026295756.1;NP_001153742.1			0.795929	0.874743	2.49701	1.84333
	XP_397043.2			0.79722	0.267883	1.42357	0.456205
	XP_392681.2			0.798784	-0.835618	0.815962	0.739421
	NP_001153522.1			0.803192	0.401209	0.0137239	0.00901955
	XP_006564892.1			0.809114	0.922592	0.74687	0.996433
	XP_003251156.1;XP_003251155.1			0.819918	1.27027	0.39069	0.65826
	XP_026298050.1;XP_026298049.1;XP_026298048.1;XP_026298047.1			0.822006	-1.49562	0.280221	-0.637927
	XP_026294925.1;XP_026294924.1			0.824879	0.782914	0.583027	-0.475065
	NP_001104234.1			0.831752	1.18072	0.189784	0.201009
	XP_623552.1			0.836099	-0.487768	0.169037	0.162587
	XP_001121250.4			0.836596	-0.60266	0.967911	-0.501595
	NP_001119715.2;XP_026299326.1			0.839719	0.656992	0.0694934	0.101661
	XP_026295970.1;XP_026295969.1			0.841685	1.20722	1.07085	-0.494651
	XP_006564656.1			0.842153	0.272548	0.298401	-0.169896
	XP_026298954.1			0.847897	-1.99503	0.103197	-0.229952
	XP_006558427.2			0.849019	1.16127	0.678962	-0.837406
	XP_026297500.1			0.851729	0.994053	0.593383	-0.511321
	XP_006567460.1;XP_006567454.1			0.856104	1.47731	1.09262	-1.53501
	XP_392483.3;XP_026298238.1;XP_006569888.1			0.866912	0.690238	1.86547	1.87678
	XP_006557463.3;XP_016773161.1;XP_016773156.1;XP_026295856.1;XP_016773151.1			0.866964	-0.577325	0.10943	-0.0740407
	XP_026301184.1			0.871961	1.07108	0.047729	0.0933522
	XP_394852.2			0.875379	-1.22919	2.81079e-06	6.6076e-06
	XP_026299139.1;XP_026299138.1;XP_026299137.1;XP_026299136.1;XP_026299135.1			0.879941	0.903987	0.359836	-0.315331
	XP_026300272.1			0.888373	0.697198	1.1726	0.642082
	XP_624076.1			0.891229	1.07738	0.20212	0.404423
	XP_393426.1			0.903732	-0.56897	0.0804923	-0.0579082
	XP_395130.4			0.906747	-1.11869	0.0316974	-0.0386283
	XP_001121619.2			0.907411	0.612883	0.0816559	0.0570651
	XP_016769852.1;XP_006566160.1;XP_006566156.1			0.916185	0.610955	0.651705	0.345546
	XP_393411.1			0.918568	0.436347	0.42985	0.257881
	XP_006565264.1			0.918914	0.864563	0.464615	0.49744
	XP_624846.2			0.926073	1.30334	0.214147	-0.288607
	XP_006563494.1			0.949891	1.33119	1.99572	-1.8757
	XP_006562411.1;XP_006562412.3			0.955299	0.785943	0.178469	0.106048
	XP_393545.2			0.9578	0.492668	2.46537	0.76555
	XP_003251626.1;XP_003251406.1;XP_001120889.1;XP_001120014.1;XP_001122218.1			0.958595	1.73172	0.320343	-0.496986
	XP_393293.2			0.962578	-2.54227	1.64281	-2.05525
	XP_392696.5			0.969945	0.528506	1.01217	0.465663
	XP_016771183.1			0.971995	-0.830506	0.814045	1.09171
	XP_003250866.2			0.973758	1.51978	0.531126	-0.710643
	XP_623922.2			0.976541	-0.757665	0.433017	0.944922
	NP_001171498.1			0.982072	-0.363951	1.35022	0.58544
	XP_624977.1			0.986846	-2.19385	0.608639	-1.46066
	NP_001170961.1			0.988219	1.1595	0.823581	0.427118
	NP_001107670.1			0.988494	0.950115	1.6731	1.56984
	XP_026297838.1;XP_016769012.1;XP_006569767.2;XP_006569769.1			1.00254	-1.11941	0.224524	-0.371696
	XP_003251091.1;XP_001121223.1			1.00277	-1.06332	0.198977	-0.286444
	XP_006558513.3			1.00365	1.6238	0.211907	0.194493
	XP_395766.4			1.02139	-1.0196	0.647958	0.884674
	XP_006568103.1;XP_006568102.1			1.02766	0.995699	0.475043	0.606962
	XP_623685.1;XP_006560473.1			1.02882	0.874452	0.898672	0.859758
	XP_393135.2			1.03041	1.07039	1.19603	1.05355
	NP_001171497.1;XP_006563264.1;NP_001171496.1			1.03309	0.431054	0.769386	0.399354
	XP_392379.2			1.03416	0.792928	0.726125	-0.769327
	XP_016767150.1			1.04092	-0.815662	0.0352464	-0.046886
	XP_623880.1;XP_026296528.1			1.0431	-0.578352	0.0540378	0.0579581
	XP_394769.2			1.04756	0.70949	0.039672	-0.0429445
	XP_394487.2			1.05848	-0.311926	0.708778	0.173776
	NP_001090623.1			1.06848	0.446915	0.282957	0.19617
	XP_006571335.2			1.07601	0.888969	1.35472	0.909841
	NP_001035317.1			1.08407	1.37439	0.505987	-0.534351
	XP_006566860.2;XP_395364.3			1.08788	1.31103	0.188761	-0.333225
	XP_624513.2			1.09151	-1.42534	0.115657	0.248929
	XP_006567267.1			1.09316	1.09345	0.355332	-0.15733
	XP_006571886.1			1.09748	0.955298	0.592414	-0.64296
	XP_026295471.1;XP_026295470.1;XP_026295469.1;XP_026295468.1;XP_026295467.1;XP_026295472.1;XP_026295475.1;XP_026295474.1;XP_026295473.1			1.10064	1.45565	0.126301	0.317454
	XP_003251676.1;XP_003251675.1;XP_006570954.1			1.12068	0.734684	0.79379	-0.385985
	XP_394245.2;XP_016772182.1			1.12144	0.764527	2.02448	-0.428383
	XP_001122953.3			1.12165	2.45675	0.0101751	-0.0444014
	XP_026297204.1			1.13442	-0.918642	0.779122	1.34894
	XP_397008.1			1.14945	-0.476036	1.87828	0.659594
	NP_001035313.1			1.15261	0.82601	1.63097	0.805418
	XP_006560077.1			1.15537	1.14027	1.60322	-1.31114
	XP_006566989.2;XP_625134.3			1.16291	0.41078	0.855324	0.318828
	XP_392843.1			1.16705	0.962432	0.183538	-0.20046
	XP_006564324.1;XP_006564323.1;XP_006564321.1			1.17305	0.98853	0.914861	-0.648736
	XP_006565633.1			1.1747	-0.865972	0.678975	0.533545
	XP_016769562.1;XP_026298832.1			1.17595	0.507866	0.133579	-0.0730789
	XP_006558813.1;XP_396117.2			1.1811	1.31729	0.743475	-1.01298
	NP_001011572.1			1.19618	2.40114	0.634725	-0.500295
	XP_392776.2;XP_016771789.1			1.19618	0.958713	1.61165	0.734853
	XP_624823.1			1.19895	-1.45607	0.493256	0.658628
	XP_392797.3;XP_006564999.1			1.20947	0.842316	0.367096	0.291481
	XP_393528.3			1.21938	1.06518	1.29485	1.58248
	XP_006560810.1;XP_392553.1			1.22674	0.867083	1.20804	0.438891
	XP_624385.4			1.22707	-1.46403	0.359375	0.690303
	XP_006562498.1;XP_006562499.1;XP_006562497.2			1.23012	2.14713	0.0962722	-0.171307
	XP_392691.2;XP_016767773.1			1.23152	0.708476	0.652471	-0.254655
	XP_016769703.1;NP_001263356.1			1.23584	-1.21386	0.000358824	-0.000776189
	XP_001120194.1			1.24062	2.45695	2.03544	-2.44937
	XP_026300615.1			1.25341	1.4019	0.0804185	-0.068555
	XP_026300429.1;XP_016771213.1;XP_006557926.1;XP_026300430.1			1.25606	1.41645	2.42877	-1.59727
	XP_003250667.2			1.26006	-1.07833	0.0961655	0.239247
	XP_016769350.2			1.26214	1.06581	0.558959	-0.219271
	XP_392330.1			1.27534	1.11777	1.35426	1.05431
	XP_396375.5;XP_016766675.1			1.2761	0.600572	0.193852	-0.119957
	XP_394210.5			1.28482	-1.82569	2.06061	-2.47564
	NP_001035295.1			1.28496	-0.775675	0.79667	-0.5529
	XP_392686.2			1.29809	-1.34816	1.07829	-1.71976
	XP_623083.1;XP_006563129.1			1.30086	-0.589033	1.19538	0.327408
	XP_006566326.2			1.30923	0.729285	1.41488	0.75056
	XP_026300604.1;XP_026300603.1;XP_026300609.1;XP_026300608.1;XP_026300607.1;XP_026300606.1;XP_026300605.1;XP_026300611.1;XP_026300610.1			1.33421	2.26057	0.170942	-0.323313
	XP_393211.4			1.33988	-1.6522	0.34349	-0.556015
	XP_395043.3			1.34096	1.25634	0.17976	0.188721
	XP_006561895.1;XP_006561896.1;XP_392535.3;XP_006561894.1;XP_016769385.1			1.34744	1.88194	0.390966	0.480094
	XP_006561774.1			1.34746	1.49421	0.0679442	0.131137
	XP_006558539.1;XP_006558537.1;XP_623476.1;XP_006558538.1			1.34874	1.6896	0.336207	-0.425176
	XP_006568107.1;XP_006568106.1			1.34875	-0.830058	1.30212	1.4274
	XP_026300411.1			1.35541	-0.313721	0.333427	0.112526
	XP_026296012.1			1.36732	2.01628	0.330965	-0.486878
	XP_016766949.1;XP_016766948.1;XP_016766950.1			1.37399	1.22358	1.23369	0.848015
	XP_624580.1;XP_016772817.1			1.37418	-1.28902	0.0534177	-0.0567486
	XP_006571393.1			1.38809	1.57049	0.206714	-0.201973
	XP_623506.1			1.39137	0.945695	1.27216	0.858004
	XP_026301520.1;XP_016772479.1;XP_006563168.1;XP_006563167.1			1.40539	0.956738	0.465916	-0.282517
	XP_026296673.1			1.42359	1.84957	0.0572479	-0.0831669
	XP_003251902.3;XP_016772925.2			1.43012	-2.50286	0.601178	-1.15701
	XP_006569572.1;XP_392390.1			1.43323	-1.29742	0.0977995	0.120536
	XP_006568215.3			1.44225	1.95484	1.00103	0.694834
	XP_624305.2			1.45418	0.774461	1.83943	1.02605
	XP_003249587.1;XP_394112.2			1.46187	-0.775261	1.28582	1.24297
	XP_393127.4			1.46519	-1.57241	1.04542	-2.51062
	XP_624372.2			1.47073	-0.997832	0.628869	-0.331198
	XP_006570633.1			1.50444	-1.41349	0.00399497	-0.00903559
	XP_026294726.1;XP_026294725.1			1.50573	1.94755	0.00628295	-0.0102135
	XP_395159.2;XP_026298909.1			1.51238	-1.43134	0.811352	1.08234
	NP_001229473.1			1.51584	1.39047	0.223919	0.370172
	XP_623673.3			1.51826	-1.09672	0.0154844	-0.0196215
	XP_003250076.3			1.5213	1.80384	1.26745	0.996154
	NP_001129207.1			1.52194	-0.493588	0.471525	0.178879
	XP_006564533.2			1.52258	0.706118	1.10695	0.437636
	XP_006564550.1;XP_391850.3			1.52674	-1.66082	1.69713	-1.19059
	XP_396131.3			1.53487	-0.451303	1.11736	0.787076
	XP_394209.2;XP_003251149.1;XP_003251148.1			1.54075	-2.32092	1.05034	-1.44568
	XP_006562702.1			1.54323	1.55644	0.525397	-0.388405
	XP_016768325.1;XP_026297099.1			1.56074	-1.62155	0.357653	-0.426001
	XP_395924.2			1.5666	-1.26957	0.0113433	0.0162903
	XP_006570646.1;XP_623181.2			1.57149	0.701239	0.469391	-0.228049
	XP_003250452.1			1.57578	-1.45012	0.16601	-0.178001
	XP_395535.3;XP_006568568.1			1.57965	1.30949	0.135501	-0.129311
	XP_016770294.1			1.59105	1.52919	0.369136	-0.360295
	XP_006557802.1			1.59828	0.914605	0.862707	0.715983
	XP_006566118.2			1.59924	-0.973296	0.750263	0.685117
	XP_393002.3			1.60267	-1.40743	2.15004	1.5459
	XP_006563745.1			1.60835	1.98816	0.437822	-0.729364
	XP_395300.3			1.61365	1.36148	0.450133	-0.674121
	XP_392391.2			1.61739	2.13007	0.388747	0.684499
	XP_395319.2			1.63108	1.57827	0.0346278	-0.0715944
	XP_006562246.2;XP_006562243.2;XP_006562242.2;XP_006562247.2;XP_006562245.2;XP_006562244.2;XP_006562249.2			1.64185	1.71054	1.33052	1.47071
	XP_625027.1			1.65188	1.3296	0.0869362	-0.0946545
	NP_001229508.1;XP_026301738.1			1.65578	1.4369	1.40704	1.25738
	XP_006568803.2			1.65643	2.42188	0.00649178	-0.0178496
	XP_026296300.1			1.66779	1.57274	0.268615	-0.325781
	XP_392060.2;XP_006563650.1;XP_003250287.1;XP_623194.2;XP_016772190.1			1.68643	1.4544	1.88777	1.49899
	XP_395614.3			1.69891	2.88307	0.169894	-0.438875
	XP_623727.2			1.70466	-1.60381	0.653193	0.84165
	XP_026296372.1;XP_026296371.1			1.70744	1.73024	0.0331808	-0.0165778
	NP_001171495.1;NP_001171494.1			1.72134	-0.929729	1.12853	0.543861
	XP_006557648.1;XP_006557647.1;XP_006557646.1;XP_006557645.1			1.72182	0.894848	0.929908	1.08753
	XP_624702.2			1.72976	1.01269	0.580642	-0.49031
	XP_397261.2			1.75489	1.01886	0.103997	0.111539
	XP_395047.5			1.7597	0.612663	0.869603	0.250919
	XP_026296472.1;XP_026296473.1			1.77592	-1.20244	0.422119	0.641246
	XP_026300991.1			1.79415	1.19148	0.890557	0.48783
	XP_006572325.1			1.80153	1.27335	0.156577	0.160014
	XP_397202.1;XP_026296638.1			1.80474	-2.75849	0.404827	0.245942
	XP_006569462.1;XP_394662.6			1.80985	-1.04029	0.331764	0.26525
	XP_397589.3			1.81931	-0.482725	1.1297	-0.704339
	XP_006572159.1;XP_006572158.1			1.83125	-1.27098	0.0951087	0.112107
	XP_006561863.1			1.83748	1.22463	1.16582	-0.551397

## Sheet: Supplementary Data 6
Majority protein IDs	drone	drone	drone	worker	drone	drone	drone	drone	drone	worker	drone	worker	worker	drone	worker	drone	drone	worker	worker	drone	worker	worker	worker	worker	worker	drone	worker	worker	Student's T-test Significant drone_worker	-Log Student's T-test p-value drone_worker	Student's T-test q-value drone_worker	Student's T-test Difference drone_worker	Student's T-test Test statistic drone_worker
XP_006561225.1;XP_623199.2	24.6128	24.5785	24.36	22.0612	23.8196	24.6073	24.7281	24.1406	24.2101	22.2286	24.1344	23.325	20.0497	24.4076	23.7359	24.4825	23.832	23.0468	22.223	23.9455	23.3705	20.9969	22.4663	20.937	23.252	24.3207	22.8869	22.6244	+	6.17199	6.45553e-06	1.92681	6.50785
XP_026295805.1	27.3502	27.4514	27.5611	26.0755	27.0785	26.7898	27.5281	27.6311	27.5741	26.0698	27.195	26.5526	25.8408	27.5364	26.4189	27.4795	27.5386	26.3666	26.2784	27.3019	26.2076	25.558	25.6125	24.8347	26.241	27.2072	26.4793	26.1795	+	9.25994	1.8725e-08	1.32198	9.54874
NP_001094493.1	NaN	NaN	17.2498	25.2876	14.9881	NaN	NaN	23.8873	NaN	26.5013	NaN	24.1714	24.6369	NaN	25.4547	NaN	NaN	26.7941	26.8911	15.6934	27.2254	26.477	26.4296	23.7171	24.977	NaN	26.0408	24.778	+	5.31536	3.29635e-05	-7.7155	-6.72954
XP_003251576.1	23.688	21.9562	21.9019	NaN	22.7403	NaN	23.7963	NaN	NaN	NaN	23.4297	22.3202	NaN	22.9445	22.4046	23.6189	22.9434	21.4722	NaN	22.7096	19.6699	NaN	NaN	NaN	NaN	NaN	NaN	NaN	+	1.91294	0.0271914	1.50616	2.94667
NP_001153524.1	21.9895	22.496	21.782	21.4003	21.6535	21.8378	20.9428	21.6855	21.3207	21.4127	21.2644	23.9221	22.032	21.7491	22.7472	21.5602	20.881	22.2504	20.6903	22.022	23.8737	21.4875	22.8547	22.3425	21.7519	21.3633	21.2544	22.3355		1.25201	0.100187	-0.55768	-2.00064
NP_001153544.1	23.1359	21.9276	22.1052	NaN	21.6854	22.9453	23.0816	21.9467	22.1766	17.7447	22.363	19.2781	NaN	22.0419	19.9098	22.6849	21.761	19.194	19.2675	22.0071	20.1211	NaN	NaN	NaN	18.7128	22.2124	19.7864	19.8426	+	9.96681	4.63684e-09	2.97359	11.7459
XP_623377.1	25.0641	25.1466	25.0175	17.471	25.2658	24.6303	25.3328	26.1779	26.3027	19.2926	25.2474	19.8857	NaN	24.449	18.8411	25.9745	24.9638	18.5907	NaN	25.4084	18.8996	18.0879	NaN	20.4054	19.281	24.872	17.5124	19.046	+	16.2129	3.02555e-14	6.42853	21.9789
XP_001120137.1	20.2372	19.4971	18.883	NaN	20.3893	18.0364	19.151	18.9288	NaN	NaN	20.0612	NaN	NaN	20.2273	17.7235	19.2322	20.2274	NaN	NaN	19.8111	21.4245	NaN	NaN	NaN	NaN	19.592	17.8108	18.0936		0.724843	0.272181	0.796436	1.37794
XP_001120194.1	23.7818	21.2288	22.3652	NaN	22.1388	22.678	23.2418	22.6645	NaN	NaN	21.5524	18.866	NaN	22.7164	19.2112	22.9093	21.4424	NaN	NaN	21.9549	21.2048	NaN	NaN	NaN	18.2605	21.3547	19.4556	18.2448	+	5.73904	1.45311e-05	3.10277	7.087
XP_006568238.2	23.6204	21.2246	22.7861	NaN	21.3754	20.3766	23.6282	21.1643	19.5785	18.9272	21.0721	NaN	NaN	22.3153	19.6901	23.5518	20.8605	NaN	17.4065	20.9602	17.7959	NaN	NaN	NaN	NaN	20.8856	17.7375	16.5365	+	4.9657	6.18027e-05	3.6558	6.01983
XP_024332141.1;KKO76399.1;EEQ81672.1	NaN	20.7845	NaN	23.8133	22.5043	21.3279	20.2862	21.0596	NaN	23.213	20.8852	22.5914	NaN	21.4198	NaN	20.0946	22.1351	22.9248	22.8452	22.4206	22.0933	22.479	NaN	NaN	22.5954	NaN	23.3062	22.8953	+	4.17492	0.000282239	-1.58389	-5.15232
NP_001011563.1	18.14	NaN	16.6341	19.8539	NaN	NaN	NaN	18.0832	NaN	20.3855	NaN	21.3585	21.7823	NaN	21.8752	NaN	NaN	22.58	NaN	NaN	23.0511	18.4813	21.1898	17.9078	21.675	NaN	20.6626	20.7858	+	2.56197	0.00767388	-3.27234	-3.62802
NP_001011578.1	26.1855	27.6893	24.5551	31.0176	27.6855	21.1842	23.0357	26.1605	25.9461	31.1375	25.1888	30.5224	30.9593	26.1781	28.85	26.6505	25.0537	31.274	31.8732	27.4281	30.3342	31.0807	31.3279	30.7313	31.2035	25.5948	31.1894	30.488	+	9.84039	5.7073e-09	-5.24665	-10.1854
NP_001011579.1	27.8304	28.2359	28.3586	25.3811	26.3962	27.6948	26.7653	28.6706	29.5052	25.8081	24.0748	26.1375	26.8179	26.4442	26.3932	27.347	28.0706	25.2496	24.9714	27.5536	26.998	25.4482	27.2598	26.4963	24.0021	29.0006	26.1292	24.4354	+	3.24206	0.00185524	1.74428	3.92204
NP_001011580.1	27.5773	28.8118	29.435	24.7184	25.794	27.5917	25.8139	28.3772	28.4779	25.7319	23.5346	25.1934	27.2228	25.9503	23.3242	26.6926	27.7742	23.7664	22.7361	26.6337	26.9783	26.3548	26.9143	26.5578	22.24	29.0821	24.6688	23.2856	+	2.90725	0.00376374	2.27526	3.62343
NP_001011598.1	19.2227	18.3412	20.4373	21.5916	NaN	19.424	NaN	21.4217	22.5118	22.7263	NaN	NaN	25.1031	18.3065	NaN	19.4588	21.201	NaN	NaN	20.3835	24.3285	24.1774	23.0725	24.9471	NaN	21.8829	18.5651	NaN	+	2.51335	0.00843949	-2.82839	-3.44872
NP_001011599.1	24.9546	24.6817	25.2174	21.4401	22.9329	23.1946	23.0909	25.0412	24.357	22.4398	17.5349	22.5296	21.9579	23.3627	21.6849	24.2547	24.9826	19.4591	17.8843	23.5256	22.3609	20.4196	21.3555	19.0609	17.5599	25.43	22.2234	18.9841	+	3.73501	0.0006786	3.08577	4.35556
NP_001011600.1	19.9023	18.6349	NaN	21.1304	18.3117	NaN	NaN	NaN	NaN	21.6391	NaN	19.4484	NaN	18.8789	NaN	NaN	NaN	19.8289	20.5498	NaN	NaN	NaN	NaN	NaN	19.8547	NaN	20.8337	20.5994	+	2.25366	0.0139123	-1.55361	-3.51593
NP_001011601.1	27.1828	27.8963	28.545	24.2987	25.7066	26.5823	25.7997	27.844	28.2674	25.4109	22.9282	24.9137	25.8015	25.4932	23.385	26.4395	27.5958	23.5335	22.3972	26.4878	26.8683	25.2444	26.4587	24.7718	21.516	28.1607	24.68	22.3723	+	3.41137	0.00130773	2.37695	4.07157
NP_001011608.1	24.7855	25.3475	25.5824	24.289	25.2328	23.538	23.6949	24.888	26.0463	23.4789	25.564	22.8061	21.8838	24.7911	21.7528	24.0572	26.1909	22.2587	23.6598	25.3458	22.0704	22.8895	20.379	22.1439	22.9666	24.7162	23.9742	24.2831	+	5.64305	1.76973e-05	2.21034	6.03068
NP_001091636.1;NP_001011626.2	26.2219	26.3248	25.8612	24.2471	25.5916	25.6609	26.0214	25.49	24.9664	24.2601	25.954	24.4764	23.2196	25.5307	24.7596	25.7922	25.6215	24.1921	24.3529	25.6386	23.8379	24.0632	24.3913	23.6974	23.9833	25.4267	24.5536	24.2696	+	10.6827	1.13961e-09	1.55699	11.1552
NP_001011627.1	25.8893	26.4052	25.7822	28.069	26.6216	25.8489	26.4149	26.4025	28.0484	28.0388	27.4079	26.7671	27.4337	26.5214	26.7851	26.2475	27.3139	26.7297	27.9817	28.1305	27.1896	27.9917	26.7326	26.8091	26.7965	26.5214	27.8115	28.5548	+	1.93159	0.0261071	-0.723954	-2.71171
XP_006566907.1;XP_006566906.1;NP_001011628.1	24.9811	22.4298	23.4918	19.7742	23.8985	23.5248	25.1742	23.5544	24.1939	19.8482	24.3158	20.7974	NaN	24.0945	20.1238	24.2637	23.5394	18.8809	NaN	23.3915	19.9462	NaN	NaN	NaN	20.2249	22.5638	19.3353	20.0057	+	10.9037	7.70778e-10	3.93366	13.1906
NP_001011636.1	22.1288	22.7902	23.2266	26.0606	22.9909	23.3857	21.746	24.5438	22.5031	26.6595	22.2445	26.1958	25.9874	24.1377	26.95	23.2512	22.2312	25.8849	25.5412	22.8187	26.9995	26.5369	26.5039	26.526	24.4897	23.5043	26.4284	25.6377	+	11.1609	4.54699e-10	-3.20705	-11.732
NP_001014429.1	25.0047	25.6649	26.3543	21.7931	22.7571	23.0654	23.6148	25.3534	24.4446	22.996	20.2649	22.5378	22.2405	23.2194	20.4678	24.3098	25.0859	20.7017	19.7183	24.021	23.5127	21.0433	22.9636	21.8353	18.7634	25.7728	22.2607	19.8027	+	4.26979	0.000232829	2.73544	4.82222
NP_001035295.1	22.425	22.7	20.7297	16.38	19.9993	19.3388	22.6331	20.749	19.2762	NaN	22.2296	NaN	NaN	22.5922	16.3753	21.1224	21.8312	NaN	NaN	19.6715	18.188	NaN	NaN	NaN	NaN	21.0163	NaN	18.5278	+	4.2339	0.000250688	3.79754	5.40522
NP_001035296.1	22.8068	22.8125	21.4826	23.6575	22.0058	20.8348	21.7822	22.0493	20.0551	23.2276	20.962	24.1818	21.8336	22.681	24.4361	21.944	21.6369	23.3198	23.6574	20.8671	23.6652	23.6953	23.7675	23.1077	23.835	20.8867	23.8351	23.9052	+	6.76988	2.09791e-06	-1.95128	-7.0593
NP_001035297.1	23.7969	24.2859	23.5674	21.1492	23.0274	22.537	23.3994	23.1758	24.0299	21.4847	22.2815	22.5633	22.3376	23.6222	22.412	23.4129	22.7954	21.6318	21.6887	22.4501	22.5953	21.8424	22.7654	22.7709	22.2992	22.7793	22.2594	21.3381	+	4.7371	9.476e-05	1.14451	5.23028
XP_026298408.1;XP_006567396.1;XP_006567395.1;NP_001035311.1	NaN	NaN	NaN	21.6025	NaN	NaN	NaN	NaN	NaN	21.863	19.1219	21.3556	22.1601	NaN	18.9802	19.0163	19.253	21.3817	21.8437	18.6614	21.2331	22.3844	21.5176	22.3148	21.1868	18.898	21.8088	22.0865	+	5.38404	2.9147e-05	-2.56124	-6.64591
NP_001035313.1	24.3117	25.6041	24.5249	27.3313	26.1491	23.6337	23.6755	26.1173	26.3595	26.8715	25.161	25.9369	26.6127	24.9157	25.545	23.8003	24.4016	26.8667	26.7357	25.7502	26.477	27.4782	26.3802	25.8421	26.4191	24.9816	27.3614	26.6024	+	5.1627	4.14199e-05	-1.64815	-5.6042
NP_001035314.1	20.9897	22.2703	21.4265	25.6567	23.3852	18.3438	17.3287	24.0632	24.4505	25.307	15.9738	24.0922	23.9164	21.6993	24.4613	20.2195	NaN	24.8979	24.9057	23.548	24.1959	25.5382	24.5147	22.8149	23.9433	NaN	25.4124	25.6138	+	3.94197	0.000448108	-3.52064	-4.60186
NP_001035317.1	24.4966	25.0619	22.5152	NaN	23.5959	21.6906	23.0941	23.1065	21.9285	NaN	23.0527	21.5316	NaN	24.4103	21.4575	23.7366	22.1853	20.4902	20.0371	22.4032	NaN	NaN	NaN	NaN	20.874	22.6143	NaN	21.684	+	3.72659	0.000689311	2.12272	4.677
NP_001035326.1	25.4079	26.292	26.966	24.6217	26.6824	29.2561	24.2168	27.0079	27.3662	24.2166	24.316	20.6429	27.4903	24.8316	NaN	25.9421	27.4639	22.2484	NaN	25.7423	25.7831	25.6022	25.4728	28.0338	NaN	29.2085	22.3811	18.4875	+	1.83459	0.0319205	2.38942	2.63998
NP_001035353.1	20.1009	19.5302	19.8562	18.3161	18.8843	NaN	19.6083	18.3136	NaN	NaN	19.096	19.3467	NaN	19.6795	19.6873	19.6869	19.1597	18.2071	NaN	19.412	18.6949	NaN	18.3284	18.9755	18.961	19.3932	19.1376	NaN	+	1.67226	0.0437776	0.542868	2.5104
NP_001090623.1	26.0597	26.0009	25.9554	24.1363	25.6165	26.4028	26.39	25.6732	26.1417	24.7551	26.0961	25.3469	25.2721	26.0585	25.0109	26.1492	25.7775	25.2499	25.0518	25.645	24.323	24.5763	24.9997	25.2295	25.1936	25.5904	24.7481	25.0133	+	8.29811	1.08116e-07	1.04647	8.54458
NP_001104234.1	27.0976	25.6601	25.6523	29.6402	26.1354	25.028	24.2372	26.9079	22.7101	30.0045	24.2102	28.8139	28.3492	25.6644	27.7174	23.848	24.7501	29.4205	30.1996	24.9303	28.7259	30.1261	28.6704	27.2817	28.968	23.8491	29.3855	29.3741	+	9.60429	9.1013e-09	-3.99975	-9.92348
[truncated: 952 more rows]
